# Supplementary material for: Freshwater macroinvertebrate samples from a water quality monitoring network in the Iberian Peninsula
Source: Sci Data. 2018 Jun 5;5:180108. doi: 10.1038/sdata.2018.108 (PMC5987670; doi:10.1038/sdata.2018.108)
Supplement: Supplementary file 1 [file sdata2018108-isa1.zip]

Archive with 3 entries (3 files):
- i_Investigation.txt
- s_study_Galicia.txt
- a_assay_Galicia.txt
