# Supplementary material for: Freshwater macroinvertebrate samples from a water quality monitoring network in the Iberian Peninsula
Source: Sci Data. 2018 Jun 5;5:180108. doi: 10.1038/sdata.2018.108 (PMC5987670; doi:10.1038/sdata.2018.108)
Supplement: Supplementary file 1 [file sdata2018108-isa1.zip › i_Investigation.txt]

# Investigation File generated for Scientific Data with Investigation File Authoring Tool version 0.1.0 on 30/04/2018 - This metadata file is CC0
ONTOLOGY SOURCE REFERENCE
Term Source Name	NCBITAXON	GAZ	UO	OBI	ERO	ENVO
Term Source File	http://data.bioontology.org/ontologies/NCBITAXON	http://data.bioontology.org/ontologies/GAZ	http://data.bioontology.org/ontologies/UO	http://data.bioontology.org/ontologies/OBI	http://data.bioontology.org/ontologies/ERO	http://data.bioontology.org/ontologies/ENVO
Term Source Version	2016AB	$Revision: 1.512 $	unknown	2014-08-18	2013-08-02	
Term Source Description	National Center for Biotechnology Information (NCBI) Organismal Classification	Gazetteer	Units of Measurement Ontology	Ontology for Biomedical Investigations	Eagle-I Research Resource Ontology	Environment Ontology
INVESTIGATION
Investigation Identifier
Investigation Title
Investigation Description
Investigation Submission Date
Investigation Public Release Date
INVESTIGATION PUBLICATIONS
Investigation PubMed ID
Investigation Publication DOI
Investigation Publication Author List
Investigation Publication Title
Investigation Publication Status
Investigation Publication Status Term Accession Number
Investigation Publication Status Term Source REF
INVESTIGATION CONTACTS
Investigation Person Last Name
Investigation Person Mid Initials
Investigation Person First Name
Investigation Person Address
Investigation Person Phone
Investigation Person Fax
Investigation Person Email
Investigation Person Affiliation
Investigation Person Roles
Investigation Person Roles Term Accession Number
Investigation Person Roles Term Source REF
STUDY
Study Identifier	10.1038/sdata.2018.108
Study Title	Freshwater macroinvertebrate samples from a water quality monitoring network in the Iberian Peninsula
Study Submission Date	02/11/2017
Study Public Release Date	05/06/2018
Study Description	http://www.nature.com/articles/sdata2018108#abstract
Study File Name	s_study_Galicia.txt
Comment[Subject Keywords]	//;//;/;/
Comment[Manuscript Licence]	CC BY-4.0
Comment[Experimental Metadata Licence]	CC0
Comment[Supplementary Information File Name]		Supplementary Information
Comment[Supplementary Information File Type]	x-zip-compressed	vnd.openxmlformats-officedocument.wordprocessingml.document
Comment[Supplementary Information File URL]	http://www.nature.com/articles/sdata2018108#supplementary-information	http://www.nature.com/articles/sdata2018108#supplementary-information
Comment[Data Repository]	University of Navarra � Department of Environmental Biology
Comment[Data Record Accession]	doi:10.15470/GKIZNU
Comment[Data Record URI]	http://doi.org/10.15470/gkiznu
STUDY DESIGN DESCRIPTORS
Study Design Type	biodiversity assessment objective	species comparison design	time series design
Study Design Type Term Accession Number	OBI:0001969	OBI:0001310	OBI:0500020
Study Design Type Term Source REF	OBI	OBI	OBI
STUDY PUBLICATIONS
Study PubMed ID
Study Publication DOI
Study Publication Author List
Study Publication Title
Study Publication Status
Study Publication Status Term Accession Number
Study Publication Status Term Source REF
STUDY FACTORS
Study Factor Name	sampling site	sampling date	microhabitat
Study Factor Type	geographic location	temporal_instant	habitat
Study Factor Type Term Accession Number	GAZ:00000448	http://www.ifomis.org/bfo/1.1/span#TemporalInstant	ENVO:01000739
Study Factor Type Term Source REF	OBI	ERO	ENVO
STUDY ASSAYS
Study Assay Measurement Type	organism identification assay
Study Assay Measurement Type Term Accession Number	OBI:0001624
Study Assay Measurement Type Term Source REF	OBI
Study Assay Technology Type	specimen collection process
Study Assay Technology Type Term Accession Number	OBI:0000659
Study Assay Technology Type Term Source REF	OBI
Study Assay Technology Platform	""
Study Assay File Name	a_assay_Galicia.txt
STUDY PROTOCOLS
Study Protocol Name	Study Area	Sampling design	Laboratory work	Data management and standardization
Study Protocol Type	selection	protocol	organism identification assay	data management
Study Protocol Type Term Accession Number	OBI:0001928	OBI:0000272	OBI:0001624	ERO:0001218
Study Protocol Type Term Source REF	OBI	OBI	OBI	ERO
Study Protocol Description				
Study Protocol URI	""	""	""	""
Study Protocol Version				
Study Protocol Parameters Name	""	""	""	""
Study Protocol Parameters Name Term Accession Number	""	""	""	""
Study Protocol Parameters Name Term Source REF	""	""	""	""
Study Protocol Components Name	""	""	""	""
Study Protocol Components Type	""	""	""	""
Study Protocol Components Type Term Accession Number	""	""	""	""
Study Protocol Components Type Term Source REF	""	""	""	""
STUDY CONTACTS
Study Person Last Name	Escribano	Oscoz	Galicia	Cancellario	Durán	Navarro	Ariño
Study Person First Name	Nora	Javier	David	Tommaso	Concha	Patricia	Arturo H.
Study Person Mid Initials							
Study Person Email	""	""	dgalicia@unav.es	""	""	""	""
Study Person Phone							
Study Person Fax							
Study Person Address							
Study Person Affiliation	Universidad de Navarra, Facultad de Ciencias, Departamento de Biología Ambiental, Pamplona 31008, España	Universidad de Navarra, Facultad de Ciencias, Departamento de Biología Ambiental, Pamplona 31008, España	Universidad de Navarra, Facultad de Ciencias, Departamento de Biología Ambiental, Pamplona 31008, España	Universidad de Navarra, Facultad de Ciencias, Departamento de Biología Ambiental, Pamplona 31008, España	Servicio de Calidad de Aguas, Confederación Hidrográfica del Júcar, Avda. Blasco Ibáñez 48, Valencia 46010, España	Área de Calidad de Aguas, Confederación Hidrográfica del Ebro, Paseo de Sagasta 24-28, Zaragoza 50071, España	Universidad de Navarra, Facultad de Ciencias, Departamento de Biología Ambiental, Pamplona 31008, España
Study Person Roles							
Study Person Roles Term Accession Number							
Study Person Roles Term Source REF							
Comment[Study Person ORCID]			0000-0002-2585-9888				0000-0003-4620-6445
Comment[Funder]							
Comment[FundRef ID]							
Comment[Funder Term Source REF]							
Comment[Grant Identifier]							
