# Supplementary material for: Freshwater macroinvertebrate samples from a water quality monitoring network in the Iberian Peninsula
Source: Sci Data. 2018 Jun 5;5:180108. doi: 10.1038/sdata.2018.108 (PMC5987670; doi:10.1038/sdata.2018.108)
Supplement: Supplementary file 1 [file sdata2018108-isa1.zip › s_study_Galicia.txt]

Source Name	Characteristics[organism]	Term Source REF	Term Accession Number	Characteristics[geographical location]	Term Source REF	Term Accession Number	Characteristics[environment type]	Term Source REF	Term Accession Number	Characteristics[latitude]	Unit	Term Source REF	Term Accession Number	Characteristics[longitude]	Unit	Term Source REF	Term Accession Number	Characteristics[altitude]	Unit	Term Source REF	Term Accession Number	Protocol REF	Protocol REF	Sample Name	Factor Value[sampling site]	Factor Value[sampling date]	Factor Value[microhabitat]
Ebro Hydrographic Confederation monitoring network	invertebrate environmental sample	NCBITAXON	NCBITAXON:693772	Rio Ebro	GAZ	GAZ:00064546	freshwater river biome	ENVO	ENVO:01000253	42.44733	degree	UO	UO:0000185	-2.3098	degree	UO	UO:0000185	357	meter	UO	UO:0000008	Study Area	Sampling design	Leza River_Agoncillo	Leza River_Agoncillo	sampling date	microhabitat
Ebro Hydrographic Confederation monitoring network	invertebrate environmental sample	NCBITAXON	NCBITAXON:693772	Rio Ebro	GAZ	GAZ:00064546	freshwater river biome	ENVO	ENVO:01000253	41.85812	degree	UO	UO:0000185	-1.9157	degree	UO	UO:0000185	890	meter	UO	UO:0000008	Study Area	Sampling design	Val River_Agreda	Val River_Agreda	sampling date	microhabitat
Ebro Hydrographic Confederation monitoring network	invertebrate environmental sample	NCBITAXON	NCBITAXON:693772	Rio Ebro	GAZ	GAZ:00064546	freshwater river biome	ENVO	ENVO:01000253	41.36381	degree	UO	UO:0000185	-1.0309	degree	UO	UO:0000185	517	meter	UO	UO:0000008	Study Area	Sampling design	Huerva River_Aguas abajo de Villanueva	Huerva River_Aguas abajo de Villanueva	sampling date	microhabitat
Ebro Hydrographic Confederation monitoring network	invertebrate environmental sample	NCBITAXON	NCBITAXON:693772	Rio Ebro	GAZ	GAZ:00064546	freshwater river biome	ENVO	ENVO:01000253	42.20314	degree	UO	UO:0000185	-1.1478	degree	UO	UO:0000185	397	meter	UO	UO:0000008	Study Area	Sampling design	Farasdues River_Aguas abajo Embalse de San Bartolo	Farasdues River_Aguas abajo Embalse de San Bartolo	sampling date	microhabitat
Ebro Hydrographic Confederation monitoring network	invertebrate environmental sample	NCBITAXON	NCBITAXON:693772	Rio Ebro	GAZ	GAZ:00064546	freshwater river biome	ENVO	ENVO:01000253	42.43135	degree	UO	UO:0000185	0.38213	degree	UO	UO:0000185	711	meter	UO	UO:0000008	Study Area	Sampling design	Viu River_Aguas Arriba Central	Viu River_Aguas Arriba Central	sampling date	microhabitat
Ebro Hydrographic Confederation monitoring network	invertebrate environmental sample	NCBITAXON	NCBITAXON:693772	Rio Ebro	GAZ	GAZ:00064546	freshwater river biome	ENVO	ENVO:01000253	41.91247	degree	UO	UO:0000185	0.20256	degree	UO	UO:0000185	273	meter	UO	UO:0000008	Study Area	Sampling design	Sosa River_Aguas arriba de Monzan	Sosa River_Aguas arriba de Monzan	sampling date	microhabitat
Ebro Hydrographic Confederation monitoring network	invertebrate environmental sample	NCBITAXON	NCBITAXON:693772	Rio Ebro	GAZ	GAZ:00064546	freshwater river biome	ENVO	ENVO:01000253	42.98967	degree	UO	UO:0000185	-2.7323	degree	UO	UO:0000185	627	meter	UO	UO:0000008	Study Area	Sampling design	Subialde - Zayas River_Aguas arriba Murua	Subialde - Zayas River_Aguas arriba Murua	sampling date	microhabitat
Ebro Hydrographic Confederation monitoring network	invertebrate environmental sample	NCBITAXON	NCBITAXON:693772	Rio Ebro	GAZ	GAZ:00064546	freshwater river biome	ENVO	ENVO:01000253	42.41544	degree	UO	UO:0000185	0.1405	degree	UO	UO:0000185	528	meter	UO	UO:0000008	Study Area	Sampling design	Ara River_Ainsa	Ara River_Ainsa	sampling date	microhabitat
Ebro Hydrographic Confederation monitoring network	invertebrate environmental sample	NCBITAXON	NCBITAXON:693772	Rio Ebro	GAZ	GAZ:00064546	freshwater river biome	ENVO	ENVO:01000253	42.41561	degree	UO	UO:0000185	0.14504	degree	UO	UO:0000185	528	meter	UO	UO:0000008	Study Area	Sampling design	Cinca River_Ainsa	Cinca River_Ainsa	sampling date	microhabitat
Ebro Hydrographic Confederation monitoring network	invertebrate environmental sample	NCBITAXON	NCBITAXON:693772	Rio Ebro	GAZ	GAZ:00064546	freshwater river biome	ENVO	ENVO:01000253	42.68755	degree	UO	UO:0000185	-0.621	degree	UO	UO:0000185	1034	meter	UO	UO:0000008	Study Area	Sampling design	Estarrun River_Aisa	Estarrun River_Aisa	sampling date	microhabitat
Ebro Hydrographic Confederation monitoring network	invertebrate environmental sample	NCBITAXON	NCBITAXON:693772	Rio Ebro	GAZ	GAZ:00064546	freshwater river biome	ENVO	ENVO:01000253	41.79297	degree	UO	UO:0000185	-1.1343	degree	UO	UO:0000185	212	meter	UO	UO:0000008	Study Area	Sampling design	Ebro River_Alagan	Ebro River_Alagan	sampling date	microhabitat
Ebro Hydrographic Confederation monitoring network	invertebrate environmental sample	NCBITAXON	NCBITAXON:693772	Rio Ebro	GAZ	GAZ:00064546	freshwater river biome	ENVO	ENVO:01000253	41.74643	degree	UO	UO:0000185	-1.1424	degree	UO	UO:0000185	239	meter	UO	UO:0000008	Study Area	Sampling design	Jalan River_Alagan_Parque El Caracol	Jalan River_Alagan_Parque El Caracol	sampling date	microhabitat
Ebro Hydrographic Confederation monitoring network	invertebrate environmental sample	NCBITAXON	NCBITAXON:693772	Rio Ebro	GAZ	GAZ:00064546	freshwater river biome	ENVO	ENVO:01000253	42.16695	degree	UO	UO:0000185	-0.0356	degree	UO	UO:0000185	518	meter	UO	UO:0000008	Study Area	Sampling design	Isuala River_Alberuela de la Liena	Isuala River_Alberuela de la Liena	sampling date	microhabitat
Ebro Hydrographic Confederation monitoring network	invertebrate environmental sample	NCBITAXON	NCBITAXON:693772	Rio Ebro	GAZ	GAZ:00064546	freshwater river biome	ENVO	ENVO:01000253	43.00421	degree	UO	UO:0000185	-2.8352	degree	UO	UO:0000185	673	meter	UO	UO:0000008	Study Area	Sampling design	Bayas River_Aldarra	Bayas River_Aldarra	sampling date	microhabitat
Ebro Hydrographic Confederation monitoring network	invertebrate environmental sample	NCBITAXON	NCBITAXON:693772	Rio Ebro	GAZ	GAZ:00064546	freshwater river biome	ENVO	ENVO:01000253	42.1817	degree	UO	UO:0000185	-1.758	degree	UO	UO:0000185	282	meter	UO	UO:0000008	Study Area	Sampling design	Alhama River_Alfaro	Alhama River_Alfaro	sampling date	microhabitat
Ebro Hydrographic Confederation monitoring network	invertebrate environmental sample	NCBITAXON	NCBITAXON:693772	Rio Ebro	GAZ	GAZ:00064546	freshwater river biome	ENVO	ENVO:01000253	42.19665	degree	UO	UO:0000185	-1.7312	degree	UO	UO:0000185	265	meter	UO	UO:0000008	Study Area	Sampling design	Ebro River_Alfaro	Ebro River_Alfaro	sampling date	microhabitat
Ebro Hydrographic Confederation monitoring network	invertebrate environmental sample	NCBITAXON	NCBITAXON:693772	Rio Ebro	GAZ	GAZ:00064546	freshwater river biome	ENVO	ENVO:01000253	42.40627	degree	UO	UO:0000185	-0.6497	degree	UO	UO:0000185	557	meter	UO	UO:0000008	Study Area	Sampling design	Gaillego River_Anzainigo	Gaillego River_Anzainigo	sampling date	microhabitat
Ebro Hydrographic Confederation monitoring network	invertebrate environmental sample	NCBITAXON	NCBITAXON:693772	Rio Ebro	GAZ	GAZ:00064546	freshwater river biome	ENVO	ENVO:01000253	42.81995	degree	UO	UO:0000185	-1.722	degree	UO	UO:0000185	398	meter	UO	UO:0000008	Study Area	Sampling design	Juslapeaa River_Arazuri	Juslapeaa River_Arazuri	sampling date	microhabitat
Ebro Hydrographic Confederation monitoring network	invertebrate environmental sample	NCBITAXON	NCBITAXON:693772	Rio Ebro	GAZ	GAZ:00064546	freshwater river biome	ENVO	ENVO:01000253	42.7039	degree	UO	UO:0000185	0.878	degree	UO	UO:0000185	1150	meter	UO	UO:0000008	Study Area	Sampling design	Garona River_Arties1	Garona River_Arties	sampling date	microhabitat
Ebro Hydrographic Confederation monitoring network	invertebrate environmental sample	NCBITAXON	NCBITAXON:693772	Rio Ebro	GAZ	GAZ:00064546	freshwater river biome	ENVO	ENVO:01000253	42.67945	degree	UO	UO:0000185	0.87438	degree	UO	UO:0000185	1153	meter	UO	UO:0000008	Study Area	Sampling design	Valarties River_Arties_Aguas Arriba	Valarties River_Arties_Aguas Arriba	sampling date	microhabitat
Ebro Hydrographic Confederation monitoring network	invertebrate environmental sample	NCBITAXON	NCBITAXON:693772	Rio Ebro	GAZ	GAZ:00064546	freshwater river biome	ENVO	ENVO:01000253	42.83218	degree	UO	UO:0000185	-1.7864	degree	UO	UO:0000185	392	meter	UO	UO:0000008	Study Area	Sampling design	Arakil River_Asiain	Arakil River_Asiain	sampling date	microhabitat
Ebro Hydrographic Confederation monitoring network	invertebrate environmental sample	NCBITAXON	NCBITAXON:693772	Rio Ebro	GAZ	GAZ:00064546	freshwater river biome	ENVO	ENVO:01000253	42.71774	degree	UO	UO:0000185	-1.1537	degree	UO	UO:0000185	559	meter	UO	UO:0000008	Study Area	Sampling design	Salazar River_Aspurz	Salazar River_Aspurz	sampling date	microhabitat
Ebro Hydrographic Confederation monitoring network	invertebrate environmental sample	NCBITAXON	NCBITAXON:693772	Rio Ebro	GAZ	GAZ:00064546	freshwater river biome	ENVO	ENVO:01000253	42.28482	degree	UO	UO:0000185	-0.6745	degree	UO	UO:0000185	583	meter	UO	UO:0000008	Study Area	Sampling design	Fontobal River_Ayerbe	Fontobal River_Ayerbe	sampling date	microhabitat
Ebro Hydrographic Confederation monitoring network	invertebrate environmental sample	NCBITAXON	NCBITAXON:693772	Rio Ebro	GAZ	GAZ:00064546	freshwater river biome	ENVO	ENVO:01000253	42.3174	degree	UO	UO:0000185	-1.9183	degree	UO	UO:0000185	287	meter	UO	UO:0000008	Study Area	Sampling design	Ebro River_Azagra	Ebro River_Azagra	sampling date	microhabitat
Ebro Hydrographic Confederation monitoring network	invertebrate environmental sample	NCBITAXON	NCBITAXON:693772	Rio Ebro	GAZ	GAZ:00064546	freshwater river biome	ENVO	ENVO:01000253	41.86887	degree	UO	UO:0000185	-1.7966	degree	UO	UO:0000185	629	meter	UO	UO:0000008	Study Area	Sampling design	Queiles River_Azud alimentacian Embalse de Val	Queiles River_Azud alimentacian Embalse de Val	sampling date	microhabitat
Ebro Hydrographic Confederation monitoring network	invertebrate environmental sample	NCBITAXON	NCBITAXON:693772	Rio Ebro	GAZ	GAZ:00064546	freshwater river biome	ENVO	ENVO:01000253	41.29547	degree	UO	UO:0000185	-0.3166	degree	UO	UO:0000185	121	meter	UO	UO:0000008	Study Area	Sampling design	Ebro River_Azud de Rueda	Ebro River_Azud de Rueda	sampling date	microhabitat
Ebro Hydrographic Confederation monitoring network	invertebrate environmental sample	NCBITAXON	NCBITAXON:693772	Rio Ebro	GAZ	GAZ:00064546	freshwater river biome	ENVO	ENVO:01000253	42.60198	degree	UO	UO:0000185	-1.649	degree	UO	UO:0000185	493	meter	UO	UO:0000008	Study Area	Sampling design	Zidacos River_Barasoain	Zidacos River_Barasoain	sampling date	microhabitat
Ebro Hydrographic Confederation monitoring network	invertebrate environmental sample	NCBITAXON	NCBITAXON:693772	Rio Ebro	GAZ	GAZ:00064546	freshwater river biome	ENVO	ENVO:01000253	42.00291	degree	UO	UO:0000185	0.16176	degree	UO	UO:0000185	293	meter	UO	UO:0000008	Study Area	Sampling design	Vero River_Barbastro	Vero River_Barbastro	sampling date	microhabitat
Ebro Hydrographic Confederation monitoring network	invertebrate environmental sample	NCBITAXON	NCBITAXON:693772	Rio Ebro	GAZ	GAZ:00064546	freshwater river biome	ENVO	ENVO:01000253	42.6051	degree	UO	UO:0000185	0.52299	degree	UO	UO:0000185	1127	meter	UO	UO:0000008	Study Area	Sampling design	Esera River_Benasque	Esera River_Benasque	sampling date	microhabitat
Ebro Hydrographic Confederation monitoring network	invertebrate environmental sample	NCBITAXON	NCBITAXON:693772	Rio Ebro	GAZ	GAZ:00064546	freshwater river biome	ENVO	ENVO:01000253	42.6052	degree	UO	UO:0000185	-0.9278	degree	UO	UO:0000185	533	meter	UO	UO:0000008	Study Area	Sampling design	Aragan River_Berdun_Aguas Abajo	Aragan River_Berdun_Aguas Abajo	sampling date	microhabitat
Ebro Hydrographic Confederation monitoring network	invertebrate environmental sample	NCBITAXON	NCBITAXON:693772	Rio Ebro	GAZ	GAZ:00064546	freshwater river biome	ENVO	ENVO:01000253	42.77912	degree	UO	UO:0000185	-3.0445	degree	UO	UO:0000185	479	meter	UO	UO:0000008	Study Area	Sampling design	Omecillo River_Bergaenda	Omecillo River_Bergaenda	sampling date	microhabitat
Ebro Hydrographic Confederation monitoring network	invertebrate environmental sample	NCBITAXON	NCBITAXON:693772	Rio Ebro	GAZ	GAZ:00064546	freshwater river biome	ENVO	ENVO:01000253	42.63468	degree	UO	UO:0000185	0.21643	degree	UO	UO:0000185	1112	meter	UO	UO:0000008	Study Area	Sampling design	Cinca River_Bielsa	Cinca River_Bielsa	sampling date	microhabitat
Ebro Hydrographic Confederation monitoring network	invertebrate environmental sample	NCBITAXON	NCBITAXON:693772	Rio Ebro	GAZ	GAZ:00064546	freshwater river biome	ENVO	ENVO:01000253	42.62871	degree	UO	UO:0000185	-0.3209	degree	UO	UO:0000185	871	meter	UO	UO:0000008	Study Area	Sampling design	Gaillego River_Biescas	Gaillego River_Biescas	sampling date	microhabitat
Ebro Hydrographic Confederation monitoring network	invertebrate environmental sample	NCBITAXON	NCBITAXON:693772	Rio Ebro	GAZ	GAZ:00064546	freshwater river biome	ENVO	ENVO:01000253	42.62785	degree	UO	UO:0000185	-0.8188	degree	UO	UO:0000185	616	meter	UO	UO:0000008	Study Area	Sampling design	Veral River_Binias	Veral River_Binias	sampling date	microhabitat
Ebro Hydrographic Confederation monitoring network	invertebrate environmental sample	NCBITAXON	NCBITAXON:693772	Rio Ebro	GAZ	GAZ:00064546	freshwater river biome	ENVO	ENVO:01000253	41.51288	degree	UO	UO:0000185	-1.029	degree	UO	UO:0000185	356	meter	UO	UO:0000008	Study Area	Sampling design	Huerva River_Botorrita	Huerva River_Botorrita	sampling date	microhabitat
Ebro Hydrographic Confederation monitoring network	invertebrate environmental sample	NCBITAXON	NCBITAXON:693772	Rio Ebro	GAZ	GAZ:00064546	freshwater river biome	ENVO	ENVO:01000253	42.72682	degree	UO	UO:0000185	-0.9996	degree	UO	UO:0000185	614	meter	UO	UO:0000008	Study Area	Sampling design	Binies River_Burgui	Binies River_Burgui	sampling date	microhabitat
Ebro Hydrographic Confederation monitoring network	invertebrate environmental sample	NCBITAXON	NCBITAXON:693772	Rio Ebro	GAZ	GAZ:00064546	freshwater river biome	ENVO	ENVO:01000253	42.72063	degree	UO	UO:0000185	-1.0029	degree	UO	UO:0000185	615	meter	UO	UO:0000008	Study Area	Sampling design	Esca River_Burgui	Esca River_Burgui	sampling date	microhabitat
Ebro Hydrographic Confederation monitoring network	invertebrate environmental sample	NCBITAXON	NCBITAXON:693772	Rio Ebro	GAZ	GAZ:00064546	freshwater river biome	ENVO	ENVO:01000253	42.05719	degree	UO	UO:0000185	0.55395	degree	UO	UO:0000185	532	meter	UO	UO:0000008	Study Area	Sampling design	Cajigar River_Caladrones	Cajigar River_Caladrones	sampling date	microhabitat
Ebro Hydrographic Confederation monitoring network	invertebrate environmental sample	NCBITAXON	NCBITAXON:693772	Rio Ebro	GAZ	GAZ:00064546	freshwater river biome	ENVO	ENVO:01000253	42.62612	degree	UO	UO:0000185	0.54123	degree	UO	UO:0000185	1229	meter	UO	UO:0000008	Study Area	Sampling design	Aslos River_Camping Aneto	Aslos River_Camping Aneto	sampling date	microhabitat
Ebro Hydrographic Confederation monitoring network	invertebrate environmental sample	NCBITAXON	NCBITAXON:693772	Rio Ebro	GAZ	GAZ:00064546	freshwater river biome	ENVO	ENVO:01000253	42.62613	degree	UO	UO:0000185	0.54453	degree	UO	UO:0000185	1221	meter	UO	UO:0000008	Study Area	Sampling design	asera River_Camping Aneto	asera River_Camping Aneto	sampling date	microhabitat
Ebro Hydrographic Confederation monitoring network	invertebrate environmental sample	NCBITAXON	NCBITAXON:693772	Rio Ebro	GAZ	GAZ:00064546	freshwater river biome	ENVO	ENVO:01000253	42.97585	degree	UO	UO:0000185	-1.3392	degree	UO	UO:0000185	862	meter	UO	UO:0000008	Study Area	Sampling design	Urrobi River_Camping Espinal_aguas arriba	Urrobi River_Camping Espinal_aguas arriba	sampling date	microhabitat
Ebro Hydrographic Confederation monitoring network	invertebrate environmental sample	NCBITAXON	NCBITAXON:693772	Rio Ebro	GAZ	GAZ:00064546	freshwater river biome	ENVO	ENVO:01000253	42.7914	degree	UO	UO:0000185	-0.5229	degree	UO	UO:0000185	1500	meter	UO	UO:0000008	Study Area	Sampling design	Aragan River_Candanchu - Puente de Santa Cristina	Aragan River_Candanchu - Puente de Santa Cristina	sampling date	microhabitat
Ebro Hydrographic Confederation monitoring network	invertebrate environmental sample	NCBITAXON	NCBITAXON:693772	Rio Ebro	GAZ	GAZ:00064546	freshwater river biome	ENVO	ENVO:01000253	42.76788	degree	UO	UO:0000185	-0.5103	degree	UO	UO:0000185	1225	meter	UO	UO:0000008	Study Area	Sampling design	Aragan River_Canfranc_Aguas Arriba	Aragan River_Canfranc_Aguas Arriba	sampling date	microhabitat
Ebro Hydrographic Confederation monitoring network	invertebrate environmental sample	NCBITAXON	NCBITAXON:693772	Rio Ebro	GAZ	GAZ:00064546	freshwater river biome	ENVO	ENVO:01000253	42.76759	degree	UO	UO:0000185	-0.5099	degree	UO	UO:0000185	1224	meter	UO	UO:0000008	Study Area	Sampling design	Izas River_Canfranc_Hotel Santa Cristina	Izas River_Canfranc_Hotel Santa Cristina	sampling date	microhabitat
Ebro Hydrographic Confederation monitoring network	invertebrate environmental sample	NCBITAXON	NCBITAXON:693772	Rio Ebro	GAZ	GAZ:00064546	freshwater river biome	ENVO	ENVO:01000253	42.34065	degree	UO	UO:0000185	-1.6553	degree	UO	UO:0000185	298	meter	UO	UO:0000008	Study Area	Sampling design	Aragan River_Caparroso	Aragan River_Caparroso	sampling date	microhabitat
Ebro Hydrographic Confederation monitoring network	invertebrate environmental sample	NCBITAXON	NCBITAXON:693772	Rio Ebro	GAZ	GAZ:00064546	freshwater river biome	ENVO	ENVO:01000253	42.19547	degree	UO	UO:0000185	0.39582	degree	UO	UO:0000185	489	meter	UO	UO:0000008	Study Area	Sampling design	Isaibena River_Capella	Isaibena River_Capella	sampling date	microhabitat
Ebro Hydrographic Confederation monitoring network	invertebrate environmental sample	NCBITAXON	NCBITAXON:693772	Rio Ebro	GAZ	GAZ:00064546	freshwater river biome	ENVO	ENVO:01000253	42.70234	degree	UO	UO:0000185	0.831	degree	UO	UO:0000185	1035	meter	UO	UO:0000008	Study Area	Sampling design	Garona River_Casarilh	Garona River_Casarilh	sampling date	microhabitat
Ebro Hydrographic Confederation monitoring network	invertebrate environmental sample	NCBITAXON	NCBITAXON:693772	Rio Ebro	GAZ	GAZ:00064546	freshwater river biome	ENVO	ENVO:01000253	42.52864	degree	UO	UO:0000185	-1.3631	degree	UO	UO:0000185	376	meter	UO	UO:0000008	Study Area	Sampling design	Aragan River_Caiseda	Aragan River_Caiseda	sampling date	microhabitat
Ebro Hydrographic Confederation monitoring network	invertebrate environmental sample	NCBITAXON	NCBITAXON:693772	Rio Ebro	GAZ	GAZ:00064546	freshwater river biome	ENVO	ENVO:01000253	42.18155	degree	UO	UO:0000185	-1.6881	degree	UO	UO:0000185	258	meter	UO	UO:0000008	Study Area	Sampling design	Ebro River_Castejan	Ebro River_Castejan	sampling date	microhabitat
Ebro Hydrographic Confederation monitoring network	invertebrate environmental sample	NCBITAXON	NCBITAXON:693772	Rio Ebro	GAZ	GAZ:00064546	freshwater river biome	ENVO	ENVO:01000253	42.51564	degree	UO	UO:0000185	0.48391	degree	UO	UO:0000185	894	meter	UO	UO:0000008	Study Area	Sampling design	asera River_Castejan de Sos	asera River_Castejan de Sos	sampling date	microhabitat
Ebro Hydrographic Confederation monitoring network	invertebrate environmental sample	NCBITAXON	NCBITAXON:693772	Rio Ebro	GAZ	GAZ:00064546	freshwater river biome	ENVO	ENVO:01000253	42.62892	degree	UO	UO:0000185	-0.5452	degree	UO	UO:0000185	857	meter	UO	UO:0000008	Study Area	Sampling design	Aragan River_Castiello de Jaca	Aragan River_Castiello de Jaca	sampling date	microhabitat
Ebro Hydrographic Confederation monitoring network	invertebrate environmental sample	NCBITAXON	NCBITAXON:693772	Rio Ebro	GAZ	GAZ:00064546	freshwater river biome	ENVO	ENVO:01000253	41.21732	degree	UO	UO:0000185	-1.2112	degree	UO	UO:0000185	800	meter	UO	UO:0000008	Study Area	Sampling design	Huerva River_Cerveruela	Huerva River_Cerveruela	sampling date	microhabitat
Ebro Hydrographic Confederation monitoring network	invertebrate environmental sample	NCBITAXON	NCBITAXON:693772	Rio Ebro	GAZ	GAZ:00064546	freshwater river biome	ENVO	ENVO:01000253	41.8906	degree	UO	UO:0000185	0.16503	degree	UO	UO:0000185	240	meter	UO	UO:0000008	Study Area	Sampling design	Cinca River_Conchel	Cinca River_Conchel	sampling date	microhabitat
Ebro Hydrographic Confederation monitoring network	invertebrate environmental sample	NCBITAXON	NCBITAXON:693772	Rio Ebro	GAZ	GAZ:00064546	freshwater river biome	ENVO	ENVO:01000253	42.10116	degree	UO	UO:0000185	0.24289	degree	UO	UO:0000185	338	meter	UO	UO:0000008	Study Area	Sampling design	Esera River_Desembocadura	Esera River_Desembocadura	sampling date	microhabitat
Ebro Hydrographic Confederation monitoring network	invertebrate environmental sample	NCBITAXON	NCBITAXON:693772	Rio Ebro	GAZ	GAZ:00064546	freshwater river biome	ENVO	ENVO:01000253	42.89296	degree	UO	UO:0000185	-2.6393	degree	UO	UO:0000185	516	meter	UO	UO:0000008	Study Area	Sampling design	Zadorra River_Durana	Zadorra River_Durana	sampling date	microhabitat
Ebro Hydrographic Confederation monitoring network	invertebrate environmental sample	NCBITAXON	NCBITAXON:693772	Rio Ebro	GAZ	GAZ:00064546	freshwater river biome	ENVO	ENVO:01000253	42.12284	degree	UO	UO:0000185	-1.1554	degree	UO	UO:0000185	319	meter	UO	UO:0000008	Study Area	Sampling design	Arba de Luesia River_Ejea de los Caballeros1	Arba de Luesia River_Ejea de los Caballeros	sampling date	microhabitat
Ebro Hydrographic Confederation monitoring network	invertebrate environmental sample	NCBITAXON	NCBITAXON:693772	Rio Ebro	GAZ	GAZ:00064546	freshwater river biome	ENVO	ENVO:01000253	41.58866	degree	UO	UO:0000185	-0.7435	degree	UO	UO:0000185	180	meter	UO	UO:0000008	Study Area	Sampling design	Ebro River_El Burgo de Ebro	Ebro River_El Burgo de Ebro	sampling date	microhabitat
Ebro Hydrographic Confederation monitoring network	invertebrate environmental sample	NCBITAXON	NCBITAXON:693772	Rio Ebro	GAZ	GAZ:00064546	freshwater river biome	ENVO	ENVO:01000253	42.10531	degree	UO	UO:0000185	0.23274	degree	UO	UO:0000185	338	meter	UO	UO:0000008	Study Area	Sampling design	Cinca River_El Grado	Cinca River_El Grado	sampling date	microhabitat
Ebro Hydrographic Confederation monitoring network	invertebrate environmental sample	NCBITAXON	NCBITAXON:693772	Rio Ebro	GAZ	GAZ:00064546	freshwater river biome	ENVO	ENVO:01000253	42.77371	degree	UO	UO:0000185	-0.3621	degree	UO	UO:0000185	1496	meter	UO	UO:0000008	Study Area	Sampling design	Gaillego River_Embalse del Gaillego	Gaillego River_Embalse del Gaillego	sampling date	microhabitat
Ebro Hydrographic Confederation monitoring network	invertebrate environmental sample	NCBITAXON	NCBITAXON:693772	Rio Ebro	GAZ	GAZ:00064546	freshwater river biome	ENVO	ENVO:01000253	42.11797	degree	UO	UO:0000185	-0.9448	degree	UO	UO:0000185	419	meter	UO	UO:0000008	Study Area	Sampling design	Arba de Biel River_Erla	Arba de Biel River_Erla	sampling date	microhabitat
Ebro Hydrographic Confederation monitoring network	invertebrate environmental sample	NCBITAXON	NCBITAXON:693772	Rio Ebro	GAZ	GAZ:00064546	freshwater river biome	ENVO	ENVO:01000253	42.73859	degree	UO	UO:0000185	0.71781	degree	UO	UO:0000185	865	meter	UO	UO:0000008	Study Area	Sampling design	Joau River_Es Bardes	Joau River_Es Bardes	sampling date	microhabitat
Ebro Hydrographic Confederation monitoring network	invertebrate environmental sample	NCBITAXON	NCBITAXON:693772	Rio Ebro	GAZ	GAZ:00064546	freshwater river biome	ENVO	ENVO:01000253	42.28957	degree	UO	UO:0000185	0.19212	degree	UO	UO:0000185	457	meter	UO	UO:0000008	Study Area	Sampling design	Susaa River_Escanilla	Susaa River_Escanilla	sampling date	microhabitat
Ebro Hydrographic Confederation monitoring network	invertebrate environmental sample	NCBITAXON	NCBITAXON:693772	Rio Ebro	GAZ	GAZ:00064546	freshwater river biome	ENVO	ENVO:01000253	42.73893	degree	UO	UO:0000185	-0.3175	degree	UO	UO:0000185	1717	meter	UO	UO:0000008	Study Area	Sampling design	Escarra River_Escarrilla	Escarra River_Escarrilla	sampling date	microhabitat
Ebro Hydrographic Confederation monitoring network	invertebrate environmental sample	NCBITAXON	NCBITAXON:693772	Rio Ebro	GAZ	GAZ:00064546	freshwater river biome	ENVO	ENVO:01000253	42.81162	degree	UO	UO:0000185	-3.0486	degree	UO	UO:0000185	497	meter	UO	UO:0000008	Study Area	Sampling design	Omecillo River_Espejo	Omecillo River_Espejo	sampling date	microhabitat
Ebro Hydrographic Confederation monitoring network	invertebrate environmental sample	NCBITAXON	NCBITAXON:693772	Rio Ebro	GAZ	GAZ:00064546	freshwater river biome	ENVO	ENVO:01000253	42.59606	degree	UO	UO:0000185	-2.3055	degree	UO	UO:0000185	529	meter	UO	UO:0000008	Study Area	Sampling design	Linares River_Espronceda	Linares River_Espronceda	sampling date	microhabitat
Ebro Hydrographic Confederation monitoring network	invertebrate environmental sample	NCBITAXON	NCBITAXON:693772	Rio Ebro	GAZ	GAZ:00064546	freshwater river biome	ENVO	ENVO:01000253	42.64801	degree	UO	UO:0000185	-2.0012	degree	UO	UO:0000185	416	meter	UO	UO:0000008	Study Area	Sampling design	Iranzu River_Estella	Iranzu River_Estella	sampling date	microhabitat
Ebro Hydrographic Confederation monitoring network	invertebrate environmental sample	NCBITAXON	NCBITAXON:693772	Rio Ebro	GAZ	GAZ:00064546	freshwater river biome	ENVO	ENVO:01000253	42.74938	degree	UO	UO:0000185	-1.9242	degree	UO	UO:0000185	490	meter	UO	UO:0000008	Study Area	Sampling design	Salado River_Estenoz	Salado River_Estenoz	sampling date	microhabitat
Ebro Hydrographic Confederation monitoring network	invertebrate environmental sample	NCBITAXON	NCBITAXON:693772	Rio Ebro	GAZ	GAZ:00064546	freshwater river biome	ENVO	ENVO:01000253	42.78633	degree	UO	UO:0000185	-1.7927	degree	UO	UO:0000185	379	meter	UO	UO:0000008	Study Area	Sampling design	Arga River_Etxauri	Arga River_Etxauri	sampling date	microhabitat
Ebro Hydrographic Confederation monitoring network	invertebrate environmental sample	NCBITAXON	NCBITAXON:693772	Rio Ebro	GAZ	GAZ:00064546	freshwater river biome	ENVO	ENVO:01000253	42.78194	degree	UO	UO:0000185	-0.3856	degree	UO	UO:0000185	1551	meter	UO	UO:0000008	Study Area	Sampling design	Gaillego River_Formigal	Gaillego River_Formigal	sampling date	microhabitat
Ebro Hydrographic Confederation monitoring network	invertebrate environmental sample	NCBITAXON	NCBITAXON:693772	Rio Ebro	GAZ	GAZ:00064546	freshwater river biome	ENVO	ENVO:01000253	41.52321	degree	UO	UO:0000185	0.34798	degree	UO	UO:0000185	97	meter	UO	UO:0000008	Study Area	Sampling design	Cinca River_Fraga	Cinca River_Fraga	sampling date	microhabitat
Ebro Hydrographic Confederation monitoring network	invertebrate environmental sample	NCBITAXON	NCBITAXON:693772	Rio Ebro	GAZ	GAZ:00064546	freshwater river biome	ENVO	ENVO:01000253	42.31144	degree	UO	UO:0000185	-1.7972	degree	UO	UO:0000185	280	meter	UO	UO:0000008	Study Area	Sampling design	Arga River_Funes	Arga River_Funes	sampling date	microhabitat
Ebro Hydrographic Confederation monitoring network	invertebrate environmental sample	NCBITAXON	NCBITAXON:693772	Rio Ebro	GAZ	GAZ:00064546	freshwater river biome	ENVO	ENVO:01000253	41.87275	degree	UO	UO:0000185	-1.3126	degree	UO	UO:0000185	239	meter	UO	UO:0000008	Study Area	Sampling design	Ebro River_Gallur	Ebro River_Gallur	sampling date	microhabitat
Ebro Hydrographic Confederation monitoring network	invertebrate environmental sample	NCBITAXON	NCBITAXON:693772	Rio Ebro	GAZ	GAZ:00064546	freshwater river biome	ENVO	ENVO:01000253	42.20935	degree	UO	UO:0000185	0.34729	degree	UO	UO:0000185	458	meter	UO	UO:0000008	Study Area	Sampling design	asera River_Graus	asera River_Graus	sampling date	microhabitat
Ebro Hydrographic Confederation monitoring network	invertebrate environmental sample	NCBITAXON	NCBITAXON:693772	Rio Ebro	GAZ	GAZ:00064546	freshwater river biome	ENVO	ENVO:01000253	42.02155	degree	UO	UO:0000185	-0.7526	degree	UO	UO:0000185	315	meter	UO	UO:0000008	Study Area	Sampling design	Sotan River_Gurrea de Gaillego_aguas arriba	Sotan River_Gurrea de Gaillego_aguas arriba	sampling date	microhabitat
Ebro Hydrographic Confederation monitoring network	invertebrate environmental sample	NCBITAXON	NCBITAXON:693772	Rio Ebro	GAZ	GAZ:00064546	freshwater river biome	ENVO	ENVO:01000253	42.73902	degree	UO	UO:0000185	-0.7461	degree	UO	UO:0000185	813	meter	UO	UO:0000008	Study Area	Sampling design	Subordan River_Hecho	Subordan River_Hecho	sampling date	microhabitat
Ebro Hydrographic Confederation monitoring network	invertebrate environmental sample	NCBITAXON	NCBITAXON:693772	Rio Ebro	GAZ	GAZ:00064546	freshwater river biome	ENVO	ENVO:01000253	42.87428	degree	UO	UO:0000185	-2.4413	degree	UO	UO:0000185	561	meter	UO	UO:0000008	Study Area	Sampling design	Zadorra River_Heredia	Zadorra River_Heredia	sampling date	microhabitat
Ebro Hydrographic Confederation monitoring network	invertebrate environmental sample	NCBITAXON	NCBITAXON:693772	Rio Ebro	GAZ	GAZ:00064546	freshwater river biome	ENVO	ENVO:01000253	42.44303	degree	UO	UO:0000185	-0.3961	degree	UO	UO:0000185	711	meter	UO	UO:0000008	Study Area	Sampling design	Gaillego River_Hostal de Ipias	Gaillego River_Hostal de Ipias	sampling date	microhabitat
Ebro Hydrographic Confederation monitoring network	invertebrate environmental sample	NCBITAXON	NCBITAXON:693772	Rio Ebro	GAZ	GAZ:00064546	freshwater river biome	ENVO	ENVO:01000253	42.83413	degree	UO	UO:0000185	-1.5852	degree	UO	UO:0000185	445	meter	UO	UO:0000008	Study Area	Sampling design	Arga River_Huarte	Arga River_Huarte	sampling date	microhabitat
Ebro Hydrographic Confederation monitoring network	invertebrate environmental sample	NCBITAXON	NCBITAXON:693772	Rio Ebro	GAZ	GAZ:00064546	freshwater river biome	ENVO	ENVO:01000253	42.92837	degree	UO	UO:0000185	-1.9441	degree	UO	UO:0000185	451	meter	UO	UO:0000008	Study Area	Sampling design	Arakil River_Iraaeta	Arakil River_Iraaeta	sampling date	microhabitat
Ebro Hydrographic Confederation monitoring network	invertebrate environmental sample	NCBITAXON	NCBITAXON:693772	Rio Ebro	GAZ	GAZ:00064546	freshwater river biome	ENVO	ENVO:01000253	42.65746	degree	UO	UO:0000185	-2.895	degree	UO	UO:0000185	452	meter	UO	UO:0000008	Study Area	Sampling design	Ebro River_Ircio	Ebro River_Ircio	sampling date	microhabitat
Ebro Hydrographic Confederation monitoring network	invertebrate environmental sample	NCBITAXON	NCBITAXON:693772	Rio Ebro	GAZ	GAZ:00064546	freshwater river biome	ENVO	ENVO:01000253	42.89755	degree	UO	UO:0000185	-2.1224	degree	UO	UO:0000185	499	meter	UO	UO:0000008	Study Area	Sampling design	Arakil River_Iturmendi	Arakil River_Iturmendi	sampling date	microhabitat
Ebro Hydrographic Confederation monitoring network	invertebrate environmental sample	NCBITAXON	NCBITAXON:693772	Rio Ebro	GAZ	GAZ:00064546	freshwater river biome	ENVO	ENVO:01000253	42.40411	degree	UO	UO:0000185	-0.4974	degree	UO	UO:0000185	655	meter	UO	UO:0000008	Study Area	Sampling design	Gaillego River_Jabarrella	Gaillego River_Jabarrella	sampling date	microhabitat
Ebro Hydrographic Confederation monitoring network	invertebrate environmental sample	NCBITAXON	NCBITAXON:693772	Rio Ebro	GAZ	GAZ:00064546	freshwater river biome	ENVO	ENVO:01000253	42.57984	degree	UO	UO:0000185	-0.5536	degree	UO	UO:0000185	775	meter	UO	UO:0000008	Study Area	Sampling design	Aragan River_Jaca	Aragan River_Jaca	sampling date	microhabitat
Ebro Hydrographic Confederation monitoring network	invertebrate environmental sample	NCBITAXON	NCBITAXON:693772	Rio Ebro	GAZ	GAZ:00064546	freshwater river biome	ENVO	ENVO:01000253	42.55844	degree	UO	UO:0000185	-0.601	degree	UO	UO:0000185	725	meter	UO	UO:0000008	Study Area	Sampling design	Gas River_Jaca	Gas River_Jaca	sampling date	microhabitat
Ebro Hydrographic Confederation monitoring network	invertebrate environmental sample	NCBITAXON	NCBITAXON:693772	Rio Ebro	GAZ	GAZ:00064546	freshwater river biome	ENVO	ENVO:01000253	42.56143	degree	UO	UO:0000185	-0.6305	degree	UO	UO:0000185	696	meter	UO	UO:0000008	Study Area	Sampling design	Aragan River_Jaca_Aguas abajo	Aragan River_Jaca_Aguas abajo	sampling date	microhabitat
Ebro Hydrographic Confederation monitoring network	invertebrate environmental sample	NCBITAXON	NCBITAXON:693772	Rio Ebro	GAZ	GAZ:00064546	freshwater river biome	ENVO	ENVO:01000253	42.69384	degree	UO	UO:0000185	-0.6681	degree	UO	UO:0000185	879	meter	UO	UO:0000008	Study Area	Sampling design	Osia River_Jasa	Osia River_Jasa	sampling date	microhabitat
Ebro Hydrographic Confederation monitoring network	invertebrate environmental sample	NCBITAXON	NCBITAXON:693772	Rio Ebro	GAZ	GAZ:00064546	freshwater river biome	ENVO	ENVO:01000253	42.76921	degree	UO	UO:0000185	-2.8311	degree	UO	UO:0000185	479	meter	UO	UO:0000008	Study Area	Sampling design	Zadorra River_La Puebla de Arganzan	Zadorra River_La Puebla de Arganzan	sampling date	microhabitat
Ebro Hydrographic Confederation monitoring network	invertebrate environmental sample	NCBITAXON	NCBITAXON:693772	Rio Ebro	GAZ	GAZ:00064546	freshwater river biome	ENVO	ENVO:01000253	41.24563	degree	UO	UO:0000185	-0.8083	degree	UO	UO:0000185	516	meter	UO	UO:0000008	Study Area	Sampling design	Aguasvivas River_Lagata	Aguasvivas River_Lagata	sampling date	microhabitat
Ebro Hydrographic Confederation monitoring network	invertebrate environmental sample	NCBITAXON	NCBITAXON:693772	Rio Ebro	GAZ	GAZ:00064546	freshwater river biome	ENVO	ENVO:01000253	42.62851	degree	UO	UO:0000185	-2.5801	degree	UO	UO:0000185	751	meter	UO	UO:0000008	Study Area	Sampling design	Ega River_Lagrain	Ega River_Lagrain	sampling date	microhabitat
Ebro Hydrographic Confederation monitoring network	invertebrate environmental sample	NCBITAXON	NCBITAXON:693772	Rio Ebro	GAZ	GAZ:00064546	freshwater river biome	ENVO	ENVO:01000253	42.40584	degree	UO	UO:0000185	-0.0782	degree	UO	UO:0000185	1215	meter	UO	UO:0000008	Study Area	Sampling design	Alcanadre River_Laguarta	Alcanadre River_Laguarta	sampling date	microhabitat
Ebro Hydrographic Confederation monitoring network	invertebrate environmental sample	NCBITAXON	NCBITAXON:693772	Rio Ebro	GAZ	GAZ:00064546	freshwater river biome	ENVO	ENVO:01000253	42.35661	degree	UO	UO:0000185	-0.0231	degree	UO	UO:0000185	966	meter	UO	UO:0000008	Study Area	Sampling design	Isuala River_Las Bellostas	Isuala River_Las Bellostas	sampling date	microhabitat
Ebro Hydrographic Confederation monitoring network	invertebrate environmental sample	NCBITAXON	NCBITAXON:693772	Rio Ebro	GAZ	GAZ:00064546	freshwater river biome	ENVO	ENVO:01000253	42.47304	degree	UO	UO:0000185	0.60322	degree	UO	UO:0000185	1410	meter	UO	UO:0000008	Study Area	Sampling design	Isaibena River_Laspaules	Isaibena River_Laspaules	sampling date	microhabitat
Ebro Hydrographic Confederation monitoring network	invertebrate environmental sample	NCBITAXON	NCBITAXON:693772	Rio Ebro	GAZ	GAZ:00064546	freshwater river biome	ENVO	ENVO:01000253	42.50796	degree	UO	UO:0000185	0.14879	degree	UO	UO:0000185	620	meter	UO	UO:0000008	Study Area	Sampling design	Cinca River_Laspuaa	Cinca River_Laspuaa	sampling date	microhabitat
Ebro Hydrographic Confederation monitoring network	invertebrate environmental sample	NCBITAXON	NCBITAXON:693772	Rio Ebro	GAZ	GAZ:00064546	freshwater river biome	ENVO	ENVO:01000253	42.62327	degree	UO	UO:0000185	-1.288	degree	UO	UO:0000185	399	meter	UO	UO:0000008	Study Area	Sampling design	Irati River_Liadena	Irati River_Liadena	sampling date	microhabitat
Ebro Hydrographic Confederation monitoring network	invertebrate environmental sample	NCBITAXON	NCBITAXON:693772	Rio Ebro	GAZ	GAZ:00064546	freshwater river biome	ENVO	ENVO:01000253	41.87548	degree	UO	UO:0000185	-1.7788	degree	UO	UO:0000185	564	meter	UO	UO:0000008	Study Area	Sampling design	Queiles River_Los Fayos	Queiles River_Los Fayos	sampling date	microhabitat
Ebro Hydrographic Confederation monitoring network	invertebrate environmental sample	NCBITAXON	NCBITAXON:693772	Rio Ebro	GAZ	GAZ:00064546	freshwater river biome	ENVO	ENVO:01000253	42.65189	degree	UO	UO:0000185	-1.3125	degree	UO	UO:0000185	413	meter	UO	UO:0000008	Study Area	Sampling design	Irati River_Lumbier	Irati River_Lumbier	sampling date	microhabitat
Ebro Hydrographic Confederation monitoring network	invertebrate environmental sample	NCBITAXON	NCBITAXON:693772	Rio Ebro	GAZ	GAZ:00064546	freshwater river biome	ENVO	ENVO:01000253	42.66836	degree	UO	UO:0000185	-1.3165	degree	UO	UO:0000185	420	meter	UO	UO:0000008	Study Area	Sampling design	Irati River_Lumbier_Aguas Arriba	Irati River_Lumbier_Aguas Arriba	sampling date	microhabitat
Ebro Hydrographic Confederation monitoring network	invertebrate environmental sample	NCBITAXON	NCBITAXON:693772	Rio Ebro	GAZ	GAZ:00064546	freshwater river biome	ENVO	ENVO:01000253	42.30463	degree	UO	UO:0000185	-1.129	degree	UO	UO:0000185	552	meter	UO	UO:0000008	Study Area	Sampling design	Arba de Luesia River_Malpica de Arba	Arba de Luesia River_Malpica de Arba	sampling date	microhabitat
Ebro Hydrographic Confederation monitoring network	invertebrate environmental sample	NCBITAXON	NCBITAXON:693772	Rio Ebro	GAZ	GAZ:00064546	freshwater river biome	ENVO	ENVO:01000253	42.31907	degree	UO	UO:0000185	-1.7252	degree	UO	UO:0000185	291	meter	UO	UO:0000008	Study Area	Sampling design	Aragan River_Marcilla	Aragan River_Marcilla	sampling date	microhabitat
Ebro Hydrographic Confederation monitoring network	invertebrate environmental sample	NCBITAXON	NCBITAXON:693772	Rio Ebro	GAZ	GAZ:00064546	freshwater river biome	ENVO	ENVO:01000253	42.42122	degree	UO	UO:0000185	-2.0756	degree	UO	UO:0000185	313	meter	UO	UO:0000008	Study Area	Sampling design	Ebro River_Lodosa	Ebro River_Lodosa	sampling date	microhabitat
Ebro Hydrographic Confederation monitoring network	invertebrate environmental sample	NCBITAXON	NCBITAXON:693772	Rio Ebro	GAZ	GAZ:00064546	freshwater river biome	ENVO	ENVO:01000253	42.41885	degree	UO	UO:0000185	-2.1995	degree	UO	UO:0000185	338	meter	UO	UO:0000008	Study Area	Sampling design	Ebro River_Mendavia - zona riojana	Ebro River_Mendavia - zona riojana	sampling date	microhabitat
Ebro Hydrographic Confederation monitoring network	invertebrate environmental sample	NCBITAXON	NCBITAXON:693772	Rio Ebro	GAZ	GAZ:00064546	freshwater river biome	ENVO	ENVO:01000253	42.44711	degree	UO	UO:0000185	-2.1971	degree	UO	UO:0000185	350	meter	UO	UO:0000008	Study Area	Sampling design	Linares River_Mendavia	Linares River_Mendavia	sampling date	microhabitat
Ebro Hydrographic Confederation monitoring network	invertebrate environmental sample	NCBITAXON	NCBITAXON:693772	Rio Ebro	GAZ	GAZ:00064546	freshwater river biome	ENVO	ENVO:01000253	42.90154	degree	UO	UO:0000185	-2.6352	degree	UO	UO:0000185	516	meter	UO	UO:0000008	Study Area	Sampling design	Zadorra River_Mendibil	Zadorra River_Mendibil	sampling date	microhabitat
Ebro Hydrographic Confederation monitoring network	invertebrate environmental sample	NCBITAXON	NCBITAXON:693772	Rio Ebro	GAZ	GAZ:00064546	freshwater river biome	ENVO	ENVO:01000253	42.63322	degree	UO	UO:0000185	-1.8462	degree	UO	UO:0000185	338	meter	UO	UO:0000008	Study Area	Sampling design	Salado River_Mendigorraa	Salado River_Mendigorraa	sampling date	microhabitat
Ebro Hydrographic Confederation monitoring network	invertebrate environmental sample	NCBITAXON	NCBITAXON:693772	Rio Ebro	GAZ	GAZ:00064546	freshwater river biome	ENVO	ENVO:01000253	42.69733	degree	UO	UO:0000185	-2.8139	degree	UO	UO:0000185	492	meter	UO	UO:0000008	Study Area	Sampling design	Rojo River_Mijancas	Rojo River_Mijancas	sampling date	microhabitat
Ebro Hydrographic Confederation monitoring network	invertebrate environmental sample	NCBITAXON	NCBITAXON:693772	Rio Ebro	GAZ	GAZ:00064546	freshwater river biome	ENVO	ENVO:01000253	42.23756	degree	UO	UO:0000185	-1.7546	degree	UO	UO:0000185	278	meter	UO	UO:0000008	Study Area	Sampling design	Aragan River_Milagro	Aragan River_Milagro	sampling date	microhabitat
Ebro Hydrographic Confederation monitoring network	invertebrate environmental sample	NCBITAXON	NCBITAXON:693772	Rio Ebro	GAZ	GAZ:00064546	freshwater river biome	ENVO	ENVO:01000253	42.67879	degree	UO	UO:0000185	-2.8952	degree	UO	UO:0000185	449	meter	UO	UO:0000008	Study Area	Sampling design	Zadorra River_Miranda de Arce	Zadorra River_Miranda de Arce	sampling date	microhabitat
Ebro Hydrographic Confederation monitoring network	invertebrate environmental sample	NCBITAXON	NCBITAXON:693772	Rio Ebro	GAZ	GAZ:00064546	freshwater river biome	ENVO	ENVO:01000253	42.18697	degree	UO	UO:0000185	-0.2686	degree	UO	UO:0000185	581	meter	UO	UO:0000008	Study Area	Sampling design	Guatizalema River_Molinos de Sipain	Guatizalema River_Molinos de Sipain	sampling date	microhabitat
Ebro Hydrographic Confederation monitoring network	invertebrate environmental sample	NCBITAXON	NCBITAXON:693772	Rio Ebro	GAZ	GAZ:00064546	freshwater river biome	ENVO	ENVO:01000253	42.75442	degree	UO	UO:0000185	-1.939	degree	UO	UO:0000185	474	meter	UO	UO:0000008	Study Area	Sampling design	Ubagua River_Muez	Ubagua River_Muez	sampling date	microhabitat
Ebro Hydrographic Confederation monitoring network	invertebrate environmental sample	NCBITAXON	NCBITAXON:693772	Rio Ebro	GAZ	GAZ:00064546	freshwater river biome	ENVO	ENVO:01000253	42.02353	degree	UO	UO:0000185	-1.6545	degree	UO	UO:0000185	318	meter	UO	UO:0000008	Study Area	Sampling design	Queiles River_Murchante	Queiles River_Murchante	sampling date	microhabitat
Ebro Hydrographic Confederation monitoring network	invertebrate environmental sample	NCBITAXON	NCBITAXON:693772	Rio Ebro	GAZ	GAZ:00064546	freshwater river biome	ENVO	ENVO:01000253	42.32102	degree	UO	UO:0000185	-0.7539	degree	UO	UO:0000185	452	meter	UO	UO:0000008	Study Area	Sampling design	Gaillego River_Murillo de Gaillego	Gaillego River_Murillo de Gaillego	sampling date	microhabitat
Ebro Hydrographic Confederation monitoring network	invertebrate environmental sample	NCBITAXON	NCBITAXON:693772	Rio Ebro	GAZ	GAZ:00064546	freshwater river biome	ENVO	ENVO:01000253	42.42507	degree	UO	UO:0000185	-2.7305	degree	UO	UO:0000185	460	meter	UO	UO:0000008	Study Area	Sampling design	Najerilla River_Naijera	Najerilla River_Naijera	sampling date	microhabitat
Ebro Hydrographic Confederation monitoring network	invertebrate environmental sample	NCBITAXON	NCBITAXON:693772	Rio Ebro	GAZ	GAZ:00064546	freshwater river biome	ENVO	ENVO:01000253	42.3223	degree	UO	UO:0000185	-0.2532	degree	UO	UO:0000185	905	meter	UO	UO:0000008	Study Area	Sampling design	Guatizalema River_Nocito abajo	Guatizalema River_Nocito abajo	sampling date	microhabitat
Ebro Hydrographic Confederation monitoring network	invertebrate environmental sample	NCBITAXON	NCBITAXON:693772	Rio Ebro	GAZ	GAZ:00064546	freshwater river biome	ENVO	ENVO:01000253	41.95074	degree	UO	UO:0000185	-1.687	degree	UO	UO:0000185	391	meter	UO	UO:0000008	Study Area	Sampling design	Queiles River_Novallas	Queiles River_Novallas	sampling date	microhabitat
Ebro Hydrographic Confederation monitoring network	invertebrate environmental sample	NCBITAXON	NCBITAXON:693772	Rio Ebro	GAZ	GAZ:00064546	freshwater river biome	ENVO	ENVO:01000253	42.67824	degree	UO	UO:0000185	-1.7895	degree	UO	UO:0000185	370	meter	UO	UO:0000008	Study Area	Sampling design	Robo River_Obanos	Robo River_Obanos	sampling date	microhabitat
Ebro Hydrographic Confederation monitoring network	invertebrate environmental sample	NCBITAXON	NCBITAXON:693772	Rio Ebro	GAZ	GAZ:00064546	freshwater river biome	ENVO	ENVO:01000253	42.91252	degree	UO	UO:0000185	-1.0908	degree	UO	UO:0000185	768	meter	UO	UO:0000008	Study Area	Sampling design	Zatoya River_Ochagavia	Zatoya River_Ochagavia	sampling date	microhabitat
Ebro Hydrographic Confederation monitoring network	invertebrate environmental sample	NCBITAXON	NCBITAXON:693772	Rio Ebro	GAZ	GAZ:00064546	freshwater river biome	ENVO	ENVO:01000253	42.91792	degree	UO	UO:0000185	-1.2888	degree	UO	UO:0000185	640	meter	UO	UO:0000008	Study Area	Sampling design	Irati River_Olaldea	Irati River_Olaldea	sampling date	microhabitat
Ebro Hydrographic Confederation monitoring network	invertebrate environmental sample	NCBITAXON	NCBITAXON:693772	Rio Ebro	GAZ	GAZ:00064546	freshwater river biome	ENVO	ENVO:01000253	42.89236	degree	UO	UO:0000185	-1.6052	degree	UO	UO:0000185	471	meter	UO	UO:0000008	Study Area	Sampling design	Ulzama River_Olave	Ulzama River_Olave	sampling date	microhabitat
Ebro Hydrographic Confederation monitoring network	invertebrate environmental sample	NCBITAXON	NCBITAXON:693772	Rio Ebro	GAZ	GAZ:00064546	freshwater river biome	ENVO	ENVO:01000253	42.4853	degree	UO	UO:0000185	-1.6395	degree	UO	UO:0000185	381	meter	UO	UO:0000008	Study Area	Sampling design	Zidacos River_Olite	Zidacos River_Olite	sampling date	microhabitat
Ebro Hydrographic Confederation monitoring network	invertebrate environmental sample	NCBITAXON	NCBITAXON:693772	Rio Ebro	GAZ	GAZ:00064546	freshwater river biome	ENVO	ENVO:01000253	41.68071	degree	UO	UO:0000185	0.09302	degree	UO	UO:0000185	158	meter	UO	UO:0000008	Study Area	Sampling design	Alcanadre River_Ontiaena	Alcanadre River_Ontiaena	sampling date	microhabitat
Ebro Hydrographic Confederation monitoring network	invertebrate environmental sample	NCBITAXON	NCBITAXON:693772	Rio Ebro	GAZ	GAZ:00064546	freshwater river biome	ENVO	ENVO:01000253	42.40083	degree	UO	UO:0000185	-0.3547	degree	UO	UO:0000185	735	meter	UO	UO:0000008	Study Area	Sampling design	Guarga River_Ordovas	Guarga River_Ordovas	sampling date	microhabitat
Ebro Hydrographic Confederation monitoring network	invertebrate environmental sample	NCBITAXON	NCBITAXON:693772	Rio Ebro	GAZ	GAZ:00064546	freshwater river biome	ENVO	ENVO:01000253	42.81574	degree	UO	UO:0000185	-1.7477	degree	UO	UO:0000185	395	meter	UO	UO:0000008	Study Area	Sampling design	Arga River_Ororbia	Arga River_Ororbia	sampling date	microhabitat
Ebro Hydrographic Confederation monitoring network	invertebrate environmental sample	NCBITAXON	NCBITAXON:693772	Rio Ebro	GAZ	GAZ:00064546	freshwater river biome	ENVO	ENVO:01000253	43.03912	degree	UO	UO:0000185	-2.6464	degree	UO	UO:0000185	559	meter	UO	UO:0000008	Study Area	Sampling design	Urkiola River_Otxandio_Aguas Arriba	Urkiola River_Otxandio_Aguas Arriba	sampling date	microhabitat
Ebro Hydrographic Confederation monitoring network	invertebrate environmental sample	NCBITAXON	NCBITAXON:693772	Rio Ebro	GAZ	GAZ:00064546	freshwater river biome	ENVO	ENVO:01000253	42.80304	degree	UO	UO:0000185	-1.702	degree	UO	UO:0000185	397	meter	UO	UO:0000008	Study Area	Sampling design	Arga River_Pamplona - Landaben	Arga River_Pamplona - Landaben	sampling date	microhabitat
Ebro Hydrographic Confederation monitoring network	invertebrate environmental sample	NCBITAXON	NCBITAXON:693772	Rio Ebro	GAZ	GAZ:00064546	freshwater river biome	ENVO	ENVO:01000253	42.80002	degree	UO	UO:0000185	-1.6934	degree	UO	UO:0000185	400	meter	UO	UO:0000008	Study Area	Sampling design	Elorz River_Pamplona	Elorz River_Pamplona	sampling date	microhabitat
Ebro Hydrographic Confederation monitoring network	invertebrate environmental sample	NCBITAXON	NCBITAXON:693772	Rio Ebro	GAZ	GAZ:00064546	freshwater river biome	ENVO	ENVO:01000253	42.72299	degree	UO	UO:0000185	-0.281	degree	UO	UO:0000185	1140	meter	UO	UO:0000008	Study Area	Sampling design	Caldares River_Panticosa	Caldares River_Panticosa	sampling date	microhabitat
Ebro Hydrographic Confederation monitoring network	invertebrate environmental sample	NCBITAXON	NCBITAXON:693772	Rio Ebro	GAZ	GAZ:00064546	freshwater river biome	ENVO	ENVO:01000253	43.00441	degree	UO	UO:0000185	-2.6761	degree	UO	UO:0000185	552	meter	UO	UO:0000008	Study Area	Sampling design	Santa Engracia River_Parking Ollerias	Santa Engracia River_Parking Ollerias	sampling date	microhabitat
Ebro Hydrographic Confederation monitoring network	invertebrate environmental sample	NCBITAXON	NCBITAXON:693772	Rio Ebro	GAZ	GAZ:00064546	freshwater river biome	ENVO	ENVO:01000253	42.64482	degree	UO	UO:0000185	0.21438	degree	UO	UO:0000185	1050	meter	UO	UO:0000008	Study Area	Sampling design	Barrosa River_Parzain	Barrosa River_Parzain	sampling date	microhabitat
Ebro Hydrographic Confederation monitoring network	invertebrate environmental sample	NCBITAXON	NCBITAXON:693772	Rio Ebro	GAZ	GAZ:00064546	freshwater river biome	ENVO	ENVO:01000253	42.6486	degree	UO	UO:0000185	-2.7115	degree	UO	UO:0000185	712	meter	UO	UO:0000008	Study Area	Sampling design	Inglares River_Peaacerrada	Inglares River_Peaacerrada	sampling date	microhabitat
Ebro Hydrographic Confederation monitoring network	invertebrate environmental sample	NCBITAXON	NCBITAXON:693772	Rio Ebro	GAZ	GAZ:00064546	freshwater river biome	ENVO	ENVO:01000253	42.33988	degree	UO	UO:0000185	-1.7904	degree	UO	UO:0000185	297	meter	UO	UO:0000008	Study Area	Sampling design	Arga River_Peralta	Arga River_Peralta	sampling date	microhabitat
Ebro Hydrographic Confederation monitoring network	invertebrate environmental sample	NCBITAXON	NCBITAXON:693772	Rio Ebro	GAZ	GAZ:00064546	freshwater river biome	ENVO	ENVO:01000253	42.26791	degree	UO	UO:0000185	0.35455	degree	UO	UO:0000185	494	meter	UO	UO:0000008	Study Area	Sampling design	asera River_Perarrua	asera River_Perarrua	sampling date	microhabitat
Ebro Hydrographic Confederation monitoring network	invertebrate environmental sample	NCBITAXON	NCBITAXON:693772	Rio Ebro	GAZ	GAZ:00064546	freshwater river biome	ENVO	ENVO:01000253	41.48236	degree	UO	UO:0000185	-0.5357	degree	UO	UO:0000185	157	meter	UO	UO:0000008	Study Area	Sampling design	Ebro River_Pina de Ebro	Ebro River_Pina de Ebro	sampling date	microhabitat
Ebro Hydrographic Confederation monitoring network	invertebrate environmental sample	NCBITAXON	NCBITAXON:693772	Rio Ebro	GAZ	GAZ:00064546	freshwater river biome	ENVO	ENVO:01000253	42.68673	degree	UO	UO:0000185	0.61286	degree	UO	UO:0000185	1731	meter	UO	UO:0000008	Study Area	Sampling design	asera River_Plan de l Hospital de Benasque	asera River_Plan de l Hospital de Benasque	sampling date	microhabitat
Ebro Hydrographic Confederation monitoring network	invertebrate environmental sample	NCBITAXON	NCBITAXON:693772	Rio Ebro	GAZ	GAZ:00064546	freshwater river biome	ENVO	ENVO:01000253	42.09743	degree	UO	UO:0000185	-0.3956	degree	UO	UO:0000185	424	meter	UO	UO:0000008	Study Area	Sampling design	Isuela River_Pompenillo	Isuela River_Pompenillo	sampling date	microhabitat
Ebro Hydrographic Confederation monitoring network	invertebrate environmental sample	NCBITAXON	NCBITAXON:693772	Rio Ebro	GAZ	GAZ:00064546	freshwater river biome	ENVO	ENVO:01000253	42.8367	degree	UO	UO:0000185	0.73413	degree	UO	UO:0000185	598	meter	UO	UO:0000008	Study Area	Sampling design	Torain River_Pontaut - Canejan	Torain River_Pontaut - Canejan	sampling date	microhabitat
Ebro Hydrographic Confederation monitoring network	invertebrate environmental sample	NCBITAXON	NCBITAXON:693772	Rio Ebro	GAZ	GAZ:00064546	freshwater river biome	ENVO	ENVO:01000253	42.06708	degree	UO	UO:0000185	0.21517	degree	UO	UO:0000185	337	meter	UO	UO:0000008	Study Area	Sampling design	Cinca River_Puente de las Pilas	Cinca River_Puente de las Pilas	sampling date	microhabitat
Ebro Hydrographic Confederation monitoring network	invertebrate environmental sample	NCBITAXON	NCBITAXON:693772	Rio Ebro	GAZ	GAZ:00064546	freshwater river biome	ENVO	ENVO:01000253	42.70471	degree	UO	UO:0000185	-2.8196	degree	UO	UO:0000185	491	meter	UO	UO:0000008	Study Area	Sampling design	Ayuda River_Puente junto cruce Mijancas	Ayuda River_Puente junto cruce Mijancas	sampling date	microhabitat
Ebro Hydrographic Confederation monitoring network	invertebrate environmental sample	NCBITAXON	NCBITAXON:693772	Rio Ebro	GAZ	GAZ:00064546	freshwater river biome	ENVO	ENVO:01000253	42.66766	degree	UO	UO:0000185	-1.8253	degree	UO	UO:0000185	337	meter	UO	UO:0000008	Study Area	Sampling design	Arga River_Puente la Reina	Arga River_Puente la Reina	sampling date	microhabitat
Ebro Hydrographic Confederation monitoring network	invertebrate environmental sample	NCBITAXON	NCBITAXON:693772	Rio Ebro	GAZ	GAZ:00064546	freshwater river biome	ENVO	ENVO:01000253	42.55649	degree	UO	UO:0000185	-0.783	degree	UO	UO:0000185	600	meter	UO	UO:0000008	Study Area	Sampling design	Aragan River_Puentelarreina de Jaca	Aragan River_Puentelarreina de Jaca	sampling date	microhabitat
Ebro Hydrographic Confederation monitoring network	invertebrate environmental sample	NCBITAXON	NCBITAXON:693772	Rio Ebro	GAZ	GAZ:00064546	freshwater river biome	ENVO	ENVO:01000253	42.51052	degree	UO	UO:0000185	0.12826	degree	UO	UO:0000185	620	meter	UO	UO:0000008	Study Area	Sampling design	Vellos River_Puyarruego	Vellos River_Puyarruego	sampling date	microhabitat
Ebro Hydrographic Confederation monitoring network	invertebrate environmental sample	NCBITAXON	NCBITAXON:693772	Rio Ebro	GAZ	GAZ:00064546	freshwater river biome	ENVO	ENVO:01000253	43.01835	degree	UO	UO:0000185	-1.4941	degree	UO	UO:0000185	742	meter	UO	UO:0000008	Study Area	Sampling design	Arga River_Quinto Real	Arga River_Quinto Real	sampling date	microhabitat
Ebro Hydrographic Confederation monitoring network	invertebrate environmental sample	NCBITAXON	NCBITAXON:693772	Rio Ebro	GAZ	GAZ:00064546	freshwater river biome	ENVO	ENVO:01000253	42.01128	degree	UO	UO:0000185	-1.5107	degree	UO	UO:0000185	240	meter	UO	UO:0000008	Study Area	Sampling design	Ebro River_Ribaforada	Ebro River_Ribaforada	sampling date	microhabitat
Ebro Hydrographic Confederation monitoring network	invertebrate environmental sample	NCBITAXON	NCBITAXON:693772	Rio Ebro	GAZ	GAZ:00064546	freshwater river biome	ENVO	ENVO:01000253	42.24976	degree	UO	UO:0000185	-1.832	degree	UO	UO:0000185	279	meter	UO	UO:0000008	Study Area	Sampling design	Ebro River_Rincan de Soto	Ebro River_Rincan de Soto	sampling date	microhabitat
Ebro Hydrographic Confederation monitoring network	invertebrate environmental sample	NCBITAXON	NCBITAXON:693772	Rio Ebro	GAZ	GAZ:00064546	freshwater river biome	ENVO	ENVO:01000253	42.68679	degree	UO	UO:0000185	-1.3017	degree	UO	UO:0000185	432	meter	UO	UO:0000008	Study Area	Sampling design	Areta River_Rapodas	Areta River_Rapodas	sampling date	microhabitat
Ebro Hydrographic Confederation monitoring network	invertebrate environmental sample	NCBITAXON	NCBITAXON:693772	Rio Ebro	GAZ	GAZ:00064546	freshwater river biome	ENVO	ENVO:01000253	42.48585	degree	UO	UO:0000185	-0.378	degree	UO	UO:0000185	755	meter	UO	UO:0000008	Study Area	Sampling design	Abena River_Sabiaainigo	Abena River_Sabiaainigo	sampling date	microhabitat
Ebro Hydrographic Confederation monitoring network	invertebrate environmental sample	NCBITAXON	NCBITAXON:693772	Rio Ebro	GAZ	GAZ:00064546	freshwater river biome	ENVO	ENVO:01000253	42.51199	degree	UO	UO:0000185	-0.3553	degree	UO	UO:0000185	758	meter	UO	UO:0000008	Study Area	Sampling design	Gaillego River_Sabiaainigo	Gaillego River_Sabiaainigo	sampling date	microhabitat
Ebro Hydrographic Confederation monitoring network	invertebrate environmental sample	NCBITAXON	NCBITAXON:693772	Rio Ebro	GAZ	GAZ:00064546	freshwater river biome	ENVO	ENVO:01000253	42.49122	degree	UO	UO:0000185	-0.3718	degree	UO	UO:0000185	736	meter	UO	UO:0000008	Study Area	Sampling design	Gaillego River_Sabiaainigo Depuradora_Aguas Abajo	Gaillego River_Sabiaainigo Depuradora_Aguas Abajo	sampling date	microhabitat
Ebro Hydrographic Confederation monitoring network	invertebrate environmental sample	NCBITAXON	NCBITAXON:693772	Rio Ebro	GAZ	GAZ:00064546	freshwater river biome	ENVO	ENVO:01000253	42.49934	degree	UO	UO:0000185	-0.3647	degree	UO	UO:0000185	752	meter	UO	UO:0000008	Study Area	Sampling design	Gaillego River_Sabiaainigo_Aguas Abajo	Gaillego River_Sabiaainigo_Aguas Abajo	sampling date	microhabitat
Ebro Hydrographic Confederation monitoring network	invertebrate environmental sample	NCBITAXON	NCBITAXON:693772	Rio Ebro	GAZ	GAZ:00064546	freshwater river biome	ENVO	ENVO:01000253	42.2865	degree	UO	UO:0000185	-1.2654	degree	UO	UO:0000185	432	meter	UO	UO:0000008	Study Area	Sampling design	Arba de Riguel River_Saidaba	Arba de Riguel River_Saidaba	sampling date	microhabitat
Ebro Hydrographic Confederation monitoring network	invertebrate environmental sample	NCBITAXON	NCBITAXON:693772	Rio Ebro	GAZ	GAZ:00064546	freshwater river biome	ENVO	ENVO:01000253	42.70744	degree	UO	UO:0000185	0.90535	degree	UO	UO:0000185	1272	meter	UO	UO:0000008	Study Area	Sampling design	Garona River_Sadarnu_junto Golf	Garona River_Sadarnu_junto Golf	sampling date	microhabitat
Ebro Hydrographic Confederation monitoring network	invertebrate environmental sample	NCBITAXON	NCBITAXON:693772	Rio Ebro	GAZ	GAZ:00064546	freshwater river biome	ENVO	ENVO:01000253	42.58657	degree	UO	UO:0000185	0.21899	degree	UO	UO:0000185	780	meter	UO	UO:0000008	Study Area	Sampling design	Cinca River_Salinas	Cinca River_Salinas	sampling date	microhabitat
Ebro Hydrographic Confederation monitoring network	invertebrate environmental sample	NCBITAXON	NCBITAXON:693772	Rio Ebro	GAZ	GAZ:00064546	freshwater river biome	ENVO	ENVO:01000253	42.57848	degree	UO	UO:0000185	0.232	degree	UO	UO:0000185	820	meter	UO	UO:0000008	Study Area	Sampling design	Cinqueta River_Salinas	Cinqueta River_Salinas	sampling date	microhabitat
Ebro Hydrographic Confederation monitoring network	invertebrate environmental sample	NCBITAXON	NCBITAXON:693772	Rio Ebro	GAZ	GAZ:00064546	freshwater river biome	ENVO	ENVO:01000253	42.33861	degree	UO	UO:0000185	-1.9229	degree	UO	UO:0000185	291	meter	UO	UO:0000008	Study Area	Sampling design	Ega River_San Adrian	Ega River_San Adrian	sampling date	microhabitat
Ebro Hydrographic Confederation monitoring network	invertebrate environmental sample	NCBITAXON	NCBITAXON:693772	Rio Ebro	GAZ	GAZ:00064546	freshwater river biome	ENVO	ENVO:01000253	42.56356	degree	UO	UO:0000185	-1.2798	degree	UO	UO:0000185	393	meter	UO	UO:0000008	Study Area	Sampling design	Onsella River_Sangaesa	Onsella River_Sangaesa	sampling date	microhabitat
Ebro Hydrographic Confederation monitoring network	invertebrate environmental sample	NCBITAXON	NCBITAXON:693772	Rio Ebro	GAZ	GAZ:00064546	freshwater river biome	ENVO	ENVO:01000253	42.56369	degree	UO	UO:0000185	-0.7003	degree	UO	UO:0000185	657	meter	UO	UO:0000008	Study Area	Sampling design	Aragan River_Santa Cilia	Aragan River_Santa Cilia	sampling date	microhabitat
Ebro Hydrographic Confederation monitoring network	invertebrate environmental sample	NCBITAXON	NCBITAXON:693772	Rio Ebro	GAZ	GAZ:00064546	freshwater river biome	ENVO	ENVO:01000253	42.27157	degree	UO	UO:0000185	-0.7503	degree	UO	UO:0000185	436	meter	UO	UO:0000008	Study Area	Sampling design	Gaillego River_Santa Eulalia	Gaillego River_Santa Eulalia	sampling date	microhabitat
Ebro Hydrographic Confederation monitoring network	invertebrate environmental sample	NCBITAXON	NCBITAXON:693772	Rio Ebro	GAZ	GAZ:00064546	freshwater river biome	ENVO	ENVO:01000253	41.6725	degree	UO	UO:0000185	-0.8406	degree	UO	UO:0000185	195	meter	UO	UO:0000008	Study Area	Sampling design	Gaillego River_Santa Isabel	Gaillego River_Santa Isabel	sampling date	microhabitat
Ebro Hydrographic Confederation monitoring network	invertebrate environmental sample	NCBITAXON	NCBITAXON:693772	Rio Ebro	GAZ	GAZ:00064546	freshwater river biome	ENVO	ENVO:01000253	41.77082	degree	UO	UO:0000185	0.13201	degree	UO	UO:0000185	209	meter	UO	UO:0000008	Study Area	Sampling design	Cinca River_Santa Lecina	Cinca River_Santa Lecina	sampling date	microhabitat
Ebro Hydrographic Confederation monitoring network	invertebrate environmental sample	NCBITAXON	NCBITAXON:693772	Rio Ebro	GAZ	GAZ:00064546	freshwater river biome	ENVO	ENVO:01000253	42.45369	degree	UO	UO:0000185	0.3881	degree	UO	UO:0000185	719	meter	UO	UO:0000008	Study Area	Sampling design	Esera River_Seira_Aguas abajo	Esera River_Seira_Aguas abajo	sampling date	microhabitat
Ebro Hydrographic Confederation monitoring network	invertebrate environmental sample	NCBITAXON	NCBITAXON:693772	Rio Ebro	GAZ	GAZ:00064546	freshwater river biome	ENVO	ENVO:01000253	42.8511	degree	UO	UO:0000185	-0.7043	degree	UO	UO:0000185	1210	meter	UO	UO:0000008	Study Area	Sampling design	Subordain River_Selva de Oza	Subordain River_Selva de Oza	sampling date	microhabitat
Ebro Hydrographic Confederation monitoring network	invertebrate environmental sample	NCBITAXON	NCBITAXON:693772	Rio Ebro	GAZ	GAZ:00064546	freshwater river biome	ENVO	ENVO:01000253	42.54176	degree	UO	UO:0000185	-0.3338	degree	UO	UO:0000185	775	meter	UO	UO:0000008	Study Area	Sampling design	Gallego River_Senegaa	Gallego River_Senegaa	sampling date	microhabitat
Ebro Hydrographic Confederation monitoring network	invertebrate environmental sample	NCBITAXON	NCBITAXON:693772	Rio Ebro	GAZ	GAZ:00064546	freshwater river biome	ENVO	ENVO:01000253	42.54581	degree	UO	UO:0000185	0.73978	degree	UO	UO:0000185	1336	meter	UO	UO:0000008	Study Area	Sampling design	Noguera Ribagorzana River_Senet-Bono_Central	Noguera Ribagorzana River_Senet-Bono_Central	sampling date	microhabitat
Ebro Hydrographic Confederation monitoring network	invertebrate environmental sample	NCBITAXON	NCBITAXON:693772	Rio Ebro	GAZ	GAZ:00064546	freshwater river biome	ENVO	ENVO:01000253	42.63415	degree	UO	UO:0000185	-1.9925	degree	UO	UO:0000185	399	meter	UO	UO:0000008	Study Area	Sampling design	Ega River_Seaorao de Aranzano	Ega River_Seaorao de Aranzano	sampling date	microhabitat
Ebro Hydrographic Confederation monitoring network	invertebrate environmental sample	NCBITAXON	NCBITAXON:693772	Rio Ebro	GAZ	GAZ:00064546	freshwater river biome	ENVO	ENVO:01000253	42.12493	degree	UO	UO:0000185	-0.2665	degree	UO	UO:0000185	539	meter	UO	UO:0000008	Study Area	Sampling design	Guatizalema River_Siatamo	Guatizalema River_Siatamo	sampling date	microhabitat
Ebro Hydrographic Confederation monitoring network	invertebrate environmental sample	NCBITAXON	NCBITAXON:693772	Rio Ebro	GAZ	GAZ:00064546	freshwater river biome	ENVO	ENVO:01000253	42.64661	degree	UO	UO:0000185	-1.0108	degree	UO	UO:0000185	505	meter	UO	UO:0000008	Study Area	Sampling design	Esca River_Sigaes	Esca River_Sigaes	sampling date	microhabitat
Ebro Hydrographic Confederation monitoring network	invertebrate environmental sample	NCBITAXON	NCBITAXON:693772	Rio Ebro	GAZ	GAZ:00064546	freshwater river biome	ENVO	ENVO:01000253	42.98672	degree	UO	UO:0000185	-1.4092	degree	UO	UO:0000185	785	meter	UO	UO:0000008	Study Area	Sampling design	Erro River_Sorogain1	Erro River_Sorogain	sampling date	microhabitat
Ebro Hydrographic Confederation monitoring network	invertebrate environmental sample	NCBITAXON	NCBITAXON:693772	Rio Ebro	GAZ	GAZ:00064546	freshwater river biome	ENVO	ENVO:01000253	41.91672	degree	UO	UO:0000185	-1.2774	degree	UO	UO:0000185	250	meter	UO	UO:0000008	Study Area	Sampling design	Arba de Luesia River_Tauste	Arba de Luesia River_Tauste	sampling date	microhabitat
Ebro Hydrographic Confederation monitoring network	invertebrate environmental sample	NCBITAXON	NCBITAXON:693772	Rio Ebro	GAZ	GAZ:00064546	freshwater river biome	ENVO	ENVO:01000253	42.14028	degree	UO	UO:0000185	-0.3545	degree	UO	UO:0000185	458	meter	UO	UO:0000008	Study Area	Sampling design	Flumen River_Tierz	Flumen River_Tierz	sampling date	microhabitat
Ebro Hydrographic Confederation monitoring network	invertebrate environmental sample	NCBITAXON	NCBITAXON:693772	Rio Ebro	GAZ	GAZ:00064546	freshwater river biome	ENVO	ENVO:01000253	42.63306	degree	UO	UO:0000185	-0.1072	degree	UO	UO:0000185	954	meter	UO	UO:0000008	Study Area	Sampling design	Ara River_Torla	Ara River_Torla	sampling date	microhabitat
Ebro Hydrographic Confederation monitoring network	invertebrate environmental sample	NCBITAXON	NCBITAXON:693772	Rio Ebro	GAZ	GAZ:00064546	freshwater river biome	ENVO	ENVO:01000253	42.55236	degree	UO	UO:0000185	-2.2681	degree	UO	UO:0000185	456	meter	UO	UO:0000008	Study Area	Sampling design	Linares River_Torres del Rao	Linares River_Torres del Rao	sampling date	microhabitat
Ebro Hydrographic Confederation monitoring network	invertebrate environmental sample	NCBITAXON	NCBITAXON:693772	Rio Ebro	GAZ	GAZ:00064546	freshwater river biome	ENVO	ENVO:01000253	41.31867	degree	UO	UO:0000185	-1.0683	degree	UO	UO:0000185	580	meter	UO	UO:0000008	Study Area	Sampling design	Huerva River_Tosos	Huerva River_Tosos	sampling date	microhabitat
Ebro Hydrographic Confederation monitoring network	invertebrate environmental sample	NCBITAXON	NCBITAXON:693772	Rio Ebro	GAZ	GAZ:00064546	freshwater river biome	ENVO	ENVO:01000253	42.67482	degree	UO	UO:0000185	0.91747	degree	UO	UO:0000185	1333	meter	UO	UO:0000008	Study Area	Sampling design	Aiguamoix River_Tredos	Aiguamoix River_Tredos	sampling date	microhabitat
Ebro Hydrographic Confederation monitoring network	invertebrate environmental sample	NCBITAXON	NCBITAXON:693772	Rio Ebro	GAZ	GAZ:00064546	freshwater river biome	ENVO	ENVO:01000253	42.06751	degree	UO	UO:0000185	-1.5986	degree	UO	UO:0000185	250	meter	UO	UO:0000008	Study Area	Sampling design	Ebro River_Tudela	Ebro River_Tudela	sampling date	microhabitat
Ebro Hydrographic Confederation monitoring network	invertebrate environmental sample	NCBITAXON	NCBITAXON:693772	Rio Ebro	GAZ	GAZ:00064546	freshwater river biome	ENVO	ENVO:01000253	42.7133	degree	UO	UO:0000185	0.90637	degree	UO	UO:0000185	1277	meter	UO	UO:0000008	Study Area	Sampling design	Unhala River_Unha	Unhala River_Unha	sampling date	microhabitat
Ebro Hydrographic Confederation monitoring network	invertebrate environmental sample	NCBITAXON	NCBITAXON:693772	Rio Ebro	GAZ	GAZ:00064546	freshwater river biome	ENVO	ENVO:01000253	42.92071	degree	UO	UO:0000185	-2.2304	degree	UO	UO:0000185	597	meter	UO	UO:0000008	Study Area	Sampling design	Alzania River_Urdalur_aguas abajo embalse	Alzania River_Urdalur_aguas abajo embalse	sampling date	microhabitat
Ebro Hydrographic Confederation monitoring network	invertebrate environmental sample	NCBITAXON	NCBITAXON:693772	Rio Ebro	GAZ	GAZ:00064546	freshwater river biome	ENVO	ENVO:01000253	42.96698	degree	UO	UO:0000185	-1.8355	degree	UO	UO:0000185	497	meter	UO	UO:0000008	Study Area	Sampling design	Larraun River_Urritza	Larraun River_Urritza	sampling date	microhabitat
Ebro Hydrographic Confederation monitoring network	invertebrate environmental sample	NCBITAXON	NCBITAXON:693772	Rio Ebro	GAZ	GAZ:00064546	freshwater river biome	ENVO	ENVO:01000253	42.4726	degree	UO	UO:0000185	-2.3779	degree	UO	UO:0000185	357	meter	UO	UO:0000008	Study Area	Sampling design	Ebro River_Varea - Logroao	Ebro River_Varea - Logroao	sampling date	microhabitat
Ebro Hydrographic Confederation monitoring network	invertebrate environmental sample	NCBITAXON	NCBITAXON:693772	Rio Ebro	GAZ	GAZ:00064546	freshwater river biome	ENVO	ENVO:01000253	42.73474	degree	UO	UO:0000185	0.77207	degree	UO	UO:0000185	941	meter	UO	UO:0000008	Study Area	Sampling design	Garona River_Vielha_Aguas Abajo	Garona River_Vielha_Aguas Abajo	sampling date	microhabitat
Ebro Hydrographic Confederation monitoring network	invertebrate environmental sample	NCBITAXON	NCBITAXON:693772	Rio Ebro	GAZ	GAZ:00064546	freshwater river biome	ENVO	ENVO:01000253	41.82438	degree	UO	UO:0000185	-0.7839	degree	UO	UO:0000185	259	meter	UO	UO:0000008	Study Area	Sampling design	Gaillego River_San Mateo de Gaillego	Gaillego River_San Mateo de Gaillego	sampling date	microhabitat
Ebro Hydrographic Confederation monitoring network	invertebrate environmental sample	NCBITAXON	NCBITAXON:693772	Rio Ebro	GAZ	GAZ:00064546	freshwater river biome	ENVO	ENVO:01000253	41.35418	degree	UO	UO:0000185	-1.0329	degree	UO	UO:0000185	533	meter	UO	UO:0000008	Study Area	Sampling design	Huerva River_Villanueva de Huerva	Huerva River_Villanueva de Huerva	sampling date	microhabitat
Ebro Hydrographic Confederation monitoring network	invertebrate environmental sample	NCBITAXON	NCBITAXON:693772	Rio Ebro	GAZ	GAZ:00064546	freshwater river biome	ENVO	ENVO:01000253	42.83499	degree	UO	UO:0000185	-2.7819	degree	UO	UO:0000185	477	meter	UO	UO:0000008	Study Area	Sampling design	Zadorra River_Villodas	Zadorra River_Villodas	sampling date	microhabitat
Ebro Hydrographic Confederation monitoring network	invertebrate environmental sample	NCBITAXON	NCBITAXON:693772	Rio Ebro	GAZ	GAZ:00064546	freshwater river biome	ENVO	ENVO:01000253	42.9906	degree	UO	UO:0000185	-1.1049	degree	UO	UO:0000185	850	meter	UO	UO:0000008	Study Area	Sampling design	Urbeltz River_Virgen de las Nieves - Irati	Urbeltz River_Virgen de las Nieves - Irati	sampling date	microhabitat
Ebro Hydrographic Confederation monitoring network	invertebrate environmental sample	NCBITAXON	NCBITAXON:693772	Rio Ebro	GAZ	GAZ:00064546	freshwater river biome	ENVO	ENVO:01000253	42.61905	degree	UO	UO:0000185	-1.2115	degree	UO	UO:0000185	434	meter	UO	UO:0000008	Study Area	Sampling design	Aragan River_Yesa	Aragan River_Yesa	sampling date	microhabitat
Ebro Hydrographic Confederation monitoring network	invertebrate environmental sample	NCBITAXON	NCBITAXON:693772	Rio Ebro	GAZ	GAZ:00064546	freshwater river biome	ENVO	ENVO:01000253	41.65327	degree	UO	UO:0000185	-0.8513	degree	UO	UO:0000185	191	meter	UO	UO:0000008	Study Area	Sampling design	Ebro River_Zaragoza	Ebro River_Zaragoza	sampling date	microhabitat
Ebro Hydrographic Confederation monitoring network	invertebrate environmental sample	NCBITAXON	NCBITAXON:693772	Rio Ebro	GAZ	GAZ:00064546	freshwater river biome	ENVO	ENVO:01000253	41.65372	degree	UO	UO:0000185	-0.8641	degree	UO	UO:0000185	190	meter	UO	UO:0000008	Study Area	Sampling design	Huerva River_Zaragoza	Huerva River_Zaragoza	sampling date	microhabitat
Ebro Hydrographic Confederation monitoring network	invertebrate environmental sample	NCBITAXON	NCBITAXON:693772	Rio Ebro	GAZ	GAZ:00064546	freshwater river biome	ENVO	ENVO:01000253	43.02658	degree	UO	UO:0000185	-2.8321	degree	UO	UO:0000185	735	meter	UO	UO:0000008	Study Area	Sampling design	Padurobaso River_Zaya	Padurobaso River_Zaya	sampling date	microhabitat
Ebro Hydrographic Confederation monitoring network	invertebrate environmental sample	NCBITAXON	NCBITAXON:693772	Rio Ebro	GAZ	GAZ:00064546	freshwater river biome	ENVO	ENVO:01000253	42.87161	degree	UO	UO:0000185	-2.4059	degree	UO	UO:0000185	568	meter	UO	UO:0000008	Study Area	Sampling design	Zadorra River_Zuazo - Salvatierra	Zadorra River_Zuazo - Salvatierra	sampling date	microhabitat
Ebro Hydrographic Confederation monitoring network	invertebrate environmental sample	NCBITAXON	NCBITAXON:693772	Rio Ebro	GAZ	GAZ:00064546	freshwater river biome	ENVO	ENVO:01000253	42.67882	degree	UO	UO:0000185	-2.0612	degree	UO	UO:0000185	430	meter	UO	UO:0000008	Study Area	Sampling design	Ega River_Zubielki	Ega River_Zubielki	sampling date	microhabitat
Ebro Hydrographic Confederation monitoring network	invertebrate environmental sample	NCBITAXON	NCBITAXON:693772	Rio Ebro	GAZ	GAZ:00064546	freshwater river biome	ENVO	ENVO:01000253	42.77939	degree	UO	UO:0000185	-2.1278	degree	UO	UO:0000185	512	meter	UO	UO:0000008	Study Area	Sampling design	Urederra River_Zudaire	Urederra River_Zudaire	sampling date	microhabitat
Ebro Hydrographic Confederation monitoring network	invertebrate environmental sample	NCBITAXON	NCBITAXON:693772	Rio Ebro	GAZ	GAZ:00064546	freshwater river biome	ENVO	ENVO:01000253	41.90249	degree	UO	UO:0000185	-0.7721	degree	UO	UO:0000185	285	meter	UO	UO:0000008	Study Area	Sampling design	Barranco de la Violada River_Zuera_ Aguas Ar	Barranco de la Violada River_Zuera_ Aguas Ar	sampling date	microhabitat
Ebro Hydrographic Confederation monitoring network	invertebrate environmental sample	NCBITAXON	NCBITAXON:693772	Rio Ebro	GAZ	GAZ:00064546	freshwater river biome	ENVO	ENVO:01000253	42.86546	degree	UO	UO:0000185	-0.8108	degree	UO	UO:0000185	1200	meter	UO	UO:0000008	Study Area	Sampling design	Veral River_Zuriza	Veral River_Zuriza	sampling date	microhabitat
Ebro Hydrographic Confederation monitoring network	invertebrate environmental sample	NCBITAXON	NCBITAXON:693772	Rio Ebro	GAZ	GAZ:00064546	freshwater river biome	ENVO	ENVO:01000253	42.68939	degree	UO	UO:0000185	-2.9564	degree	UO	UO:0000185	456	meter	UO	UO:0000008	Study Area	Sampling design	Ebro River_Miranda de Ebro	Ebro River_Miranda de Ebro	sampling date	microhabitat
Ebro Hydrographic Confederation monitoring network	invertebrate environmental sample	NCBITAXON	NCBITAXON:693772	Rio Ebro	GAZ	GAZ:00064546	freshwater river biome	ENVO	ENVO:01000253	41.17677	degree	UO	UO:0000185	-0.4539	degree	UO	UO:0000185	270	meter	UO	UO:0000008	Study Area	Sampling design	Martan River_Hajar	Martan River_Hajar	sampling date	microhabitat
Ebro Hydrographic Confederation monitoring network	invertebrate environmental sample	NCBITAXON	NCBITAXON:693772	Rio Ebro	GAZ	GAZ:00064546	freshwater river biome	ENVO	ENVO:01000253	41.99925	degree	UO	UO:0000185	-0.2385	degree	UO	UO:0000185	314	meter	UO	UO:0000008	Study Area	Sampling design	Guatizalema River_Sesa	Guatizalema River_Sesa	sampling date	microhabitat
Ebro Hydrographic Confederation monitoring network	invertebrate environmental sample	NCBITAXON	NCBITAXON:693772	Rio Ebro	GAZ	GAZ:00064546	freshwater river biome	ENVO	ENVO:01000253	42.49845	degree	UO	UO:0000185	-2.684	degree	UO	UO:0000185	443	meter	UO	UO:0000008	Study Area	Sampling design	Najerilla River_Torremontalbo	Najerilla River_Torremontalbo	sampling date	microhabitat
Ebro Hydrographic Confederation monitoring network	invertebrate environmental sample	NCBITAXON	NCBITAXON:693772	Rio Ebro	GAZ	GAZ:00064546	freshwater river biome	ENVO	ENVO:01000253	42.67089	degree	UO	UO:0000185	-2.9797	degree	UO	UO:0000185	498	meter	UO	UO:0000008	Study Area	Sampling design	Oroncillo River_Oran	Oroncillo River_Oran	sampling date	microhabitat
Ebro Hydrographic Confederation monitoring network	invertebrate environmental sample	NCBITAXON	NCBITAXON:693772	Rio Ebro	GAZ	GAZ:00064546	freshwater river biome	ENVO	ENVO:01000253	42.32811	degree	UO	UO:0000185	-2.4077	degree	UO	UO:0000185	514	meter	UO	UO:0000008	Study Area	Sampling design	Leza River_Leza de Rao Leza	Leza River_Leza de Rao Leza	sampling date	microhabitat
Ebro Hydrographic Confederation monitoring network	invertebrate environmental sample	NCBITAXON	NCBITAXON:693772	Rio Ebro	GAZ	GAZ:00064546	freshwater river biome	ENVO	ENVO:01000253	42.63902	degree	UO	UO:0000185	-2.8683	degree	UO	UO:0000185	504	meter	UO	UO:0000008	Study Area	Sampling design	Ebro River_Aguas arriba Haro	Ebro River_Aguas arriba Haro	sampling date	microhabitat
Ebro Hydrographic Confederation monitoring network	invertebrate environmental sample	NCBITAXON	NCBITAXON:693772	Rio Ebro	GAZ	GAZ:00064546	freshwater river biome	ENVO	ENVO:01000253	41.56064	degree	UO	UO:0000185	-0.6806	degree	UO	UO:0000185	176	meter	UO	UO:0000008	Study Area	Sampling design	Ebro River_SAICA-Presa Pina	Ebro River_SAICA-Presa Pina	sampling date	microhabitat
Ebro Hydrographic Confederation monitoring network	invertebrate environmental sample	NCBITAXON	NCBITAXON:693772	Rio Ebro	GAZ	GAZ:00064546	freshwater river biome	ENVO	ENVO:01000253	41.57704	degree	UO	UO:0000185	0.28971	degree	UO	UO:0000185	119	meter	UO	UO:0000008	Study Area	Sampling design	Clamor Amarga River_Aguas abajo Zaidan	Clamor Amarga River_Aguas abajo Zaidan	sampling date	microhabitat
Ebro Hydrographic Confederation monitoring network	invertebrate environmental sample	NCBITAXON	NCBITAXON:693772	Rio Ebro	GAZ	GAZ:00064546	freshwater river biome	ENVO	ENVO:01000253	41.94945	degree	UO	UO:0000185	0.17309	degree	UO	UO:0000185	260	meter	UO	UO:0000008	Study Area	Sampling design	Cinca River_Aguas arriba Monzan	Cinca River_Aguas arriba Monzan	sampling date	microhabitat
Ebro Hydrographic Confederation monitoring network	invertebrate environmental sample	NCBITAXON	NCBITAXON:693772	Rio Ebro	GAZ	GAZ:00064546	freshwater river biome	ENVO	ENVO:01000253	42.21902	degree	UO	UO:0000185	-2.0244	degree	UO	UO:0000185	483	meter	UO	UO:0000008	Study Area	Sampling design	Cidacos River_Autol	Cidacos River_Autol	sampling date	microhabitat
Ebro Hydrographic Confederation monitoring network	invertebrate environmental sample	NCBITAXON	NCBITAXON:693772	Rio Ebro	GAZ	GAZ:00064546	freshwater river biome	ENVO	ENVO:01000253	42.20737	degree	UO	UO:0000185	-0.9326	degree	UO	UO:0000185	499	meter	UO	UO:0000008	Study Area	Sampling design	Arba de Biel River_Luna	Arba de Biel River_Luna	sampling date	microhabitat
Ebro Hydrographic Confederation monitoring network	invertebrate environmental sample	NCBITAXON	NCBITAXON:693772	Rio Ebro	GAZ	GAZ:00064546	freshwater river biome	ENVO	ENVO:01000253	42.79724	degree	UO	UO:0000185	-0.3328	degree	UO	UO:0000185	1770	meter	UO	UO:0000008	Study Area	Sampling design	Aguas Limpias River_Aguas Arriba Embalse de S	Aguas Limpias River_Aguas Arriba Embalse de S	sampling date	microhabitat
Ebro Hydrographic Confederation monitoring network	invertebrate environmental sample	NCBITAXON	NCBITAXON:693772	Rio Ebro	GAZ	GAZ:00064546	freshwater river biome	ENVO	ENVO:01000253	42.60059	degree	UO	UO:0000185	-0.4001	degree	UO	UO:0000185	1026	meter	UO	UO:0000008	Study Area	Sampling design	Auran River_Isan	Auran River_Isan	sampling date	microhabitat
Ebro Hydrographic Confederation monitoring network	invertebrate environmental sample	NCBITAXON	NCBITAXON:693772	Rio Ebro	GAZ	GAZ:00064546	freshwater river biome	ENVO	ENVO:01000253	41.61426	degree	UO	UO:0000185	-0.9151	degree	UO	UO:0000185	241	meter	UO	UO:0000008	Study Area	Sampling design	Huerva River_Fuente de la Junquera	Huerva River_Fuente de la Junquera	sampling date	microhabitat
Ebro Hydrographic Confederation monitoring network	invertebrate environmental sample	NCBITAXON	NCBITAXON:693772	Rio Ebro	GAZ	GAZ:00064546	freshwater river biome	ENVO	ENVO:01000253	42.55772	degree	UO	UO:0000185	-2.7621	degree	UO	UO:0000185	436	meter	UO	UO:0000008	Study Area	Sampling design	Ebro River_San Vicente de la Sonsierra	Ebro River_San Vicente de la Sonsierra	sampling date	microhabitat
Ebro Hydrographic Confederation monitoring network	invertebrate environmental sample	NCBITAXON	NCBITAXON:693772	Rio Ebro	GAZ	GAZ:00064546	freshwater river biome	ENVO	ENVO:01000253	41.66356	degree	UO	UO:0000185	-0.8928	degree	UO	UO:0000185	192	meter	UO	UO:0000008	Study Area	Sampling design	Ebro River_Zaragoza-La Almozara	Ebro River_Zaragoza-La Almozara	sampling date	microhabitat
Ebro Hydrographic Confederation monitoring network	invertebrate environmental sample	NCBITAXON	NCBITAXON:693772	Rio Ebro	GAZ	GAZ:00064546	freshwater river biome	ENVO	ENVO:01000253	42.37484	degree	UO	UO:0000185	-1.0426	degree	UO	UO:0000185	700	meter	UO	UO:0000008	Study Area	Sampling design	Arba de Luesia River_Luesia	Arba de Luesia River_Luesia	sampling date	microhabitat
Ebro Hydrographic Confederation monitoring network	invertebrate environmental sample	NCBITAXON	NCBITAXON:693772	Rio Ebro	GAZ	GAZ:00064546	freshwater river biome	ENVO	ENVO:01000253	42.56101	degree	UO	UO:0000185	0.04985	degree	UO	UO:0000185	905	meter	UO	UO:0000008	Study Area	Sampling design	Vellas River_Aguas Abajo del Nacimiento	Vellas River_Aguas Abajo del Nacimiento	sampling date	microhabitat
Ebro Hydrographic Confederation monitoring network	invertebrate environmental sample	NCBITAXON	NCBITAXON:693772	Rio Ebro	GAZ	GAZ:00064546	freshwater river biome	ENVO	ENVO:01000253	42.08586	degree	UO	UO:0000185	-0.1104	degree	UO	UO:0000185	412	meter	UO	UO:0000008	Study Area	Sampling design	Alcanadre River_Puente a las Cellas	Alcanadre River_Puente a las Cellas	sampling date	microhabitat
Ebro Hydrographic Confederation monitoring network	invertebrate environmental sample	NCBITAXON	NCBITAXON:693772	Rio Ebro	GAZ	GAZ:00064546	freshwater river biome	ENVO	ENVO:01000253	42.49542	degree	UO	UO:0000185	-2.6296	degree	UO	UO:0000185	400	meter	UO	UO:0000008	Study Area	Sampling design	Ebro River_Puente a El Ciego	Ebro River_Puente a El Ciego	sampling date	microhabitat
Ebro Hydrographic Confederation monitoring network	invertebrate environmental sample	NCBITAXON	NCBITAXON:693772	Rio Ebro	GAZ	GAZ:00064546	freshwater river biome	ENVO	ENVO:01000253	42.57868	degree	UO	UO:0000185	-2.8526	degree	UO	UO:0000185	454	meter	UO	UO:0000008	Study Area	Sampling design	Tiran River_Haro	Tiran River_Haro	sampling date	microhabitat
Ebro Hydrographic Confederation monitoring network	invertebrate environmental sample	NCBITAXON	NCBITAXON:693772	Rio Ebro	GAZ	GAZ:00064546	freshwater river biome	ENVO	ENVO:01000253	41.60584	degree	UO	UO:0000185	-1.2936	degree	UO	UO:0000185	299	meter	UO	UO:0000008	Study Area	Sampling design	Jalan River_apila	Jalan River_apila	sampling date	microhabitat
Ebro Hydrographic Confederation monitoring network	invertebrate environmental sample	NCBITAXON	NCBITAXON:693772	Rio Ebro	GAZ	GAZ:00064546	freshwater river biome	ENVO	ENVO:01000253	41.2791	degree	UO	UO:0000185	-0.5491	degree	UO	UO:0000185	265	meter	UO	UO:0000008	Study Area	Sampling design	Aguasvivas River_Almochuel	Aguasvivas River_Almochuel	sampling date	microhabitat
Ebro Hydrographic Confederation monitoring network	invertebrate environmental sample	NCBITAXON	NCBITAXON:693772	Rio Ebro	GAZ	GAZ:00064546	freshwater river biome	ENVO	ENVO:01000253	41.83386	degree	UO	UO:0000185	-1.4524	degree	UO	UO:0000185	266	meter	UO	UO:0000008	Study Area	Sampling design	Huecha River_Magallan	Huecha River_Magallan	sampling date	microhabitat
Ebro Hydrographic Confederation monitoring network	invertebrate environmental sample	NCBITAXON	NCBITAXON:693772	Rio Ebro	GAZ	GAZ:00064546	freshwater river biome	ENVO	ENVO:01000253	41.02659	degree	UO	UO:0000185	-0.5934	degree	UO	UO:0000185	475	meter	UO	UO:0000008	Study Area	Sampling design	Escuriza River_Ariao	Escuriza River_Ariao	sampling date	microhabitat
Ebro Hydrographic Confederation monitoring network	invertebrate environmental sample	NCBITAXON	NCBITAXON:693772	Rio Ebro	GAZ	GAZ:00064546	freshwater river biome	ENVO	ENVO:01000253	42.40767	degree	UO	UO:0000185	-2.4441	degree	UO	UO:0000185	434	meter	UO	UO:0000008	Study Area	Sampling design	Iregua River_Alberite	Iregua River_Alberite	sampling date	microhabitat
Ebro Hydrographic Confederation monitoring network	invertebrate environmental sample	NCBITAXON	NCBITAXON:693772	Rio Ebro	GAZ	GAZ:00064546	freshwater river biome	ENVO	ENVO:01000253	42.14996	degree	UO	UO:0000185	-0.111	degree	UO	UO:0000185	530	meter	UO	UO:0000008	Study Area	Sampling design	Alcanadre River_Casbas	Alcanadre River_Casbas	sampling date	microhabitat
Ebro Hydrographic Confederation monitoring network	invertebrate environmental sample	NCBITAXON	NCBITAXON:693772	Rio Ebro	GAZ	GAZ:00064546	freshwater river biome	ENVO	ENVO:01000253	42.64808	degree	UO	UO:0000185	-0.0558	degree	UO	UO:0000185	1345	meter	UO	UO:0000008	Study Area	Sampling design	Arazas River_Ordesa	Arazas River_Ordesa	sampling date	microhabitat
Ebro Hydrographic Confederation monitoring network	invertebrate environmental sample	NCBITAXON	NCBITAXON:693772	Rio Ebro	GAZ	GAZ:00064546	freshwater river biome	ENVO	ENVO:01000253	42.71163	degree	UO	UO:0000185	-2.6654	degree	UO	UO:0000185	566	meter	UO	UO:0000008	Study Area	Sampling design	Saraso River_Saraso-Condado de Treviao	Saraso River_Saraso-Condado de Treviao	sampling date	microhabitat
Ebro Hydrographic Confederation monitoring network	invertebrate environmental sample	NCBITAXON	NCBITAXON:693772	Rio Ebro	GAZ	GAZ:00064546	freshwater river biome	ENVO	ENVO:01000253	42.6738	degree	UO	UO:0000185	-2.9101	degree	UO	UO:0000185	455	meter	UO	UO:0000008	Study Area	Sampling design	Ebro River_Agua Abajo Miranda de Ebro	Ebro River_Agua Abajo Miranda de Ebro	sampling date	microhabitat
Ebro Hydrographic Confederation monitoring network	invertebrate environmental sample	NCBITAXON	NCBITAXON:693772	Rio Ebro	GAZ	GAZ:00064546	freshwater river biome	ENVO	ENVO:01000253	41.91491	degree	UO	UO:0000185	-0.1246	degree	UO	UO:0000185	318	meter	UO	UO:0000008	Study Area	Sampling design	Alcanadre River_Peralta de Alcofea	Alcanadre River_Peralta de Alcofea	sampling date	microhabitat
Ebro Hydrographic Confederation monitoring network	invertebrate environmental sample	NCBITAXON	NCBITAXON:693772	Rio Ebro	GAZ	GAZ:00064546	freshwater river biome	ENVO	ENVO:01000253	42.06926	degree	UO	UO:0000185	0.52192	degree	UO	UO:0000185	854	meter	UO	UO:0000008	Study Area	Sampling design	Calvo_Barranco_Caladrones	Calvo_Barranco_Caladrones	sampling date	microhabitat
Ebro Hydrographic Confederation monitoring network	invertebrate environmental sample	NCBITAXON	NCBITAXON:693772	Rio Ebro	GAZ	GAZ:00064546	freshwater river biome	ENVO	ENVO:01000253	42.68368	degree	UO	UO:0000185	-2.8587	degree	UO	UO:0000185	462	meter	UO	UO:0000008	Study Area	Sampling design	Ayuda River_Berantevilla	Ayuda River_Berantevilla	sampling date	microhabitat
Ebro Hydrographic Confederation monitoring network	invertebrate environmental sample	NCBITAXON	NCBITAXON:693772	Rio Ebro	GAZ	GAZ:00064546	freshwater river biome	ENVO	ENVO:01000253	42.27176	degree	UO	UO:0000185	-0.9352	degree	UO	UO:0000185	556	meter	UO	UO:0000008	Study Area	Sampling design	Arba de Biel River_El Frago	Arba de Biel River_El Frago	sampling date	microhabitat
Ebro Hydrographic Confederation monitoring network	invertebrate environmental sample	NCBITAXON	NCBITAXON:693772	Rio Ebro	GAZ	GAZ:00064546	freshwater river biome	ENVO	ENVO:01000253	42.1496	degree	UO	UO:0000185	0.02824	degree	UO	UO:0000185	472	meter	UO	UO:0000008	Study Area	Sampling design	Vero River_Alquazar	Vero River_Alquazar	sampling date	microhabitat
Ebro Hydrographic Confederation monitoring network	invertebrate environmental sample	NCBITAXON	NCBITAXON:693772	Rio Ebro	GAZ	GAZ:00064546	freshwater river biome	ENVO	ENVO:01000253	42.32229	degree	UO	UO:0000185	-0.2548	degree	UO	UO:0000185	910	meter	UO	UO:0000008	Study Area	Sampling design	Guatizalema River_Nocito	Guatizalema River_Nocito	sampling date	microhabitat
Ebro Hydrographic Confederation monitoring network	invertebrate environmental sample	NCBITAXON	NCBITAXON:693772	Rio Ebro	GAZ	GAZ:00064546	freshwater river biome	ENVO	ENVO:01000253	42.28376	degree	UO	UO:0000185	-0.0809	degree	UO	UO:0000185	679	meter	UO	UO:0000008	Study Area	Sampling design	Mascun River_Rodellar	Mascun River_Rodellar	sampling date	microhabitat
Ebro Hydrographic Confederation monitoring network	invertebrate environmental sample	NCBITAXON	NCBITAXON:693772	Rio Ebro	GAZ	GAZ:00064546	freshwater river biome	ENVO	ENVO:01000253	42.62593	degree	UO	UO:0000185	-0.7212	degree	UO	UO:0000185	695	meter	UO	UO:0000008	Study Area	Sampling design	Subordain River_Embun	Subordain River_Embun	sampling date	microhabitat
Ebro Hydrographic Confederation monitoring network	invertebrate environmental sample	NCBITAXON	NCBITAXON:693772	Rio Ebro	GAZ	GAZ:00064546	freshwater river biome	ENVO	ENVO:01000253	43.03999	degree	UO	UO:0000185	-2.6528	degree	UO	UO:0000185	565	meter	UO	UO:0000008	Study Area	Sampling design	Urkiola River_Otxandio	Urkiola River_Otxandio	sampling date	microhabitat
Ebro Hydrographic Confederation monitoring network	invertebrate environmental sample	NCBITAXON	NCBITAXON:693772	Rio Ebro	GAZ	GAZ:00064546	freshwater river biome	ENVO	ENVO:01000253	42.67089	degree	UO	UO:0000185	-2.9797	degree	UO	UO:0000185	0	meter	UO	UO:0000008	Study Area	Sampling design	Ebro River_Trespaderne	Ebro River_Trespaderne	sampling date	microhabitat
Ebro Hydrographic Confederation monitoring network	invertebrate environmental sample	NCBITAXON	NCBITAXON:693772	Rio Ebro	GAZ	GAZ:00064546	freshwater river biome	ENVO	ENVO:01000253	41.28632874	degree	UO	UO:0000185	-0.31367888	degree	UO	UO:0000185	0	meter	UO	UO:0000008	Study Area	Sampling design	Martin_rio_Escatran	Martin_rio_Escatran	sampling date	microhabitat
Ebro Hydrographic Confederation monitoring network	invertebrate environmental sample	NCBITAXON	NCBITAXON:693772	Rio Ebro	GAZ	GAZ:00064546	freshwater river biome	ENVO	ENVO:01000253	40.8319	degree	UO	UO:0000185	-0.79603	degree	UO	UO:0000185	825	meter	UO	UO:0000008	Study Area	Sampling design	Martan River_Montalban	Martan River_Montalban	sampling date	microhabitat
Ebro Hydrographic Confederation monitoring network	invertebrate environmental sample	NCBITAXON	NCBITAXON:693772	Rio Ebro	GAZ	GAZ:00064546	freshwater river biome	ENVO	ENVO:01000253	42.85717	degree	UO	UO:0000185	-3.15443	degree	UO	UO:0000185	800	meter	UO	UO:0000008	Study Area	Sampling design	Omecillo River_Pinedo-Corro	Omecillo River_Pinedo-Corro	sampling date	microhabitat
Ebro Hydrographic Confederation monitoring network	invertebrate environmental sample	NCBITAXON	NCBITAXON:693772	Rio Ebro	GAZ	GAZ:00064546	freshwater river biome	ENVO	ENVO:01000253	42.80222	degree	UO	UO:0000185	-2.98915	degree	UO	UO:0000185	565	meter	UO	UO:0000008	Study Area	Sampling design	Omecillo_Arroyo_Salinas de Aaana	Omecillo_Arroyo_Salinas de Aaana	sampling date	microhabitat
Ebro Hydrographic Confederation monitoring network	invertebrate environmental sample	NCBITAXON	NCBITAXON:693772	Rio Ebro	GAZ	GAZ:00064546	freshwater river biome	ENVO	ENVO:01000253	42.68102	degree	UO	UO:0000185	-2.39111	degree	UO	UO:0000185	575	meter	UO	UO:0000008	Study Area	Sampling design	Izki River_Antoaanza	Izki River_Antoaanza	sampling date	microhabitat
Ebro Hydrographic Confederation monitoring network	invertebrate environmental sample	NCBITAXON	NCBITAXON:693772	Rio Ebro	GAZ	GAZ:00064546	freshwater river biome	ENVO	ENVO:01000253	42.70973	degree	UO	UO:0000185	-3.8207	degree	UO	UO:0000185	715	meter	UO	UO:0000008	Study Area	Sampling design	Rudran River_Tablada de Rudran	Rudran River_Tablada de Rudran	sampling date	microhabitat
Ebro Hydrographic Confederation monitoring network	invertebrate environmental sample	NCBITAXON	NCBITAXON:693772	Rio Ebro	GAZ	GAZ:00064546	freshwater river biome	ENVO	ENVO:01000253	42.89403	degree	UO	UO:0000185	-3.68992	degree	UO	UO:0000185	600	meter	UO	UO:0000008	Study Area	Sampling design	Ebro River_Manzanedo	Ebro River_Manzanedo	sampling date	microhabitat
Ebro Hydrographic Confederation monitoring network	invertebrate environmental sample	NCBITAXON	NCBITAXON:693772	Rio Ebro	GAZ	GAZ:00064546	freshwater river biome	ENVO	ENVO:01000253	42.97725	degree	UO	UO:0000185	-3.68639	degree	UO	UO:0000185	640	meter	UO	UO:0000008	Study Area	Sampling design	Nela River_Puentedey	Nela River_Puentedey	sampling date	microhabitat
Ebro Hydrographic Confederation monitoring network	invertebrate environmental sample	NCBITAXON	NCBITAXON:693772	Rio Ebro	GAZ	GAZ:00064546	freshwater river biome	ENVO	ENVO:01000253	43.1199	degree	UO	UO:0000185	-3.58936	degree	UO	UO:0000185	810	meter	UO	UO:0000008	Study Area	Sampling design	Trueba River_Las Machorras-El Vado	Trueba River_Las Machorras-El Vado	sampling date	microhabitat
Ebro Hydrographic Confederation monitoring network	invertebrate environmental sample	NCBITAXON	NCBITAXON:693772	Rio Ebro	GAZ	GAZ:00064546	freshwater river biome	ENVO	ENVO:01000253	42.91617	degree	UO	UO:0000185	-3.4801	degree	UO	UO:0000185	570	meter	UO	UO:0000008	Study Area	Sampling design	Trueba River_Villacomparada	Trueba River_Villacomparada	sampling date	microhabitat
Ebro Hydrographic Confederation monitoring network	invertebrate environmental sample	NCBITAXON	NCBITAXON:693772	Rio Ebro	GAZ	GAZ:00064546	freshwater river biome	ENVO	ENVO:01000253	42.78915	degree	UO	UO:0000185	-3.36079	degree	UO	UO:0000185	525	meter	UO	UO:0000008	Study Area	Sampling design	Jerea River_Palazuelos de Cuesta Urria	Jerea River_Palazuelos de Cuesta Urria	sampling date	microhabitat
Ebro Hydrographic Confederation monitoring network	invertebrate environmental sample	NCBITAXON	NCBITAXON:693772	Rio Ebro	GAZ	GAZ:00064546	freshwater river biome	ENVO	ENVO:01000253	42.45389	degree	UO	UO:0000185	-3.33275	degree	UO	UO:0000185	830	meter	UO	UO:0000008	Study Area	Sampling design	Oca River_Villalmondar	Oca River_Villalmondar	sampling date	microhabitat
Ebro Hydrographic Confederation monitoring network	invertebrate environmental sample	NCBITAXON	NCBITAXON:693772	Rio Ebro	GAZ	GAZ:00064546	freshwater river biome	ENVO	ENVO:01000253	42.31353	degree	UO	UO:0000185	-3.22388	degree	UO	UO:0000185	940	meter	UO	UO:0000008	Study Area	Sampling design	Urbian River_Santa Cruz del Valle	Urbian River_Santa Cruz del Valle	sampling date	microhabitat
Ebro Hydrographic Confederation monitoring network	invertebrate environmental sample	NCBITAXON	NCBITAXON:693772	Rio Ebro	GAZ	GAZ:00064546	freshwater river biome	ENVO	ENVO:01000253	42.62798	degree	UO	UO:0000185	-3.17322	degree	UO	UO:0000185	655	meter	UO	UO:0000008	Study Area	Sampling design	Oroncillo River_Santa Maraa de Ribarredonda	Oroncillo River_Santa Maraa de Ribarredonda	sampling date	microhabitat
Ebro Hydrographic Confederation monitoring network	invertebrate environmental sample	NCBITAXON	NCBITAXON:693772	Rio Ebro	GAZ	GAZ:00064546	freshwater river biome	ENVO	ENVO:01000253	42.30283	degree	UO	UO:0000185	-3.12053	degree	UO	UO:0000185	1015	meter	UO	UO:0000008	Study Area	Sampling design	Tiran River_Fresneda de la Sierra_aguas arriba	Tiran River_Fresneda de la Sierra_aguas arriba	sampling date	microhabitat
Ebro Hydrographic Confederation monitoring network	invertebrate environmental sample	NCBITAXON	NCBITAXON:693772	Rio Ebro	GAZ	GAZ:00064546	freshwater river biome	ENVO	ENVO:01000253	42.63091	degree	UO	UO:0000185	-3.1139	degree	UO	UO:0000185	635	meter	UO	UO:0000008	Study Area	Sampling design	Oroncillo River_Pancorbo	Oroncillo River_Pancorbo	sampling date	microhabitat
Ebro Hydrographic Confederation monitoring network	invertebrate environmental sample	NCBITAXON	NCBITAXON:693772	Rio Ebro	GAZ	GAZ:00064546	freshwater river biome	ENVO	ENVO:01000253	43.01881	degree	UO	UO:0000185	-4.22651	degree	UO	UO:0000185	925	meter	UO	UO:0000008	Study Area	Sampling design	Hijar River_Espinilla	Hijar River_Espinilla	sampling date	microhabitat
Ebro Hydrographic Confederation monitoring network	invertebrate environmental sample	NCBITAXON	NCBITAXON:693772	Rio Ebro	GAZ	GAZ:00064546	freshwater river biome	ENVO	ENVO:01000253	40.64869	degree	UO	UO:0000185	-0.19294	degree	UO	UO:0000185	675	meter	UO	UO:0000008	Study Area	Sampling design	Celumbres River_Forcall	Celumbres River_Forcall	sampling date	microhabitat
Ebro Hydrographic Confederation monitoring network	invertebrate environmental sample	NCBITAXON	NCBITAXON:693772	Rio Ebro	GAZ	GAZ:00064546	freshwater river biome	ENVO	ENVO:01000253	40.74306	degree	UO	UO:0000185	-0.17377	degree	UO	UO:0000185	600	meter	UO	UO:0000008	Study Area	Sampling design	Bergantes River_Mare Deu de la Balma	Bergantes River_Mare Deu de la Balma	sampling date	microhabitat
Ebro Hydrographic Confederation monitoring network	invertebrate environmental sample	NCBITAXON	NCBITAXON:693772	Rio Ebro	GAZ	GAZ:00064546	freshwater river biome	ENVO	ENVO:01000253	42.37708	degree	UO	UO:0000185	1.45539	degree	UO	UO:0000185	715	meter	UO	UO:0000008	Study Area	Sampling design	Valira River_Anserall	Valira River_Anserall	sampling date	microhabitat
Ebro Hydrographic Confederation monitoring network	invertebrate environmental sample	NCBITAXON	NCBITAXON:693772	Rio Ebro	GAZ	GAZ:00064546	freshwater river biome	ENVO	ENVO:01000253	42.46233	degree	UO	UO:0000185	1.98909	degree	UO	UO:0000185	1200	meter	UO	UO:0000008	Study Area	Sampling design	Segre River_Llivia	Segre River_Llivia	sampling date	microhabitat
Ebro Hydrographic Confederation monitoring network	invertebrate environmental sample	NCBITAXON	NCBITAXON:693772	Rio Ebro	GAZ	GAZ:00064546	freshwater river biome	ENVO	ENVO:01000253	42.42499	degree	UO	UO:0000185	1.91662	degree	UO	UO:0000185	1130	meter	UO	UO:0000008	Study Area	Sampling design	Carol River_Puigcerdai	Carol River_Puigcerdai	sampling date	microhabitat
Ebro Hydrographic Confederation monitoring network	invertebrate environmental sample	NCBITAXON	NCBITAXON:693772	Rio Ebro	GAZ	GAZ:00064546	freshwater river biome	ENVO	ENVO:01000253	42.00967	degree	UO	UO:0000185	-0.7666	degree	UO	UO:0000185	315	meter	UO	UO:0000008	Study Area	Sampling design	Sotan River_Gurrea de Gaillego_abajo	Sotan River_Gurrea de Gaillego_abajo	sampling date	microhabitat
Ebro Hydrographic Confederation monitoring network	invertebrate environmental sample	NCBITAXON	NCBITAXON:693772	Rio Ebro	GAZ	GAZ:00064546	freshwater river biome	ENVO	ENVO:01000253	41.59934	degree	UO	UO:0000185	0.26245	degree	UO	UO:0000185	120	meter	UO	UO:0000008	Study Area	Sampling design	Cinca River_Velilla de Cinca - Zaidan	Cinca River_Velilla de Cinca - Zaidan	sampling date	microhabitat
Ebro Hydrographic Confederation monitoring network	invertebrate environmental sample	NCBITAXON	NCBITAXON:693772	Rio Ebro	GAZ	GAZ:00064546	freshwater river biome	ENVO	ENVO:01000253	42.5417	degree	UO	UO:0000185	-2.96256	degree	UO	UO:0000185	515	meter	UO	UO:0000008	Study Area	Sampling design	Tiran River_Cuzcurrita	Tiran River_Cuzcurrita	sampling date	microhabitat
Ebro Hydrographic Confederation monitoring network	invertebrate environmental sample	NCBITAXON	NCBITAXON:693772	Rio Ebro	GAZ	GAZ:00064546	freshwater river biome	ENVO	ENVO:01000253	42.37614	degree	UO	UO:0000185	-2.76802	degree	UO	UO:0000185	550	meter	UO	UO:0000008	Study Area	Sampling design	Cairdenas River_Cairdenas	Cairdenas River_Cairdenas	sampling date	microhabitat
Ebro Hydrographic Confederation monitoring network	invertebrate environmental sample	NCBITAXON	NCBITAXON:693772	Rio Ebro	GAZ	GAZ:00064546	freshwater river biome	ENVO	ENVO:01000253	42.28082	degree	UO	UO:0000185	-2.76866	degree	UO	UO:0000185	590	meter	UO	UO:0000008	Study Area	Sampling design	Najerilla River_Anguiano	Najerilla River_Anguiano	sampling date	microhabitat
Ebro Hydrographic Confederation monitoring network	invertebrate environmental sample	NCBITAXON	NCBITAXON:693772	Rio Ebro	GAZ	GAZ:00064546	freshwater river biome	ENVO	ENVO:01000253	42.42813	degree	UO	UO:0000185	-2.73168	degree	UO	UO:0000185	475	meter	UO	UO:0000008	Study Area	Sampling design	Najerilla River_Naijera_Aguas abajo	Najerilla River_Naijera_Aguas abajo	sampling date	microhabitat
Ebro Hydrographic Confederation monitoring network	invertebrate environmental sample	NCBITAXON	NCBITAXON:693772	Rio Ebro	GAZ	GAZ:00064546	freshwater river biome	ENVO	ENVO:01000253	42.22634	degree	UO	UO:0000185	-2.62642	degree	UO	UO:0000185	880	meter	UO	UO:0000008	Study Area	Sampling design	Iregua River_Puente a Almarza	Iregua River_Puente a Almarza	sampling date	microhabitat
Ebro Hydrographic Confederation monitoring network	invertebrate environmental sample	NCBITAXON	NCBITAXON:693772	Rio Ebro	GAZ	GAZ:00064546	freshwater river biome	ENVO	ENVO:01000253	42.05641	degree	UO	UO:0000185	-1.90567	degree	UO	UO:0000185	445	meter	UO	UO:0000008	Study Area	Sampling design	Alhama River_Venta de Baaos	Alhama River_Venta de Baaos	sampling date	microhabitat
Ebro Hydrographic Confederation monitoring network	invertebrate environmental sample	NCBITAXON	NCBITAXON:693772	Rio Ebro	GAZ	GAZ:00064546	freshwater river biome	ENVO	ENVO:01000253	41.53494	degree	UO	UO:0000185	0.50968	degree	UO	UO:0000185	105	meter	UO	UO:0000008	Study Area	Sampling design	Segre River_Torres de Segre	Segre River_Torres de Segre	sampling date	microhabitat
Ebro Hydrographic Confederation monitoring network	invertebrate environmental sample	NCBITAXON	NCBITAXON:693772	Rio Ebro	GAZ	GAZ:00064546	freshwater river biome	ENVO	ENVO:01000253	41.59371	degree	UO	UO:0000185	0.62134	degree	UO	UO:0000185	135	meter	UO	UO:0000008	Study Area	Sampling design	Segre River_Larida	Segre River_Larida	sampling date	microhabitat
Ebro Hydrographic Confederation monitoring network	invertebrate environmental sample	NCBITAXON	NCBITAXON:693772	Rio Ebro	GAZ	GAZ:00064546	freshwater river biome	ENVO	ENVO:01000253	41.69324	degree	UO	UO:0000185	0.69765	degree	UO	UO:0000185	180	meter	UO	UO:0000008	Study Area	Sampling design	Noguera Ribagorzana River_Corbins	Noguera Ribagorzana River_Corbins	sampling date	microhabitat
Ebro Hydrographic Confederation monitoring network	invertebrate environmental sample	NCBITAXON	NCBITAXON:693772	Rio Ebro	GAZ	GAZ:00064546	freshwater river biome	ENVO	ENVO:01000253	41.69403	degree	UO	UO:0000185	0.72447	degree	UO	UO:0000185	185	meter	UO	UO:0000008	Study Area	Sampling design	Segre River_Vilanova de la Barca	Segre River_Vilanova de la Barca	sampling date	microhabitat
Ebro Hydrographic Confederation monitoring network	invertebrate environmental sample	NCBITAXON	NCBITAXON:693772	Rio Ebro	GAZ	GAZ:00064546	freshwater river biome	ENVO	ENVO:01000253	42.73855	degree	UO	UO:0000185	0.72363	degree	UO	UO:0000185	805	meter	UO	UO:0000008	Study Area	Sampling design	Garona River_Es Bordes	Garona River_Es Bordes	sampling date	microhabitat
Ebro Hydrographic Confederation monitoring network	invertebrate environmental sample	NCBITAXON	NCBITAXON:693772	Rio Ebro	GAZ	GAZ:00064546	freshwater river biome	ENVO	ENVO:01000253	42.7019	degree	UO	UO:0000185	0.87662	degree	UO	UO:0000185	1150	meter	UO	UO:0000008	Study Area	Sampling design	Garona River_Arties2	Garona River_Arties	sampling date	microhabitat
Ebro Hydrographic Confederation monitoring network	invertebrate environmental sample	NCBITAXON	NCBITAXON:693772	Rio Ebro	GAZ	GAZ:00064546	freshwater river biome	ENVO	ENVO:01000253	42.25461	degree	UO	UO:0000185	0.97771	degree	UO	UO:0000185	505	meter	UO	UO:0000008	Study Area	Sampling design	Noguera Pallaresa River_La Pobla de Segur	Noguera Pallaresa River_La Pobla de Segur	sampling date	microhabitat
Ebro Hydrographic Confederation monitoring network	invertebrate environmental sample	NCBITAXON	NCBITAXON:693772	Rio Ebro	GAZ	GAZ:00064546	freshwater river biome	ENVO	ENVO:01000253	41.91243	degree	UO	UO:0000185	1.01661	degree	UO	UO:0000185	295	meter	UO	UO:0000008	Study Area	Sampling design	Boix River_Granja La Pineda - Baldomar	Boix River_Granja La Pineda - Baldomar	sampling date	microhabitat
Ebro Hydrographic Confederation monitoring network	invertebrate environmental sample	NCBITAXON	NCBITAXON:693772	Rio Ebro	GAZ	GAZ:00064546	freshwater river biome	ENVO	ENVO:01000253	42.32625	degree	UO	UO:0000185	1.40624	degree	UO	UO:0000185	630	meter	UO	UO:0000008	Study Area	Sampling design	Segre River_Plai de San Tirs	Segre River_Plai de San Tirs	sampling date	microhabitat
Ebro Hydrographic Confederation monitoring network	invertebrate environmental sample	NCBITAXON	NCBITAXON:693772	Rio Ebro	GAZ	GAZ:00064546	freshwater river biome	ENVO	ENVO:01000253	42.35592	degree	UO	UO:0000185	1.50456	degree	UO	UO:0000185	695	meter	UO	UO:0000008	Study Area	Sampling design	Segre River_La Seo de Urgell - Alais	Segre River_La Seo de Urgell - Alais	sampling date	microhabitat
Ebro Hydrographic Confederation monitoring network	invertebrate environmental sample	NCBITAXON	NCBITAXON:693772	Rio Ebro	GAZ	GAZ:00064546	freshwater river biome	ENVO	ENVO:01000253	42.21733	degree	UO	UO:0000185	1.33498	degree	UO	UO:0000185	525	meter	UO	UO:0000008	Study Area	Sampling design	Segre River_Organyai	Segre River_Organyai	sampling date	microhabitat
Ebro Hydrographic Confederation monitoring network	invertebrate environmental sample	NCBITAXON	NCBITAXON:693772	Rio Ebro	GAZ	GAZ:00064546	freshwater river biome	ENVO	ENVO:01000253	42.36534	degree	UO	UO:0000185	1.71079	degree	UO	UO:0000185	970	meter	UO	UO:0000008	Study Area	Sampling design	Segre River_Martinet	Segre River_Martinet	sampling date	microhabitat
Ebro Hydrographic Confederation monitoring network	invertebrate environmental sample	NCBITAXON	NCBITAXON:693772	Rio Ebro	GAZ	GAZ:00064546	freshwater river biome	ENVO	ENVO:01000253	42.4275	degree	UO	UO:0000185	1.46133	degree	UO	UO:0000185	810	meter	UO	UO:0000008	Study Area	Sampling design	Valira River_Aduana	Valira River_Aduana	sampling date	microhabitat
Ebro Hydrographic Confederation monitoring network	invertebrate environmental sample	NCBITAXON	NCBITAXON:693772	Rio Ebro	GAZ	GAZ:00064546	freshwater river biome	ENVO	ENVO:01000253	42.66512	degree	UO	UO:0000185	-2.01471	degree	UO	UO:0000185	420	meter	UO	UO:0000008	Study Area	Sampling design	Ega River_Estella_aguas abajo	Ega River_Estella_aguas abajo	sampling date	microhabitat
Ebro Hydrographic Confederation monitoring network	invertebrate environmental sample	NCBITAXON	NCBITAXON:693772	Rio Ebro	GAZ	GAZ:00064546	freshwater river biome	ENVO	ENVO:01000253	42.91329	degree	UO	UO:0000185	-1.07707	degree	UO	UO:0000185	775	meter	UO	UO:0000008	Study Area	Sampling design	Anduaa River_Ochagavaa_aguas arriba	Anduaa River_Ochagavaa_aguas arriba	sampling date	microhabitat
Ebro Hydrographic Confederation monitoring network	invertebrate environmental sample	NCBITAXON	NCBITAXON:693772	Rio Ebro	GAZ	GAZ:00064546	freshwater river biome	ENVO	ENVO:01000253	42.50695	degree	UO	UO:0000185	-3.0421	degree	UO	UO:0000185	575	meter	UO	UO:0000008	Study Area	Sampling design	Tiran River_Leiva	Tiran River_Leiva	sampling date	microhabitat
Ebro Hydrographic Confederation monitoring network	invertebrate environmental sample	NCBITAXON	NCBITAXON:693772	Rio Ebro	GAZ	GAZ:00064546	freshwater river biome	ENVO	ENVO:01000253	42.49983	degree	UO	UO:0000185	-3.02181	degree	UO	UO:0000185	565	meter	UO	UO:0000008	Study Area	Sampling design	Relachigo River_Herramelluri	Relachigo River_Herramelluri	sampling date	microhabitat
Ebro Hydrographic Confederation monitoring network	invertebrate environmental sample	NCBITAXON	NCBITAXON:693772	Rio Ebro	GAZ	GAZ:00064546	freshwater river biome	ENVO	ENVO:01000253	42.13279	degree	UO	UO:0000185	-3.00403	degree	UO	UO:0000185	975	meter	UO	UO:0000008	Study Area	Sampling design	Najerilla River_Villavelayo_aguas arriba	Najerilla River_Villavelayo_aguas arriba	sampling date	microhabitat
Ebro Hydrographic Confederation monitoring network	invertebrate environmental sample	NCBITAXON	NCBITAXON:693772	Rio Ebro	GAZ	GAZ:00064546	freshwater river biome	ENVO	ENVO:01000253	42.11238	degree	UO	UO:0000185	-2.98608	degree	UO	UO:0000185	970	meter	UO	UO:0000008	Study Area	Sampling design	Neila River_Villavelayo	Neila River_Villavelayo	sampling date	microhabitat
Ebro Hydrographic Confederation monitoring network	invertebrate environmental sample	NCBITAXON	NCBITAXON:693772	Rio Ebro	GAZ	GAZ:00064546	freshwater river biome	ENVO	ENVO:01000253	42.55001	degree	UO	UO:0000185	-2.91311	degree	UO	UO:0000185	495	meter	UO	UO:0000008	Study Area	Sampling design	Oja River_Casalarreina	Oja River_Casalarreina	sampling date	microhabitat
Ebro Hydrographic Confederation monitoring network	invertebrate environmental sample	NCBITAXON	NCBITAXON:693772	Rio Ebro	GAZ	GAZ:00064546	freshwater river biome	ENVO	ENVO:01000253	42.11764	degree	UO	UO:0000185	-2.86737	degree	UO	UO:0000185	1020	meter	UO	UO:0000008	Study Area	Sampling design	Urbian River_Viniegra de Abajo	Urbian River_Viniegra de Abajo	sampling date	microhabitat
Ebro Hydrographic Confederation monitoring network	invertebrate environmental sample	NCBITAXON	NCBITAXON:693772	Rio Ebro	GAZ	GAZ:00064546	freshwater river biome	ENVO	ENVO:01000253	42.45541	degree	UO	UO:0000185	-2.72751	degree	UO	UO:0000185	460	meter	UO	UO:0000008	Study Area	Sampling design	Tuerto River_Hormilleja	Tuerto River_Hormilleja	sampling date	microhabitat
Ebro Hydrographic Confederation monitoring network	invertebrate environmental sample	NCBITAXON	NCBITAXON:693772	Rio Ebro	GAZ	GAZ:00064546	freshwater river biome	ENVO	ENVO:01000253	42.45768	degree	UO	UO:0000185	-2.71262	degree	UO	UO:0000185	465	meter	UO	UO:0000008	Study Area	Sampling design	Yalde River_Somalo	Yalde River_Somalo	sampling date	microhabitat
Ebro Hydrographic Confederation monitoring network	invertebrate environmental sample	NCBITAXON	NCBITAXON:693772	Rio Ebro	GAZ	GAZ:00064546	freshwater river biome	ENVO	ENVO:01000253	42.10307	degree	UO	UO:0000185	-2.70462	degree	UO	UO:0000185	1090	meter	UO	UO:0000008	Study Area	Sampling design	Mayor River_Villoslada de Cameros_aguas arriba	Mayor River_Villoslada de Cameros_aguas arriba	sampling date	microhabitat
Ebro Hydrographic Confederation monitoring network	invertebrate environmental sample	NCBITAXON	NCBITAXON:693772	Rio Ebro	GAZ	GAZ:00064546	freshwater river biome	ENVO	ENVO:01000253	42.02383	degree	UO	UO:0000185	-1.89915	degree	UO	UO:0000185	485	meter	UO	UO:0000008	Study Area	Sampling design	Aaamaza River_Casetas de Barnueva	Aaamaza River_Casetas de Barnueva	sampling date	microhabitat
Ebro Hydrographic Confederation monitoring network	invertebrate environmental sample	NCBITAXON	NCBITAXON:693772	Rio Ebro	GAZ	GAZ:00064546	freshwater river biome	ENVO	ENVO:01000253	42.02038	degree	UO	UO:0000185	-2.22213	degree	UO	UO:0000185	1065	meter	UO	UO:0000008	Study Area	Sampling design	Linares River_San Pedro Manrique	Linares River_San Pedro Manrique	sampling date	microhabitat
Ebro Hydrographic Confederation monitoring network	invertebrate environmental sample	NCBITAXON	NCBITAXON:693772	Rio Ebro	GAZ	GAZ:00064546	freshwater river biome	ENVO	ENVO:01000253	41.26434	degree	UO	UO:0000185	-2.1762	degree	UO	UO:0000185	760	meter	UO	UO:0000008	Study Area	Sampling design	Jalan River_Santa Maraa de Huerta	Jalan River_Santa Maraa de Huerta	sampling date	microhabitat
Ebro Hydrographic Confederation monitoring network	invertebrate environmental sample	NCBITAXON	NCBITAXON:693772	Rio Ebro	GAZ	GAZ:00064546	freshwater river biome	ENVO	ENVO:01000253	41.89959	degree	UO	UO:0000185	-2.15482	degree	UO	UO:0000185	910	meter	UO	UO:0000008	Study Area	Sampling design	Alhama River_Magaaa	Alhama River_Magaaa	sampling date	microhabitat
Ebro Hydrographic Confederation monitoring network	invertebrate environmental sample	NCBITAXON	NCBITAXON:693772	Rio Ebro	GAZ	GAZ:00064546	freshwater river biome	ENVO	ENVO:01000253	40.92227	degree	UO	UO:0000185	0.49429	degree	UO	UO:0000185	10	meter	UO	UO:0000008	Study Area	Sampling design	Ebro River_Xerta_azud	Ebro River_Xerta_azud	sampling date	microhabitat
Ebro Hydrographic Confederation monitoring network	invertebrate environmental sample	NCBITAXON	NCBITAXON:693772	Rio Ebro	GAZ	GAZ:00064546	freshwater river biome	ENVO	ENVO:01000253	41.23564	degree	UO	UO:0000185	0.54996	degree	UO	UO:0000185	25	meter	UO	UO:0000008	Study Area	Sampling design	Ebro River_Flix	Ebro River_Flix	sampling date	microhabitat
Ebro Hydrographic Confederation monitoring network	invertebrate environmental sample	NCBITAXON	NCBITAXON:693772	Rio Ebro	GAZ	GAZ:00064546	freshwater river biome	ENVO	ENVO:01000253	41.08857	degree	UO	UO:0000185	0.64817	degree	UO	UO:0000185	20	meter	UO	UO:0000008	Study Area	Sampling design	Ebro River_Mora de Ebro	Ebro River_Mora de Ebro	sampling date	microhabitat
Ebro Hydrographic Confederation monitoring network	invertebrate environmental sample	NCBITAXON	NCBITAXON:693772	Rio Ebro	GAZ	GAZ:00064546	freshwater river biome	ENVO	ENVO:01000253	40.89136	degree	UO	UO:0000185	0.11193	degree	UO	UO:0000185	445	meter	UO	UO:0000008	Study Area	Sampling design	Matarraaa River_Arriba desembocadura Tastavins	Matarraaa River_Arriba desembocadura Tastavins	sampling date	microhabitat
Ebro Hydrographic Confederation monitoring network	invertebrate environmental sample	NCBITAXON	NCBITAXON:693772	Rio Ebro	GAZ	GAZ:00064546	freshwater river biome	ENVO	ENVO:01000253	40.80829	degree	UO	UO:0000185	0.19028	degree	UO	UO:0000185	615	meter	UO	UO:0000008	Study Area	Sampling design	Matarraaa River_Beceite_aguas arriba-Parrizal	Matarraaa River_Beceite_aguas arriba-Parrizal	sampling date	microhabitat
Ebro Hydrographic Confederation monitoring network	invertebrate environmental sample	NCBITAXON	NCBITAXON:693772	Rio Ebro	GAZ	GAZ:00064546	freshwater river biome	ENVO	ENVO:01000253	40.83899	degree	UO	UO:0000185	0.25983	degree	UO	UO:0000185	595	meter	UO	UO:0000008	Study Area	Sampling design	Algas River_Mas de Baaetes	Algas River_Mas de Baaetes	sampling date	microhabitat
Ebro Hydrographic Confederation monitoring network	invertebrate environmental sample	NCBITAXON	NCBITAXON:693772	Rio Ebro	GAZ	GAZ:00064546	freshwater river biome	ENVO	ENVO:01000253	40.92117	degree	UO	UO:0000185	-1.30111	degree	UO	UO:0000185	875	meter	UO	UO:0000008	Study Area	Sampling design	Jiloca River_Calamocha	Jiloca River_Calamocha	sampling date	microhabitat
Ebro Hydrographic Confederation monitoring network	invertebrate environmental sample	NCBITAXON	NCBITAXON:693772	Rio Ebro	GAZ	GAZ:00064546	freshwater river biome	ENVO	ENVO:01000253	41.03268	degree	UO	UO:0000185	-0.90027	degree	UO	UO:0000185	805	meter	UO	UO:0000008	Study Area	Sampling design	Aguas Vivas River_Blesa_aguas arriba Azud	Aguas Vivas River_Blesa_aguas arriba Azud	sampling date	microhabitat
Ebro Hydrographic Confederation monitoring network	invertebrate environmental sample	NCBITAXON	NCBITAXON:693772	Rio Ebro	GAZ	GAZ:00064546	freshwater river biome	ENVO	ENVO:01000253	40.83518	degree	UO	UO:0000185	-0.77385	degree	UO	UO:0000185	810	meter	UO	UO:0000008	Study Area	Sampling design	Martan River_Montalban_aguas abajo	Martan River_Montalban_aguas abajo	sampling date	microhabitat
Ebro Hydrographic Confederation monitoring network	invertebrate environmental sample	NCBITAXON	NCBITAXON:693772	Rio Ebro	GAZ	GAZ:00064546	freshwater river biome	ENVO	ENVO:01000253	40.90157	degree	UO	UO:0000185	-0.71768	degree	UO	UO:0000185	665	meter	UO	UO:0000008	Study Area	Sampling design	Martan River_Oban	Martan River_Oban	sampling date	microhabitat
Ebro Hydrographic Confederation monitoring network	invertebrate environmental sample	NCBITAXON	NCBITAXON:693772	Rio Ebro	GAZ	GAZ:00064546	freshwater river biome	ENVO	ENVO:01000253	40.99315	degree	UO	UO:0000185	0.69156	degree	UO	UO:0000185	535	meter	UO	UO:0000008	Study Area	Sampling design	Martan River_Oliete	Martan River_Oliete	sampling date	microhabitat
Ebro Hydrographic Confederation monitoring network	invertebrate environmental sample	NCBITAXON	NCBITAXON:693772	Rio Ebro	GAZ	GAZ:00064546	freshwater river biome	ENVO	ENVO:01000253	40.90233	degree	UO	UO:0000185	-0.36931	degree	UO	UO:0000185	595	meter	UO	UO:0000008	Study Area	Sampling design	Guadalopillo River_Alcorisa	Guadalopillo River_Alcorisa	sampling date	microhabitat
Ebro Hydrographic Confederation monitoring network	invertebrate environmental sample	NCBITAXON	NCBITAXON:693772	Rio Ebro	GAZ	GAZ:00064546	freshwater river biome	ENVO	ENVO:01000253	40.8143	degree	UO	UO:0000185	-0.27061	degree	UO	UO:0000185	495	meter	UO	UO:0000008	Study Area	Sampling design	Guadalope River_Abenfigo	Guadalope River_Abenfigo	sampling date	microhabitat
Ebro Hydrographic Confederation monitoring network	invertebrate environmental sample	NCBITAXON	NCBITAXON:693772	Rio Ebro	GAZ	GAZ:00064546	freshwater river biome	ENVO	ENVO:01000253	40.83007	degree	UO	UO:0000185	-0.23268	degree	UO	UO:0000185	470	meter	UO	UO:0000008	Study Area	Sampling design	Guadalope River_Mas de las Matas	Guadalope River_Mas de las Matas	sampling date	microhabitat
Ebro Hydrographic Confederation monitoring network	invertebrate environmental sample	NCBITAXON	NCBITAXON:693772	Rio Ebro	GAZ	GAZ:00064546	freshwater river biome	ENVO	ENVO:01000253	40.97674	degree	UO	UO:0000185	-0.1609	degree	UO	UO:0000185	345	meter	UO	UO:0000008	Study Area	Sampling design	Guadalope River_Castelseras	Guadalope River_Castelseras	sampling date	microhabitat
Ebro Hydrographic Confederation monitoring network	invertebrate environmental sample	NCBITAXON	NCBITAXON:693772	Rio Ebro	GAZ	GAZ:00064546	freshwater river biome	ENVO	ENVO:01000253	41.05969	degree	UO	UO:0000185	-0.10334	degree	UO	UO:0000185	280	meter	UO	UO:0000008	Study Area	Sampling design	Guadalope River_Alcaaiz_aguas abajo	Guadalope River_Alcaaiz_aguas abajo	sampling date	microhabitat
Ebro Hydrographic Confederation monitoring network	invertebrate environmental sample	NCBITAXON	NCBITAXON:693772	Rio Ebro	GAZ	GAZ:00064546	freshwater river biome	ENVO	ENVO:01000253	41.30897	degree	UO	UO:0000185	-1.87447	degree	UO	UO:0000185	650	meter	UO	UO:0000008	Study Area	Sampling design	Jalan River_Alhama de Aragan	Jalan River_Alhama de Aragan	sampling date	microhabitat
Ebro Hydrographic Confederation monitoring network	invertebrate environmental sample	NCBITAXON	NCBITAXON:693772	Rio Ebro	GAZ	GAZ:00064546	freshwater river biome	ENVO	ENVO:01000253	41.31367	degree	UO	UO:0000185	-1.87125	degree	UO	UO:0000185	645	meter	UO	UO:0000008	Study Area	Sampling design	Jalan River_Bubierca	Jalan River_Bubierca	sampling date	microhabitat
Ebro Hydrographic Confederation monitoring network	invertebrate environmental sample	NCBITAXON	NCBITAXON:693772	Rio Ebro	GAZ	GAZ:00064546	freshwater river biome	ENVO	ENVO:01000253	41.3243	degree	UO	UO:0000185	-1.79925	degree	UO	UO:0000185	585	meter	UO	UO:0000008	Study Area	Sampling design	Jalan River_Ateca_aguas arriba	Jalan River_Ateca_aguas arriba	sampling date	microhabitat
Ebro Hydrographic Confederation monitoring network	invertebrate environmental sample	NCBITAXON	NCBITAXON:693772	Rio Ebro	GAZ	GAZ:00064546	freshwater river biome	ENVO	ENVO:01000253	41.33707	degree	UO	UO:0000185	-1.79092	degree	UO	UO:0000185	580	meter	UO	UO:0000008	Study Area	Sampling design	Manubles River_Ateca	Manubles River_Ateca	sampling date	microhabitat
Ebro Hydrographic Confederation monitoring network	invertebrate environmental sample	NCBITAXON	NCBITAXON:693772	Rio Ebro	GAZ	GAZ:00064546	freshwater river biome	ENVO	ENVO:01000253	41.57975	degree	UO	UO:0000185	-1.77807	degree	UO	UO:0000185	810	meter	UO	UO:0000008	Study Area	Sampling design	Aranda River_Aranda de Moncayo	Aranda River_Aranda de Moncayo	sampling date	microhabitat
Ebro Hydrographic Confederation monitoring network	invertebrate environmental sample	NCBITAXON	NCBITAXON:693772	Rio Ebro	GAZ	GAZ:00064546	freshwater river biome	ENVO	ENVO:01000253	41.10162	degree	UO	UO:0000185	-1.77543	degree	UO	UO:0000185	900	meter	UO	UO:0000008	Study Area	Sampling design	Piedra River_Cimballa	Piedra River_Cimballa	sampling date	microhabitat
Ebro Hydrographic Confederation monitoring network	invertebrate environmental sample	NCBITAXON	NCBITAXON:693772	Rio Ebro	GAZ	GAZ:00064546	freshwater river biome	ENVO	ENVO:01000253	41.89802	degree	UO	UO:0000185	-1.75504	degree	UO	UO:0000185	510	meter	UO	UO:0000008	Study Area	Sampling design	Queiles River_Tarazona_aguas arriba	Queiles River_Tarazona_aguas arriba	sampling date	microhabitat
Ebro Hydrographic Confederation monitoring network	invertebrate environmental sample	NCBITAXON	NCBITAXON:693772	Rio Ebro	GAZ	GAZ:00064546	freshwater river biome	ENVO	ENVO:01000253	41.32417	degree	UO	UO:0000185	-1.70757	degree	UO	UO:0000185	540	meter	UO	UO:0000008	Study Area	Sampling design	Jalan River_Terrer	Jalan River_Terrer	sampling date	microhabitat
Ebro Hydrographic Confederation monitoring network	invertebrate environmental sample	NCBITAXON	NCBITAXON:693772	Rio Ebro	GAZ	GAZ:00064546	freshwater river biome	ENVO	ENVO:01000253	41.39574	degree	UO	UO:0000185	-1.60913	degree	UO	UO:0000185	500	meter	UO	UO:0000008	Study Area	Sampling design	Jalan River_Campiel 4	Jalan River_Campiel 4	sampling date	microhabitat
Ebro Hydrographic Confederation monitoring network	invertebrate environmental sample	NCBITAXON	NCBITAXON:693772	Rio Ebro	GAZ	GAZ:00064546	freshwater river biome	ENVO	ENVO:01000253	41.3624	degree	UO	UO:0000185	-1.60759	degree	UO	UO:0000185	525	meter	UO	UO:0000008	Study Area	Sampling design	Peregiles River_Calatayud_puente antigua N-II	Peregiles River_Calatayud_puente antigua N-II	sampling date	microhabitat
Ebro Hydrographic Confederation monitoring network	invertebrate environmental sample	NCBITAXON	NCBITAXON:693772	Rio Ebro	GAZ	GAZ:00064546	freshwater river biome	ENVO	ENVO:01000253	41.52177	degree	UO	UO:0000185	-1.59829	degree	UO	UO:0000185	535	meter	UO	UO:0000008	Study Area	Sampling design	Aranda River_Brea de Aragan	Aranda River_Brea de Aragan	sampling date	microhabitat
Ebro Hydrographic Confederation monitoring network	invertebrate environmental sample	NCBITAXON	NCBITAXON:693772	Rio Ebro	GAZ	GAZ:00064546	freshwater river biome	ENVO	ENVO:01000253	41.2526	degree	UO	UO:0000185	-1.58294	degree	UO	UO:0000185	605	meter	UO	UO:0000008	Study Area	Sampling design	Jiloca River_Morata de Jiloca	Jiloca River_Morata de Jiloca	sampling date	microhabitat
Ebro Hydrographic Confederation monitoring network	invertebrate environmental sample	NCBITAXON	NCBITAXON:693772	Rio Ebro	GAZ	GAZ:00064546	freshwater river biome	ENVO	ENVO:01000253	41.44457	degree	UO	UO:0000185	-1.56817	degree	UO	UO:0000185	435	meter	UO	UO:0000008	Study Area	Sampling design	Jalan River_Sabiaan	Jalan River_Sabiaan	sampling date	microhabitat
Ebro Hydrographic Confederation monitoring network	invertebrate environmental sample	NCBITAXON	NCBITAXON:693772	Rio Ebro	GAZ	GAZ:00064546	freshwater river biome	ENVO	ENVO:01000253	41.50068	degree	UO	UO:0000185	-1.41963	degree	UO	UO:0000185	365	meter	UO	UO:0000008	Study Area	Sampling design	Jalan River_Ricla_aguas arriba	Jalan River_Ricla_aguas arriba	sampling date	microhabitat
Ebro Hydrographic Confederation monitoring network	invertebrate environmental sample	NCBITAXON	NCBITAXON:693772	Rio Ebro	GAZ	GAZ:00064546	freshwater river biome	ENVO	ENVO:01000253	41.29509	degree	UO	UO:0000185	-0.3174	degree	UO	UO:0000185	125	meter	UO	UO:0000008	Study Area	Sampling design	Ebro River_Azud de Rueda - Escatran	Ebro River_Azud de Rueda - Escatran	sampling date	microhabitat
Ebro Hydrographic Confederation monitoring network	invertebrate environmental sample	NCBITAXON	NCBITAXON:693772	Rio Ebro	GAZ	GAZ:00064546	freshwater river biome	ENVO	ENVO:01000253	41.10627	degree	UO	UO:0000185	-1.41957	degree	UO	UO:0000185	745	meter	UO	UO:0000008	Study Area	Sampling design	Jiloca River_Daroca	Jiloca River_Daroca	sampling date	microhabitat
Ebro Hydrographic Confederation monitoring network	invertebrate environmental sample	NCBITAXON	NCBITAXON:693772	Rio Ebro	GAZ	GAZ:00064546	freshwater river biome	ENVO	ENVO:01000253	41.65982	degree	UO	UO:0000185	-0.88102	degree	UO	UO:0000185	190	meter	UO	UO:0000008	Study Area	Sampling design	Ebro River_Zaragoza - Club deportivo Helios	Ebro River_Zaragoza - Club deportivo Helios	sampling date	microhabitat
Ebro Hydrographic Confederation monitoring network	invertebrate environmental sample	NCBITAXON	NCBITAXON:693772	Rio Ebro	GAZ	GAZ:00064546	freshwater river biome	ENVO	ENVO:01000253	41.381637	degree	UO	UO:0000185	-1.596175	degree	UO	UO:0000185	510	meter	UO	UO:0000008	Study Area	Sampling design	Jalan River_Huarmeda	Jalan River_Huarmeda	sampling date	microhabitat
Ebro Hydrographic Confederation monitoring network	invertebrate environmental sample	NCBITAXON	NCBITAXON:693772	Rio Ebro	GAZ	GAZ:00064546	freshwater river biome	ENVO	ENVO:01000253	41.7106	degree	UO	UO:0000185	-0.95769	degree	UO	UO:0000185	200	meter	UO	UO:0000008	Study Area	Sampling design	Ebro River_Monzalbarba	Ebro River_Monzalbarba	sampling date	microhabitat
Ebro Hydrographic Confederation monitoring network	invertebrate environmental sample	NCBITAXON	NCBITAXON:693772	Rio Ebro	GAZ	GAZ:00064546	freshwater river biome	ENVO	ENVO:01000253	41.45514	degree	UO	UO:0000185	0.42324	degree	UO	UO:0000185	85	meter	UO	UO:0000008	Study Area	Sampling design	Segre River_Seras	Segre River_Seras	sampling date	microhabitat
Ebro Hydrographic Confederation monitoring network	invertebrate environmental sample	NCBITAXON	NCBITAXON:693772	Rio Ebro	GAZ	GAZ:00064546	freshwater river biome	ENVO	ENVO:01000253	40.81295	degree	UO	UO:0000185	0.51946	degree	UO	UO:0000185	5	meter	UO	UO:0000008	Study Area	Sampling design	Ebro River_Tortosa	Ebro River_Tortosa	sampling date	microhabitat
Ebro Hydrographic Confederation monitoring network	invertebrate environmental sample	NCBITAXON	NCBITAXON:693772	Rio Ebro	GAZ	GAZ:00064546	freshwater river biome	ENVO	ENVO:01000253	40.88286	degree	UO	UO:0000185	-1.32818	degree	UO	UO:0000185	905	meter	UO	UO:0000008	Study Area	Sampling design	Jiloca River_El Poyo del Cid	Jiloca River_El Poyo del Cid	sampling date	microhabitat
Ebro Hydrographic Confederation monitoring network	invertebrate environmental sample	NCBITAXON	NCBITAXON:693772	Rio Ebro	GAZ	GAZ:00064546	freshwater river biome	ENVO	ENVO:01000253	41.79653	degree	UO	UO:0000185	0.80989	degree	UO	UO:0000185	210	meter	UO	UO:0000008	Study Area	Sampling design	Segre River_Balaguer	Segre River_Balaguer	sampling date	microhabitat
Ebro Hydrographic Confederation monitoring network	invertebrate environmental sample	NCBITAXON	NCBITAXON:693772	Rio Ebro	GAZ	GAZ:00064546	freshwater river biome	ENVO	ENVO:01000253	41.92975	degree	UO	UO:0000185	1.20055	degree	UO	UO:0000185	360	meter	UO	UO:0000008	Study Area	Sampling design	Segre River_Gualter_puente	Segre River_Gualter_puente	sampling date	microhabitat
Ebro Hydrographic Confederation monitoring network	invertebrate environmental sample	NCBITAXON	NCBITAXON:693772	Rio Ebro	GAZ	GAZ:00064546	freshwater river biome	ENVO	ENVO:01000253	41.84327	degree	UO	UO:0000185	-0.25097	degree	UO	UO:0000185	270	meter	UO	UO:0000008	Study Area	Sampling design	Flumen River_Sariaena1	Flumen River_Sariaena	sampling date	microhabitat
Ebro Hydrographic Confederation monitoring network	invertebrate environmental sample	NCBITAXON	NCBITAXON:693772	Rio Ebro	GAZ	GAZ:00064546	freshwater river biome	ENVO	ENVO:01000253	40.9886	degree	UO	UO:0000185	-1.30835	degree	UO	UO:0000185	830	meter	UO	UO:0000008	Study Area	Sampling design	Jiloca River_Luco de Jiloca	Jiloca River_Luco de Jiloca	sampling date	microhabitat
Ebro Hydrographic Confederation monitoring network	invertebrate environmental sample	NCBITAXON	NCBITAXON:693772	Rio Ebro	GAZ	GAZ:00064546	freshwater river biome	ENVO	ENVO:01000253	41.72582	degree	UO	UO:0000185	0.13802	degree	UO	UO:0000185	175	meter	UO	UO:0000008	Study Area	Sampling design	Cinca River_Ballobar - Albalate de Cinca	Cinca River_Ballobar - Albalate de Cinca	sampling date	microhabitat
Ebro Hydrographic Confederation monitoring network	invertebrate environmental sample	NCBITAXON	NCBITAXON:693772	Rio Ebro	GAZ	GAZ:00064546	freshwater river biome	ENVO	ENVO:01000253	42.69929	degree	UO	UO:0000185	-2.97544	degree	UO	UO:0000185	460	meter	UO	UO:0000008	Study Area	Sampling design	Ebro River_Miranda de Ebro_aguas arriba	Ebro River_Miranda de Ebro_aguas arriba	sampling date	microhabitat
Ebro Hydrographic Confederation monitoring network	invertebrate environmental sample	NCBITAXON	NCBITAXON:693772	Rio Ebro	GAZ	GAZ:00064546	freshwater river biome	ENVO	ENVO:01000253	42.17699	degree	UO	UO:0000185	0.90064	degree	UO	UO:0000185	420	meter	UO	UO:0000008	Study Area	Sampling design	Noguera Pallaresa River_Tremp	Noguera Pallaresa River_Tremp	sampling date	microhabitat
Ebro Hydrographic Confederation monitoring network	invertebrate environmental sample	NCBITAXON	NCBITAXON:693772	Rio Ebro	GAZ	GAZ:00064546	freshwater river biome	ENVO	ENVO:01000253	42.67845	degree	UO	UO:0000185	0.7871	degree	UO	UO:0000185	1230	meter	UO	UO:0000008	Study Area	Sampling design	Negro_Rao_Vielha_aguas arriba	Negro_Rao_Vielha_aguas arriba	sampling date	microhabitat
Ebro Hydrographic Confederation monitoring network	invertebrate environmental sample	NCBITAXON	NCBITAXON:693772	Rio Ebro	GAZ	GAZ:00064546	freshwater river biome	ENVO	ENVO:01000253	41.83315	degree	UO	UO:0000185	0.57943	degree	UO	UO:0000185	270	meter	UO	UO:0000008	Study Area	Sampling design	Noguera Ribagorzana River_Alfarrais	Noguera Ribagorzana River_Alfarrais	sampling date	microhabitat
Ebro Hydrographic Confederation monitoring network	invertebrate environmental sample	NCBITAXON	NCBITAXON:693772	Rio Ebro	GAZ	GAZ:00064546	freshwater river biome	ENVO	ENVO:01000253	40.87517	degree	UO	UO:0000185	0.1577	degree	UO	UO:0000185	480	meter	UO	UO:0000008	Study Area	Sampling design	Matarraaa River_Valderrobres	Matarraaa River_Valderrobres	sampling date	microhabitat
Ebro Hydrographic Confederation monitoring network	invertebrate environmental sample	NCBITAXON	NCBITAXON:693772	Rio Ebro	GAZ	GAZ:00064546	freshwater river biome	ENVO	ENVO:01000253	40.80509	degree	UO	UO:0000185	-0.16059	degree	UO	UO:0000185	500	meter	UO	UO:0000008	Study Area	Sampling design	Bergantes River_Aguaviva_Canalillas	Bergantes River_Aguaviva_Canalillas	sampling date	microhabitat
Ebro Hydrographic Confederation monitoring network	invertebrate environmental sample	NCBITAXON	NCBITAXON:693772	Rio Ebro	GAZ	GAZ:00064546	freshwater river biome	ENVO	ENVO:01000253	41.88237	degree	UO	UO:0000185	0.87781	degree	UO	UO:0000185	245	meter	UO	UO:0000008	Study Area	Sampling design	Segre River_Camarasa	Segre River_Camarasa	sampling date	microhabitat
Ebro Hydrographic Confederation monitoring network	invertebrate environmental sample	NCBITAXON	NCBITAXON:693772	Rio Ebro	GAZ	GAZ:00064546	freshwater river biome	ENVO	ENVO:01000253	41.91062	degree	UO	UO:0000185	1.07021	degree	UO	UO:0000185	305	meter	UO	UO:0000008	Study Area	Sampling design	Segre River_Alentorn_puente	Segre River_Alentorn_puente	sampling date	microhabitat
Ebro Hydrographic Confederation monitoring network	invertebrate environmental sample	NCBITAXON	NCBITAXON:693772	Rio Ebro	GAZ	GAZ:00064546	freshwater river biome	ENVO	ENVO:01000253	42.681	degree	UO	UO:0000185	1.08728	degree	UO	UO:0000185	1165	meter	UO	UO:0000008	Study Area	Sampling design	Noguera Pallaresa River_Isil	Noguera Pallaresa River_Isil	sampling date	microhabitat
Ebro Hydrographic Confederation monitoring network	invertebrate environmental sample	NCBITAXON	NCBITAXON:693772	Rio Ebro	GAZ	GAZ:00064546	freshwater river biome	ENVO	ENVO:01000253	42.32378	degree	UO	UO:0000185	1.06703	degree	UO	UO:0000185	580	meter	UO	UO:0000008	Study Area	Sampling design	Noguera Pallaresa River_Gerri de la sal	Noguera Pallaresa River_Gerri de la sal	sampling date	microhabitat
Ebro Hydrographic Confederation monitoring network	invertebrate environmental sample	NCBITAXON	NCBITAXON:693772	Rio Ebro	GAZ	GAZ:00064546	freshwater river biome	ENVO	ENVO:01000253	42.34227	degree	UO	UO:0000185	0.95575	degree	UO	UO:0000185	775	meter	UO	UO:0000008	Study Area	Sampling design	Flamilesll River_Pobleta de Bellvehi	Flamilesll River_Pobleta de Bellvehi	sampling date	microhabitat
Ebro Hydrographic Confederation monitoring network	invertebrate environmental sample	NCBITAXON	NCBITAXON:693772	Rio Ebro	GAZ	GAZ:00064546	freshwater river biome	ENVO	ENVO:01000253	42.14381	degree	UO	UO:0000185	0.69656	degree	UO	UO:0000185	520	meter	UO	UO:0000008	Study Area	Sampling design	Noguera Ribagorzana River_Puente de Montaaana	Noguera Ribagorzana River_Puente de Montaaana	sampling date	microhabitat
Ebro Hydrographic Confederation monitoring network	invertebrate environmental sample	NCBITAXON	NCBITAXON:693772	Rio Ebro	GAZ	GAZ:00064546	freshwater river biome	ENVO	ENVO:01000253	40.84161	degree	UO	UO:0000185	-0.88451	degree	UO	UO:0000185	895	meter	UO	UO:0000008	Study Area	Sampling design	Martan River_Martan del rao Martan	Martan River_Martan del rao Martan	sampling date	microhabitat
Ebro Hydrographic Confederation monitoring network	invertebrate environmental sample	NCBITAXON	NCBITAXON:693772	Rio Ebro	GAZ	GAZ:00064546	freshwater river biome	ENVO	ENVO:01000253	40.67413	degree	UO	UO:0000185	-0.69842	degree	UO	UO:0000185	1105	meter	UO	UO:0000008	Study Area	Sampling design	Guadalope River_Aliaga	Guadalope River_Aliaga	sampling date	microhabitat
Ebro Hydrographic Confederation monitoring network	invertebrate environmental sample	NCBITAXON	NCBITAXON:693772	Rio Ebro	GAZ	GAZ:00064546	freshwater river biome	ENVO	ENVO:01000253	40.8701	degree	UO	UO:0000185	-0.93507	degree	UO	UO:0000185	950	meter	UO	UO:0000008	Study Area	Sampling design	Segura River_Vivel del rao Martin	Segura River_Vivel del rao Martin	sampling date	microhabitat
Ebro Hydrographic Confederation monitoring network	invertebrate environmental sample	NCBITAXON	NCBITAXON:693772	Rio Ebro	GAZ	GAZ:00064546	freshwater river biome	ENVO	ENVO:01000253	42.62182	degree	UO	UO:0000185	1.25002	degree	UO	UO:0000185	975	meter	UO	UO:0000008	Study Area	Sampling design	Noguera Cardas River_Lladorre	Noguera Cardas River_Lladorre	sampling date	microhabitat
Ebro Hydrographic Confederation monitoring network	invertebrate environmental sample	NCBITAXON	NCBITAXON:693772	Rio Ebro	GAZ	GAZ:00064546	freshwater river biome	ENVO	ENVO:01000253	42.87428	degree	UO	UO:0000185	-2.75249	degree	UO	UO:0000185	500	meter	UO	UO:0000008	Study Area	Sampling design	Zayas River_Martiova	Zayas River_Martiova	sampling date	microhabitat
Ebro Hydrographic Confederation monitoring network	invertebrate environmental sample	NCBITAXON	NCBITAXON:693772	Rio Ebro	GAZ	GAZ:00064546	freshwater river biome	ENVO	ENVO:01000253	40.85634	degree	UO	UO:0000185	0.1409	degree	UO	UO:0000185	505	meter	UO	UO:0000008	Study Area	Sampling design	Pena River_Aguas abajo embalse de Pena	Pena River_Aguas abajo embalse de Pena	sampling date	microhabitat
Ebro Hydrographic Confederation monitoring network	invertebrate environmental sample	NCBITAXON	NCBITAXON:693772	Rio Ebro	GAZ	GAZ:00064546	freshwater river biome	ENVO	ENVO:01000253	42.54164	degree	UO	UO:0000185	1.30821	degree	UO	UO:0000185	1020	meter	UO	UO:0000008	Study Area	Sampling design	Vallferrera River_Allins	Vallferrera River_Allins	sampling date	microhabitat
Ebro Hydrographic Confederation monitoring network	invertebrate environmental sample	NCBITAXON	NCBITAXON:693772	Rio Ebro	GAZ	GAZ:00064546	freshwater river biome	ENVO	ENVO:01000253	42.45556	degree	UO	UO:0000185	0.75991	degree	UO	UO:0000185	925	meter	UO	UO:0000008	Study Area	Sampling design	Noguera devTor River_Llesp	Noguera devTor River_Llesp	sampling date	microhabitat
Ebro Hydrographic Confederation monitoring network	invertebrate environmental sample	NCBITAXON	NCBITAXON:693772	Rio Ebro	GAZ	GAZ:00064546	freshwater river biome	ENVO	ENVO:01000253	41.10648	degree	UO	UO:0000185	0.21047	degree	UO	UO:0000185	220	meter	UO	UO:0000008	Study Area	Sampling design	Algas River_Maella-Batea	Algas River_Maella-Batea	sampling date	microhabitat
Ebro Hydrographic Confederation monitoring network	invertebrate environmental sample	NCBITAXON	NCBITAXON:693772	Rio Ebro	GAZ	GAZ:00064546	freshwater river biome	ENVO	ENVO:01000253	42.47941	degree	UO	UO:0000185	1.86738	degree	UO	UO:0000185	1280	meter	UO	UO:0000008	Study Area	Sampling design	Carol River_La Tour de Carol	Carol River_La Tour de Carol	sampling date	microhabitat
Ebro Hydrographic Confederation monitoring network	invertebrate environmental sample	NCBITAXON	NCBITAXON:693772	Rio Ebro	GAZ	GAZ:00064546	freshwater river biome	ENVO	ENVO:01000253	42.02173	degree	UO	UO:0000185	1.32041	degree	UO	UO:0000185	455	meter	UO	UO:0000008	Study Area	Sampling design	Ribera Salada River_Altes	Ribera Salada River_Altes	sampling date	microhabitat
Ebro Hydrographic Confederation monitoring network	invertebrate environmental sample	NCBITAXON	NCBITAXON:693772	Rio Ebro	GAZ	GAZ:00064546	freshwater river biome	ENVO	ENVO:01000253	41.19047	degree	UO	UO:0000185	0.79183	degree	UO	UO:0000185	180	meter	UO	UO:0000008	Study Area	Sampling design	Cortiella River_Gratallops	Cortiella River_Gratallops	sampling date	microhabitat
Ebro Hydrographic Confederation monitoring network	invertebrate environmental sample	NCBITAXON	NCBITAXON:693772	Rio Ebro	GAZ	GAZ:00064546	freshwater river biome	ENVO	ENVO:01000253	41.17338	degree	UO	UO:0000185	0.7648	degree	UO	UO:0000185	110	meter	UO	UO:0000008	Study Area	Sampling design	Ciurana River_Bellmunt del Priorat	Ciurana River_Bellmunt del Priorat	sampling date	microhabitat
Ebro Hydrographic Confederation monitoring network	invertebrate environmental sample	NCBITAXON	NCBITAXON:693772	Rio Ebro	GAZ	GAZ:00064546	freshwater river biome	ENVO	ENVO:01000253	42.77048	degree	UO	UO:0000185	-3.29303	degree	UO	UO:0000185	520	meter	UO	UO:0000008	Study Area	Sampling design	Ebro River_Frias	Ebro River_Frias	sampling date	microhabitat
Ebro Hydrographic Confederation monitoring network	invertebrate environmental sample	NCBITAXON	NCBITAXON:693772	Rio Ebro	GAZ	GAZ:00064546	freshwater river biome	ENVO	ENVO:01000253	42.76012	degree	UO	UO:0000185	-3.2775	degree	UO	UO:0000185	510	meter	UO	UO:0000008	Study Area	Sampling design	Ebro River_Montejo de Cebas	Ebro River_Montejo de Cebas	sampling date	microhabitat
Ebro Hydrographic Confederation monitoring network	invertebrate environmental sample	NCBITAXON	NCBITAXON:693772	Rio Ebro	GAZ	GAZ:00064546	freshwater river biome	ENVO	ENVO:01000253	42.86409	degree	UO	UO:0000185	-2.57605	degree	UO	UO:0000185	525	meter	UO	UO:0000008	Study Area	Sampling design	Alegria River_Matauco	Alegria River_Matauco	sampling date	microhabitat
Ebro Hydrographic Confederation monitoring network	invertebrate environmental sample	NCBITAXON	NCBITAXON:693772	Rio Ebro	GAZ	GAZ:00064546	freshwater river biome	ENVO	ENVO:01000253	42.04033	degree	UO	UO:0000185	1.17927	degree	UO	UO:0000185	475	meter	UO	UO:0000008	Study Area	Sampling design	Rialb River_Puig de Rialb	Rialb River_Puig de Rialb	sampling date	microhabitat
Ebro Hydrographic Confederation monitoring network	invertebrate environmental sample	NCBITAXON	NCBITAXON:693772	Rio Ebro	GAZ	GAZ:00064546	freshwater river biome	ENVO	ENVO:01000253	40.89056	degree	UO	UO:0000185	0.10858	degree	UO	UO:0000185	450	meter	UO	UO:0000008	Study Area	Sampling design	Tastavins River_Desembocadura	Tastavins River_Desembocadura	sampling date	microhabitat
Ebro Hydrographic Confederation monitoring network	invertebrate environmental sample	NCBITAXON	NCBITAXON:693772	Rio Ebro	GAZ	GAZ:00064546	freshwater river biome	ENVO	ENVO:01000253	42.12522	degree	UO	UO:0000185	0.92245	degree	UO	UO:0000185	405	meter	UO	UO:0000008	Study Area	Sampling design	Conquas River_Gavet de la Conca	Conquas River_Gavet de la Conca	sampling date	microhabitat
Ebro Hydrographic Confederation monitoring network	invertebrate environmental sample	NCBITAXON	NCBITAXON:693772	Rio Ebro	GAZ	GAZ:00064546	freshwater river biome	ENVO	ENVO:01000253	42.75991	degree	UO	UO:0000185	-3.29499	degree	UO	UO:0000185	540	meter	UO	UO:0000008	Study Area	Sampling design	Molinar River_Frias	Molinar River_Frias	sampling date	microhabitat
Ebro Hydrographic Confederation monitoring network	invertebrate environmental sample	NCBITAXON	NCBITAXON:693772	Rio Ebro	GAZ	GAZ:00064546	freshwater river biome	ENVO	ENVO:01000253	41.40345	degree	UO	UO:0000185	-1.67773	degree	UO	UO:0000185	575	meter	UO	UO:0000008	Study Area	Sampling design	Ribota River_Torralba de Ribota	Ribota River_Torralba de Ribota	sampling date	microhabitat
Ebro Hydrographic Confederation monitoring network	invertebrate environmental sample	NCBITAXON	NCBITAXON:693772	Rio Ebro	GAZ	GAZ:00064546	freshwater river biome	ENVO	ENVO:01000253	42.89626	degree	UO	UO:0000185	-3.49127	degree	UO	UO:0000185	560	meter	UO	UO:0000008	Study Area	Sampling design	Nela River_Paralacuesta	Nela River_Paralacuesta	sampling date	microhabitat
Ebro Hydrographic Confederation monitoring network	invertebrate environmental sample	NCBITAXON	NCBITAXON:693772	Rio Ebro	GAZ	GAZ:00064546	freshwater river biome	ENVO	ENVO:01000253	41.60161	degree	UO	UO:0000185	0.61511	degree	UO	UO:0000185	140	meter	UO	UO:0000008	Study Area	Sampling design	Segre River_Lleida_Aguas arriba de EDAR	Segre River_Lleida_Aguas arriba de EDAR	sampling date	microhabitat
Ebro Hydrographic Confederation monitoring network	invertebrate environmental sample	NCBITAXON	NCBITAXON:693772	Rio Ebro	GAZ	GAZ:00064546	freshwater river biome	ENVO	ENVO:01000253	42.78287	degree	UO	UO:0000185	-3.46712	degree	UO	UO:0000185	555	meter	UO	UO:0000008	Study Area	Sampling design	Ebro River_Cereceda	Ebro River_Cereceda	sampling date	microhabitat
Ebro Hydrographic Confederation monitoring network	invertebrate environmental sample	NCBITAXON	NCBITAXON:693772	Rio Ebro	GAZ	GAZ:00064546	freshwater river biome	ENVO	ENVO:01000253	42.42882	degree	UO	UO:0000185	-3.18936	degree	UO	UO:0000185	747	meter	UO	UO:0000008	Study Area	Sampling design	Tiran River_Belorado	Tiran River_Belorado	sampling date	microhabitat
Ebro Hydrographic Confederation monitoring network	invertebrate environmental sample	NCBITAXON	NCBITAXON:693772	Rio Ebro	GAZ	GAZ:00064546	freshwater river biome	ENVO	ENVO:01000253	41.18280718	degree	UO	UO:0000185	0.5689182	degree	UO	UO:0000185	30	meter	UO	UO:0000008	Study Area	Sampling design	Ebro River_Asca	Ebro River_Asca	sampling date	microhabitat
Ebro Hydrographic Confederation monitoring network	invertebrate environmental sample	NCBITAXON	NCBITAXON:693772	Rio Ebro	GAZ	GAZ:00064546	freshwater river biome	ENVO	ENVO:01000253	41.32865	degree	UO	UO:0000185	-1.7886	degree	UO	UO:0000185	580	meter	UO	UO:0000008	Study Area	Sampling design	Jalan River_Ateca	Jalan River_Ateca	sampling date	microhabitat
Ebro Hydrographic Confederation monitoring network	invertebrate environmental sample	NCBITAXON	NCBITAXON:693772	Rio Ebro	GAZ	GAZ:00064546	freshwater river biome	ENVO	ENVO:01000253	41.31639	degree	UO	UO:0000185	-1.80742	degree	UO	UO:0000185	590	meter	UO	UO:0000008	Study Area	Sampling design	Piedra_rio_Castejan de las Armas	Piedra_rio_Castejan de las Armas	sampling date	microhabitat
Ebro Hydrographic Confederation monitoring network	invertebrate environmental sample	NCBITAXON	NCBITAXON:693772	Rio Ebro	GAZ	GAZ:00064546	freshwater river biome	ENVO	ENVO:01000253	41.19742	degree	UO	UO:0000185	0.00652	degree	UO	UO:0000185	135	meter	UO	UO:0000008	Study Area	Sampling design	Guadalope River_Caspe arriba	Guadalope River_Caspe arriba	sampling date	microhabitat
Ebro Hydrographic Confederation monitoring network	invertebrate environmental sample	NCBITAXON	NCBITAXON:693772	Rio Ebro	GAZ	GAZ:00064546	freshwater river biome	ENVO	ENVO:01000253	42.08015	degree	UO	UO:0000185	-1.8121	degree	UO	UO:0000185	375	meter	UO	UO:0000008	Study Area	Sampling design	Alhama River_Cintruenigo	Alhama River_Cintruenigo	sampling date	microhabitat
Ebro Hydrographic Confederation monitoring network	invertebrate environmental sample	NCBITAXON	NCBITAXON:693772	Rio Ebro	GAZ	GAZ:00064546	freshwater river biome	ENVO	ENVO:01000253	42.12021	degree	UO	UO:0000185	0.22972	degree	UO	UO:0000185	350	meter	UO	UO:0000008	Study Area	Sampling design	Cinca River_Entre El Grado I y El Grado II	Cinca River_Entre El Grado I y El Grado II	sampling date	microhabitat
Ebro Hydrographic Confederation monitoring network	invertebrate environmental sample	NCBITAXON	NCBITAXON:693772	Rio Ebro	GAZ	GAZ:00064546	freshwater river biome	ENVO	ENVO:01000253	42.32476373	degree	UO	UO:0000185	-2.51346724	degree	UO	UO:0000185	566	meter	UO	UO:0000008	Study Area	Sampling design	Iregua River_Islallana	Iregua River_Islallana	sampling date	microhabitat
Ebro Hydrographic Confederation monitoring network	invertebrate environmental sample	NCBITAXON	NCBITAXON:693772	Rio Ebro	GAZ	GAZ:00064546	freshwater river biome	ENVO	ENVO:01000253	42.8021099	degree	UO	UO:0000185	-3.39377769	degree	UO	UO:0000185	0	meter	UO	UO:0000008	Study Area	Sampling design	Nela River_Trespaderne	Nela River_Trespaderne	sampling date	microhabitat
Ebro Hydrographic Confederation monitoring network	invertebrate environmental sample	NCBITAXON	NCBITAXON:693772	Rio Ebro	GAZ	GAZ:00064546	freshwater river biome	ENVO	ENVO:01000253	42.71241178	degree	UO	UO:0000185	-2.92702179	degree	UO	UO:0000185	0	meter	UO	UO:0000008	Study Area	Sampling design	Bayas River_Miranda de Ebro	Bayas River_Miranda de Ebro	sampling date	microhabitat
Ebro Hydrographic Confederation monitoring network	invertebrate environmental sample	NCBITAXON	NCBITAXON:693772	Rio Ebro	GAZ	GAZ:00064546	freshwater river biome	ENVO	ENVO:01000253	41.93492708	degree	UO	UO:0000185	-0.77476919	degree	UO	UO:0000185	0	meter	UO	UO:0000008	Study Area	Sampling design	Gaillego River_Azud de Camarera	Gaillego River_Azud de Camarera	sampling date	microhabitat
Ebro Hydrographic Confederation monitoring network	invertebrate environmental sample	NCBITAXON	NCBITAXON:693772	Rio Ebro	GAZ	GAZ:00064546	freshwater river biome	ENVO	ENVO:01000253	43.00516043	degree	UO	UO:0000185	-3.48294758	degree	UO	UO:0000185	0	meter	UO	UO:0000008	Study Area	Sampling design	Trueba River_Quintanilla de la Pienza	Trueba River_Quintanilla de la Pienza	sampling date	microhabitat
Ebro Hydrographic Confederation monitoring network	invertebrate environmental sample	NCBITAXON	NCBITAXON:693772	Rio Ebro	GAZ	GAZ:00064546	freshwater river biome	ENVO	ENVO:01000253	42.78528637	degree	UO	UO:0000185	-1.36620646	degree	UO	UO:0000185	0	meter	UO	UO:0000008	Study Area	Sampling design	Irati_Rao_Aoiz	Irati_Rao_Aoiz	sampling date	microhabitat
Ebro Hydrographic Confederation monitoring network	invertebrate environmental sample	NCBITAXON	NCBITAXON:693772	Rio Ebro	GAZ	GAZ:00064546	freshwater river biome	ENVO	ENVO:01000253	42.24427835	degree	UO	UO:0000185	0.96685687	degree	UO	UO:0000185	503	meter	UO	UO:0000008	Study Area	Sampling design	Flamisell_Rao_Pobla de Segur	Flamisell_Rao_Pobla de Segur	sampling date	microhabitat
Ebro Hydrographic Confederation monitoring network	invertebrate environmental sample	NCBITAXON	NCBITAXON:693772	Rio Ebro	GAZ	GAZ:00064546	freshwater river biome	ENVO	ENVO:01000253	42.96380588	degree	UO	UO:0000185	-3.44368158	degree	UO	UO:0000185	0	meter	UO	UO:0000008	Study Area	Sampling design	Salon_Rao_Villatomil	Salon_Rao_Villatomil	sampling date	microhabitat
Ebro Hydrographic Confederation monitoring network	invertebrate environmental sample	NCBITAXON	NCBITAXON:693772	Rio Ebro	GAZ	GAZ:00064546	freshwater river biome	ENVO	ENVO:01000253	42.10826569	degree	UO	UO:0000185	-0.75590633	degree	UO	UO:0000185	361	meter	UO	UO:0000008	Study Area	Sampling design	Gallego River_Marracos	Gallego River_Marracos	sampling date	microhabitat
Ebro Hydrographic Confederation monitoring network	invertebrate environmental sample	NCBITAXON	NCBITAXON:693772	Rio Ebro	GAZ	GAZ:00064546	freshwater river biome	ENVO	ENVO:01000253	41.79397363	degree	UO	UO:0000185	-0.14657171	degree	UO	UO:0000185	0	meter	UO	UO:0000008	Study Area	Sampling design	Alcandre_Rao_Sariaena	Alcandre_Rao_Sariaena	sampling date	microhabitat
Ebro Hydrographic Confederation monitoring network	invertebrate environmental sample	NCBITAXON	NCBITAXON:693772	Rio Ebro	GAZ	GAZ:00064546	freshwater river biome	ENVO	ENVO:01000253	43.00139402	degree	UO	UO:0000185	-4.13811234	degree	UO	UO:0000185	0	meter	UO	UO:0000008	Study Area	Sampling design	Ebro_Rao_Reinosa	Ebro_Rao_Reinosa	sampling date	microhabitat
Ebro Hydrographic Confederation monitoring network	invertebrate environmental sample	NCBITAXON	NCBITAXON:693772	Rio Ebro	GAZ	GAZ:00064546	freshwater river biome	ENVO	ENVO:01000253	42.49263596	degree	UO	UO:0000185	-3.13333612	degree	UO	UO:0000185	0	meter	UO	UO:0000008	Study Area	Sampling design	Tiran River_Cerezo del Rao Tiran	Tiran River_Cerezo del Rao Tiran	sampling date	microhabitat
Ebro Hydrographic Confederation monitoring network	invertebrate environmental sample	NCBITAXON	NCBITAXON:693772	Rio Ebro	GAZ	GAZ:00064546	freshwater river biome	ENVO	ENVO:01000253	42.20152571	degree	UO	UO:0000185	-2.256941	degree	UO	UO:0000185	0	meter	UO	UO:0000008	Study Area	Sampling design	Cidacos_Rao_Peroblasco	Cidacos_Rao_Peroblasco	sampling date	microhabitat
Ebro Hydrographic Confederation monitoring network	invertebrate environmental sample	NCBITAXON	NCBITAXON:693772	Rio Ebro	GAZ	GAZ:00064546	freshwater river biome	ENVO	ENVO:01000253	41.19301314	degree	UO	UO:0000185	-2.31934489	degree	UO	UO:0000185	0	meter	UO	UO:0000008	Study Area	Sampling design	Jalan River_Somaan_aguas arriba	Jalan River_Somaan_aguas arriba	sampling date	microhabitat
Ebro Hydrographic Confederation monitoring network	invertebrate environmental sample	NCBITAXON	NCBITAXON:693772	Rio Ebro	GAZ	GAZ:00064546	freshwater river biome	ENVO	ENVO:01000253	42.47429467	degree	UO	UO:0000185	-3.16506125	degree	UO	UO:0000185	0	meter	UO	UO:0000008	Study Area	Sampling design	Retorto River_Fresno del Rao Tiran	Retorto River_Fresno del Rao Tiran	sampling date	microhabitat
Ebro Hydrographic Confederation monitoring network	invertebrate environmental sample	NCBITAXON	NCBITAXON:693772	Rio Ebro	GAZ	GAZ:00064546	freshwater river biome	ENVO	ENVO:01000253	41.12107601	degree	UO	UO:0000185	-0.50876296	degree	UO	UO:0000185	0	meter	UO	UO:0000008	Study Area	Sampling design	Martan River_Albalate del Arzobispo	Martan River_Albalate del Arzobispo	sampling date	microhabitat
Ebro Hydrographic Confederation monitoring network	invertebrate environmental sample	NCBITAXON	NCBITAXON:693772	Rio Ebro	GAZ	GAZ:00064546	freshwater river biome	ENVO	ENVO:01000253	41.77829111	degree	UO	UO:0000185	-1.72351044	degree	UO	UO:0000185	0	meter	UO	UO:0000008	Study Area	Sampling design	Huecha River_Aaan	Huecha River_Aaan	sampling date	microhabitat
Ebro Hydrographic Confederation monitoring network	invertebrate environmental sample	NCBITAXON	NCBITAXON:693772	Rio Ebro	GAZ	GAZ:00064546	freshwater river biome	ENVO	ENVO:01000253	42.91313481	degree	UO	UO:0000185	-2.49362409	degree	UO	UO:0000185	0	meter	UO	UO:0000008	Study Area	Sampling design	Barrundia River_Ozaeta	Barrundia River_Ozaeta	sampling date	microhabitat
Ebro Hydrographic Confederation monitoring network	invertebrate environmental sample	NCBITAXON	NCBITAXON:693772	Rio Ebro	GAZ	GAZ:00064546	freshwater river biome	ENVO	ENVO:01000253	42.1310086	degree	UO	UO:0000185	0.3701393	degree	UO	UO:0000185	0	meter	UO	UO:0000008	Study Area	Sampling design	Sarran River_Graus	Sarran River_Graus	sampling date	microhabitat
Ebro Hydrographic Confederation monitoring network	invertebrate environmental sample	NCBITAXON	NCBITAXON:693772	Rio Ebro	GAZ	GAZ:00064546	freshwater river biome	ENVO	ENVO:01000253	41.83388437	degree	UO	UO:0000185	-1.45208818	degree	UO	UO:0000185	0	meter	UO	UO:0000008	Study Area	Sampling design	Huecha River_Magallan 2	Huecha River_Magallan 2	sampling date	microhabitat
Ebro Hydrographic Confederation monitoring network	invertebrate environmental sample	NCBITAXON	NCBITAXON:693772	Rio Ebro	GAZ	GAZ:00064546	freshwater river biome	ENVO	ENVO:01000253	42.78141471	degree	UO	UO:0000185	0.69115389	degree	UO	UO:0000185	711	meter	UO	UO:0000008	Study Area	Sampling design	Garona River_Bossost	Garona River_Bossost	sampling date	microhabitat
Ebro Hydrographic Confederation monitoring network	invertebrate environmental sample	NCBITAXON	NCBITAXON:693772	Rio Ebro	GAZ	GAZ:00064546	freshwater river biome	ENVO	ENVO:01000253	42.39949265	degree	UO	UO:0000185	1.90186968	degree	UO	UO:0000185	0	meter	UO	UO:0000008	Study Area	Sampling design	Segre River_Queizans	Segre River_Queizans	sampling date	microhabitat
Ebro Hydrographic Confederation monitoring network	invertebrate environmental sample	NCBITAXON	NCBITAXON:693772	Rio Ebro	GAZ	GAZ:00064546	freshwater river biome	ENVO	ENVO:01000253	42.77668027	degree	UO	UO:0000185	-3.76669456	degree	UO	UO:0000185	0	meter	UO	UO:0000008	Study Area	Sampling design	Rudran River_Valdelateja	Rudran River_Valdelateja	sampling date	microhabitat
Ebro Hydrographic Confederation monitoring network	invertebrate environmental sample	NCBITAXON	NCBITAXON:693772	Rio Ebro	GAZ	GAZ:00064546	freshwater river biome	ENVO	ENVO:01000253	42.44138137	degree	UO	UO:0000185	0.70048812	degree	UO	UO:0000185	0	meter	UO	UO:0000008	Study Area	Sampling design	Baliera River_Montanuy_arriba camping	Baliera River_Montanuy_arriba camping	sampling date	microhabitat
Ebro Hydrographic Confederation monitoring network	invertebrate environmental sample	NCBITAXON	NCBITAXON:693772	Rio Ebro	GAZ	GAZ:00064546	freshwater river biome	ENVO	ENVO:01000253	42.99337447	degree	UO	UO:0000185	-3.55968555	degree	UO	UO:0000185	0	meter	UO	UO:0000008	Study Area	Sampling design	Trema_Rao_Torme	Trema_Rao_Torme	sampling date	microhabitat
Ebro Hydrographic Confederation monitoring network	invertebrate environmental sample	NCBITAXON	NCBITAXON:693772	Rio Ebro	GAZ	GAZ:00064546	freshwater river biome	ENVO	ENVO:01000253	41.53532963	degree	UO	UO:0000185	-1.52626255	degree	UO	UO:0000185	0	meter	UO	UO:0000008	Study Area	Sampling design	Isuela River_Nigaella	Isuela River_Nigaella	sampling date	microhabitat
Ebro Hydrographic Confederation monitoring network	invertebrate environmental sample	NCBITAXON	NCBITAXON:693772	Rio Ebro	GAZ	GAZ:00064546	freshwater river biome	ENVO	ENVO:01000253	42.87848471	degree	UO	UO:0000185	-2.20550012	degree	UO	UO:0000185	0	meter	UO	UO:0000008	Study Area	Sampling design	Arakil River_Olazagutaa	Arakil River_Olazagutaa	sampling date	microhabitat
Ebro Hydrographic Confederation monitoring network	invertebrate environmental sample	NCBITAXON	NCBITAXON:693772	Rio Ebro	GAZ	GAZ:00064546	freshwater river biome	ENVO	ENVO:01000253	42.10671015	degree	UO	UO:0000185	-2.33064265	degree	UO	UO:0000185	0	meter	UO	UO:0000008	Study Area	Sampling design	Cidacos_Rao_Yanguas	Cidacos_Rao_Yanguas	sampling date	microhabitat
Ebro Hydrographic Confederation monitoring network	invertebrate environmental sample	NCBITAXON	NCBITAXON:693772	Rio Ebro	GAZ	GAZ:00064546	freshwater river biome	ENVO	ENVO:01000253	42.67425155	degree	UO	UO:0000185	-2.32630574	degree	UO	UO:0000185	0	meter	UO	UO:0000008	Study Area	Sampling design	Ega River_Santa Cruz de Campezo	Ega River_Santa Cruz de Campezo	sampling date	microhabitat
Ebro Hydrographic Confederation monitoring network	invertebrate environmental sample	NCBITAXON	NCBITAXON:693772	Rio Ebro	GAZ	GAZ:00064546	freshwater river biome	ENVO	ENVO:01000253	42.15249548	degree	UO	UO:0000185	-0.1107484	degree	UO	UO:0000185	0	meter	UO	UO:0000008	Study Area	Sampling design	Formiga_Rao_Bastaras	Formiga_Rao_Bastaras	sampling date	microhabitat
Ebro Hydrographic Confederation monitoring network	invertebrate environmental sample	NCBITAXON	NCBITAXON:693772	Rio Ebro	GAZ	GAZ:00064546	freshwater river biome	ENVO	ENVO:01000253	41.5935202	degree	UO	UO:0000185	0.62157439	degree	UO	UO:0000185	135	meter	UO	UO:0000008	Study Area	Sampling design	Segre River_Lleida_Aguas abajo de EDAR	Segre River_Lleida_Aguas abajo de EDAR	sampling date	microhabitat
Ebro Hydrographic Confederation monitoring network	invertebrate environmental sample	NCBITAXON	NCBITAXON:693772	Rio Ebro	GAZ	GAZ:00064546	freshwater river biome	ENVO	ENVO:01000253	42.51894611	degree	UO	UO:0000185	-2.61672178	degree	UO	UO:0000185	440	meter	UO	UO:0000008	Study Area	Sampling design	Mayor River_Elciego	Mayor River_Elciego	sampling date	microhabitat
Ebro Hydrographic Confederation monitoring network	invertebrate environmental sample	NCBITAXON	NCBITAXON:693772	Rio Ebro	GAZ	GAZ:00064546	freshwater river biome	ENVO	ENVO:01000253	42.7222593	degree	UO	UO:0000185	-3.44752597	degree	UO	UO:0000185	0	meter	UO	UO:0000008	Study Area	Sampling design	Homino_Rao_Terminan	Homino_Rao_Terminan	sampling date	microhabitat
Ebro Hydrographic Confederation monitoring network	invertebrate environmental sample	NCBITAXON	NCBITAXON:693772	Rio Ebro	GAZ	GAZ:00064546	freshwater river biome	ENVO	ENVO:01000253	41.616756	degree	UO	UO:0000185	-0.909364	degree	UO	UO:0000185	182	meter	UO	UO:0000008	Study Area	Sampling design	Ebro River_Zaragoza_pasarela bicentenario	Ebro River_Zaragoza_pasarela bicentenario	sampling date	microhabitat
Ebro Hydrographic Confederation monitoring network	invertebrate environmental sample	NCBITAXON	NCBITAXON:693772	Rio Ebro	GAZ	GAZ:00064546	freshwater river biome	ENVO	ENVO:01000253	42.49288003	degree	UO	UO:0000185	-3.08513491	degree	UO	UO:0000185	0	meter	UO	UO:0000008	Study Area	Sampling design	Encemero_Rao_Tormantos	Encemero_Rao_Tormantos	sampling date	microhabitat
Ebro Hydrographic Confederation monitoring network	invertebrate environmental sample	NCBITAXON	NCBITAXON:693772	Rio Ebro	GAZ	GAZ:00064546	freshwater river biome	ENVO	ENVO:01000253	41.286674	degree	UO	UO:0000185	-0.771764	degree	UO	UO:0000185	424	meter	UO	UO:0000008	Study Area	Sampling design	Aguas Vivas River_Pozo de los Chorros	Aguas Vivas River_Pozo de los Chorros	sampling date	microhabitat
Ebro Hydrographic Confederation monitoring network	invertebrate environmental sample	NCBITAXON	NCBITAXON:693772	Rio Ebro	GAZ	GAZ:00064546	freshwater river biome	ENVO	ENVO:01000253	42.19520764	degree	UO	UO:0000185	-2.80862128	degree	UO	UO:0000185	0	meter	UO	UO:0000008	Study Area	Sampling design	Brieva_Rao_Brieva de Cameros	Brieva_Rao_Brieva de Cameros	sampling date	microhabitat
Ebro Hydrographic Confederation monitoring network	invertebrate environmental sample	NCBITAXON	NCBITAXON:693772	Rio Ebro	GAZ	GAZ:00064546	freshwater river biome	ENVO	ENVO:01000253	42.08036426	degree	UO	UO:0000185	-1.19463888	degree	UO	UO:0000185	0	meter	UO	UO:0000008	Study Area	Sampling design	Arba de Luesia River_Ejea de los Caballeros2	Arba de Luesia River_Ejea de los Caballeros	sampling date	microhabitat
Ebro Hydrographic Confederation monitoring network	invertebrate environmental sample	NCBITAXON	NCBITAXON:693772	Rio Ebro	GAZ	GAZ:00064546	freshwater river biome	ENVO	ENVO:01000253	42.44631086	degree	UO	UO:0000185	1.12150698	degree	UO	UO:0000185	0	meter	UO	UO:0000008	Study Area	Sampling design	San Antoni_Rao_Surp	San Antoni_Rao_Surp	sampling date	microhabitat
Ebro Hydrographic Confederation monitoring network	invertebrate environmental sample	NCBITAXON	NCBITAXON:693772	Rio Ebro	GAZ	GAZ:00064546	freshwater river biome	ENVO	ENVO:01000253	42.67897955	degree	UO	UO:0000185	0.63784155	degree	UO	UO:0000185	1257	meter	UO	UO:0000008	Study Area	Sampling design	Noguera de Tor River_Barruera	Noguera de Tor River_Barruera	sampling date	microhabitat
Ebro Hydrographic Confederation monitoring network	invertebrate environmental sample	NCBITAXON	NCBITAXON:693772	Rio Ebro	GAZ	GAZ:00064546	freshwater river biome	ENVO	ENVO:01000253	43.00284296	degree	UO	UO:0000185	-4.11994405	degree	UO	UO:0000185	0	meter	UO	UO:0000008	Study Area	Sampling design	Ebro River_Requejo	Ebro River_Requejo	sampling date	microhabitat
Ebro Hydrographic Confederation monitoring network	invertebrate environmental sample	NCBITAXON	NCBITAXON:693772	Rio Ebro	GAZ	GAZ:00064546	freshwater river biome	ENVO	ENVO:01000253	42.86965001	degree	UO	UO:0000185	-2.40760682	degree	UO	UO:0000185	567	meter	UO	UO:0000008	Study Area	Sampling design	Zadorra River_Salvatierra	Zadorra River_Salvatierra	sampling date	microhabitat
Ebro Hydrographic Confederation monitoring network	invertebrate environmental sample	NCBITAXON	NCBITAXON:693772	Rio Ebro	GAZ	GAZ:00064546	freshwater river biome	ENVO	ENVO:01000253	42.81296436	degree	UO	UO:0000185	-2.81356527	degree	UO	UO:0000185	476	meter	UO	UO:0000008	Study Area	Sampling design	Zadorra River_Nanclares de la Oca	Zadorra River_Nanclares de la Oca	sampling date	microhabitat
Ebro Hydrographic Confederation monitoring network	invertebrate environmental sample	NCBITAXON	NCBITAXON:693772	Rio Ebro	GAZ	GAZ:00064546	freshwater river biome	ENVO	ENVO:01000253	42.68074935	degree	UO	UO:0000185	-2.88460751	degree	UO	UO:0000185	456	meter	UO	UO:0000008	Study Area	Sampling design	Ayuda River_carretera Miranda	Ayuda River_carretera Miranda	sampling date	microhabitat
Ebro Hydrographic Confederation monitoring network	invertebrate environmental sample	NCBITAXON	NCBITAXON:693772	Rio Ebro	GAZ	GAZ:00064546	freshwater river biome	ENVO	ENVO:01000253	42.61554199	degree	UO	UO:0000185	-2.63894292	degree	UO	UO:0000185	835	meter	UO	UO:0000008	Study Area	Sampling design	Inglares River_Pipaon	Inglares River_Pipaon	sampling date	microhabitat
Ebro Hydrographic Confederation monitoring network	invertebrate environmental sample	NCBITAXON	NCBITAXON:693772	Rio Ebro	GAZ	GAZ:00064546	freshwater river biome	ENVO	ENVO:01000253	42.64699043	degree	UO	UO:0000185	-2.87068978	degree	UO	UO:0000185	457	meter	UO	UO:0000008	Study Area	Sampling design	Inglares River_Puente N-124 hacia Miranda	Inglares River_Puente N-124 hacia Miranda	sampling date	microhabitat
Ebro Hydrographic Confederation monitoring network	invertebrate environmental sample	NCBITAXON	NCBITAXON:693772	Rio Ebro	GAZ	GAZ:00064546	freshwater river biome	ENVO	ENVO:01000253	42.48624014	degree	UO	UO:0000185	-1.98020959	degree	UO	UO:0000185	331	meter	UO	UO:0000008	Study Area	Sampling design	Ega River_Lerin 1	Ega River_Lerin 1	sampling date	microhabitat
Ebro Hydrographic Confederation monitoring network	invertebrate environmental sample	NCBITAXON	NCBITAXON:693772	Rio Ebro	GAZ	GAZ:00064546	freshwater river biome	ENVO	ENVO:01000253	42.52562766	degree	UO	UO:0000185	-1.83262614	degree	UO	UO:0000185	307	meter	UO	UO:0000008	Study Area	Sampling design	Arga River_Berbinzana	Arga River_Berbinzana	sampling date	microhabitat
Ebro Hydrographic Confederation monitoring network	invertebrate environmental sample	NCBITAXON	NCBITAXON:693772	Rio Ebro	GAZ	GAZ:00064546	freshwater river biome	ENVO	ENVO:01000253	42.33791301	degree	UO	UO:0000185	-1.79201634	degree	UO	UO:0000185	280	meter	UO	UO:0000008	Study Area	Sampling design	Arga River_Peralta 1	Arga River_Peralta 1	sampling date	microhabitat
Ebro Hydrographic Confederation monitoring network	invertebrate environmental sample	NCBITAXON	NCBITAXON:693772	Rio Ebro	GAZ	GAZ:00064546	freshwater river biome	ENVO	ENVO:01000253	42.8546681	degree	UO	UO:0000185	-2.34059017	degree	UO	UO:0000185	626	meter	UO	UO:0000008	Study Area	Sampling design	Arakil River_Bikuaa	Arakil River_Bikuaa	sampling date	microhabitat
Ebro Hydrographic Confederation monitoring network	invertebrate environmental sample	NCBITAXON	NCBITAXON:693772	Rio Ebro	GAZ	GAZ:00064546	freshwater river biome	ENVO	ENVO:01000253	42.89536019	degree	UO	UO:0000185	-1.82802738	degree	UO	UO:0000185	418	meter	UO	UO:0000008	Study Area	Sampling design	Arakil River_Errotz	Arakil River_Errotz	sampling date	microhabitat
Ebro Hydrographic Confederation monitoring network	invertebrate environmental sample	NCBITAXON	NCBITAXON:693772	Rio Ebro	GAZ	GAZ:00064546	freshwater river biome	ENVO	ENVO:01000253	42.51008558	degree	UO	UO:0000185	-0.35713386	degree	UO	UO:0000185	752	meter	UO	UO:0000008	Study Area	Sampling design	Gaillego River_Sabiaainigo 1	Gaillego River_Sabiaainigo 1	sampling date	microhabitat
Ebro Hydrographic Confederation monitoring network	invertebrate environmental sample	NCBITAXON	NCBITAXON:693772	Rio Ebro	GAZ	GAZ:00064546	freshwater river biome	ENVO	ENVO:01000253	42.10258632	degree	UO	UO:0000185	-0.76252821	degree	UO	UO:0000185	345	meter	UO	UO:0000008	Study Area	Sampling design	Gallego River_Marracos 1	Gallego River_Marracos 1	sampling date	microhabitat
Ebro Hydrographic Confederation monitoring network	invertebrate environmental sample	NCBITAXON	NCBITAXON:693772	Rio Ebro	GAZ	GAZ:00064546	freshwater river biome	ENVO	ENVO:01000253	41.87368531	degree	UO	UO:0000185	-0.77753437	degree	UO	UO:0000185	280	meter	UO	UO:0000008	Study Area	Sampling design	Gallego River_Zuera	Gallego River_Zuera	sampling date	microhabitat
Ebro Hydrographic Confederation monitoring network	invertebrate environmental sample	NCBITAXON	NCBITAXON:693772	Rio Ebro	GAZ	GAZ:00064546	freshwater river biome	ENVO	ENVO:01000253	42.33262247	degree	UO	UO:0000185	1.41662263	degree	UO	UO:0000185	624	meter	UO	UO:0000008	Study Area	Sampling design	Segre River_Puente de Arfa	Segre River_Puente de Arfa	sampling date	microhabitat
Ebro Hydrographic Confederation monitoring network	invertebrate environmental sample	NCBITAXON	NCBITAXON:693772	Rio Ebro	GAZ	GAZ:00064546	freshwater river biome	ENVO	ENVO:01000253	42.49633177	degree	UO	UO:0000185	1.21298275	degree	UO	UO:0000185	811	meter	UO	UO:0000008	Study Area	Sampling design	Noguera Pallaresa River_Llavorsi	Noguera Pallaresa River_Llavorsi	sampling date	microhabitat
Ebro Hydrographic Confederation monitoring network	invertebrate environmental sample	NCBITAXON	NCBITAXON:693772	Rio Ebro	GAZ	GAZ:00064546	freshwater river biome	ENVO	ENVO:01000253	41.67823892	degree	UO	UO:0000185	0.71546273	degree	UO	UO:0000185	175	meter	UO	UO:0000008	Study Area	Sampling design	Corb_Rao_Vilanova de la Barca	Corb_Rao_Vilanova de la Barca	sampling date	microhabitat
Ebro Hydrographic Confederation monitoring network	invertebrate environmental sample	NCBITAXON	NCBITAXON:693772	Rio Ebro	GAZ	GAZ:00064546	freshwater river biome	ENVO	ENVO:01000253	41.91730527	degree	UO	UO:0000185	0.17602257	degree	UO	UO:0000185	264	meter	UO	UO:0000008	Study Area	Sampling design	Cinca River_Monzan	Cinca River_Monzan	sampling date	microhabitat
Ebro Hydrographic Confederation monitoring network	invertebrate environmental sample	NCBITAXON	NCBITAXON:693772	Rio Ebro	GAZ	GAZ:00064546	freshwater river biome	ENVO	ENVO:01000253	42.38937618	degree	UO	UO:0000185	0.39663421	degree	UO	UO:0000185	640	meter	UO	UO:0000008	Study Area	Sampling design	asera River_Campo-Puente carretera a Ainsa	asera River_Campo-Puente carretera a Ainsa	sampling date	microhabitat
Ebro Hydrographic Confederation monitoring network	invertebrate environmental sample	NCBITAXON	NCBITAXON:693772	Rio Ebro	GAZ	GAZ:00064546	freshwater river biome	ENVO	ENVO:01000253	42.23774024	degree	UO	UO:0000185	0.50907715	degree	UO	UO:0000185	597	meter	UO	UO:0000008	Study Area	Sampling design	Isaibena River_La Roca-Aguas abajo Salanueva	Isaibena River_La Roca-Aguas abajo Salanueva	sampling date	microhabitat
Ebro Hydrographic Confederation monitoring network	invertebrate environmental sample	NCBITAXON	NCBITAXON:693772	Rio Ebro	GAZ	GAZ:00064546	freshwater river biome	ENVO	ENVO:01000253	42.90154878	degree	UO	UO:0000185	-4.03439915	degree	UO	UO:0000185	779	meter	UO	UO:0000008	Study Area	Sampling design	Ebro River_Aldea de Ebro	Ebro River_Aldea de Ebro	sampling date	microhabitat
Ebro Hydrographic Confederation monitoring network	invertebrate environmental sample	NCBITAXON	NCBITAXON:693772	Rio Ebro	GAZ	GAZ:00064546	freshwater river biome	ENVO	ENVO:01000253	42.3346607	degree	UO	UO:0000185	-1.94229017	degree	UO	UO:0000185	278	meter	UO	UO:0000008	Study Area	Sampling design	Ebro River_San Adriain	Ebro River_San Adriain	sampling date	microhabitat
Ebro Hydrographic Confederation monitoring network	invertebrate environmental sample	NCBITAXON	NCBITAXON:693772	Rio Ebro	GAZ	GAZ:00064546	freshwater river biome	ENVO	ENVO:01000253	42.73535384	degree	UO	UO:0000185	-3.41385411	degree	UO	UO:0000185	575	meter	UO	UO:0000008	Study Area	Sampling design	Oca River_Oaa	Oca River_Oaa	sampling date	microhabitat
Ebro Hydrographic Confederation monitoring network	invertebrate environmental sample	NCBITAXON	NCBITAXON:693772	Rio Ebro	GAZ	GAZ:00064546	freshwater river biome	ENVO	ENVO:01000253	42.5465762	degree	UO	UO:0000185	-2.95140376	degree	UO	UO:0000185	502	meter	UO	UO:0000008	Study Area	Sampling design	Tiran River_Tirgo	Tiran River_Tirgo	sampling date	microhabitat
Ebro Hydrographic Confederation monitoring network	invertebrate environmental sample	NCBITAXON	NCBITAXON:693772	Rio Ebro	GAZ	GAZ:00064546	freshwater river biome	ENVO	ENVO:01000253	42.31907	degree	UO	UO:0000185	-1.7252	degree	UO	UO:0000185	983	meter	UO	UO:0000008	Study Area	Sampling design	Jiloca River_Santa Eulalia	Jiloca River_Santa Eulalia	sampling date	microhabitat
Ebro Hydrographic Confederation monitoring network	invertebrate environmental sample	NCBITAXON	NCBITAXON:693772	Rio Ebro	GAZ	GAZ:00064546	freshwater river biome	ENVO	ENVO:01000253	41.6520694	degree	UO	UO:0000185	-0.86547325	degree	UO	UO:0000185	195	meter	UO	UO:0000008	Study Area	Sampling design	Huerva River_Zaragoza-Las Fuentes	Huerva River_Zaragoza-Las Fuentes	sampling date	microhabitat
Ebro Hydrographic Confederation monitoring network	invertebrate environmental sample	NCBITAXON	NCBITAXON:693772	Rio Ebro	GAZ	GAZ:00064546	freshwater river biome	ENVO	ENVO:01000253	41.94323775	degree	UO	UO:0000185	-0.5568408	degree	UO	UO:0000185	443	meter	UO	UO:0000008	Study Area	Sampling design	Martan River_Baaos de Ariao	Martan River_Baaos de Ariao	sampling date	microhabitat
Ebro Hydrographic Confederation monitoring network	invertebrate environmental sample	NCBITAXON	NCBITAXON:693772	Rio Ebro	GAZ	GAZ:00064546	freshwater river biome	ENVO	ENVO:01000253	41.02075509	degree	UO	UO:0000185	-0.14869216	degree	UO	UO:0000185	315	meter	UO	UO:0000008	Study Area	Sampling design	Guadalope River_Alcaaiz_aguas arriba	Guadalope River_Alcaaiz_aguas arriba	sampling date	microhabitat
Ebro Hydrographic Confederation monitoring network	invertebrate environmental sample	NCBITAXON	NCBITAXON:693772	Rio Ebro	GAZ	GAZ:00064546	freshwater river biome	ENVO	ENVO:01000253	41.0522804	degree	UO	UO:0000185	-0.13607512	degree	UO	UO:0000185	298	meter	UO	UO:0000008	Study Area	Sampling design	Guadalope River_Alcaaiz_aguas abajo 1	Guadalope River_Alcaaiz_aguas abajo 1	sampling date	microhabitat
Ebro Hydrographic Confederation monitoring network	invertebrate environmental sample	NCBITAXON	NCBITAXON:693772	Rio Ebro	GAZ	GAZ:00064546	freshwater river biome	ENVO	ENVO:01000253	40.92841846	degree	UO	UO:0000185	0.10463226	degree	UO	UO:0000185	329	meter	UO	UO:0000008	Study Area	Sampling design	Matarraaa River_Torre del Compte	Matarraaa River_Torre del Compte	sampling date	microhabitat
Ebro Hydrographic Confederation monitoring network	invertebrate environmental sample	NCBITAXON	NCBITAXON:693772	Rio Ebro	GAZ	GAZ:00064546	freshwater river biome	ENVO	ENVO:01000253	41.05722932	degree	UO	UO:0000185	0.10455507	degree	UO	UO:0000185	420	meter	UO	UO:0000008	Study Area	Sampling design	Matarraaa River_Mazalean	Matarraaa River_Mazalean	sampling date	microhabitat
Ebro Hydrographic Confederation monitoring network	invertebrate environmental sample	NCBITAXON	NCBITAXON:693772	Rio Ebro	GAZ	GAZ:00064546	freshwater river biome	ENVO	ENVO:01000253	41.8354583	degree	UO	UO:0000185	-1.85976661	degree	UO	UO:0000185	899	meter	UO	UO:0000008	Study Area	Sampling design	Queiles River_Vozmediano	Queiles River_Vozmediano	sampling date	microhabitat
Ebro Hydrographic Confederation monitoring network	invertebrate environmental sample	NCBITAXON	NCBITAXON:693772	Rio Ebro	GAZ	GAZ:00064546	freshwater river biome	ENVO	ENVO:01000253	40.76683175	degree	UO	UO:0000185	-1.34826158	degree	UO	UO:0000185	941	meter	UO	UO:0000008	Study Area	Sampling design	Jiloca River_Ojos de Monreal	Jiloca River_Ojos de Monreal	sampling date	microhabitat
Ebro Hydrographic Confederation monitoring network	invertebrate environmental sample	NCBITAXON	NCBITAXON:693772	Rio Ebro	GAZ	GAZ:00064546	freshwater river biome	ENVO	ENVO:01000253	41.90936063	degree	UO	UO:0000185	-0.12770295	degree	UO	UO:0000185	308	meter	UO	UO:0000008	Study Area	Sampling design	Guatizalema River_Huerto	Guatizalema River_Huerto	sampling date	microhabitat
Ebro Hydrographic Confederation monitoring network	invertebrate environmental sample	NCBITAXON	NCBITAXON:693772	Rio Ebro	GAZ	GAZ:00064546	freshwater river biome	ENVO	ENVO:01000253	41.98341536	degree	UO	UO:0000185	-0.422772	degree	UO	UO:0000185	338	meter	UO	UO:0000008	Study Area	Sampling design	Flumen River_Barbues	Flumen River_Barbues	sampling date	microhabitat
Ebro Hydrographic Confederation monitoring network	invertebrate environmental sample	NCBITAXON	NCBITAXON:693772	Rio Ebro	GAZ	GAZ:00064546	freshwater river biome	ENVO	ENVO:01000253	42.60005406	degree	UO	UO:0000185	-1.65019669	degree	UO	UO:0000185	490	meter	UO	UO:0000008	Study Area	Sampling design	Zidacos River_Barasoain_abajo	Zidacos River_Barasoain_abajo	sampling date	microhabitat
Ebro Hydrographic Confederation monitoring network	invertebrate environmental sample	NCBITAXON	NCBITAXON:693772	Rio Ebro	GAZ	GAZ:00064546	freshwater river biome	ENVO	ENVO:01000253	42.91914348	degree	UO	UO:0000185	-1.83693754	degree	UO	UO:0000185	435	meter	UO	UO:0000008	Study Area	Sampling design	Larraun River_Irurzun 1	Larraun River_Irurzun 1	sampling date	microhabitat
Ebro Hydrographic Confederation monitoring network	invertebrate environmental sample	NCBITAXON	NCBITAXON:693772	Rio Ebro	GAZ	GAZ:00064546	freshwater river biome	ENVO	ENVO:01000253	42.97482514	degree	UO	UO:0000185	-4.15203182	degree	UO	UO:0000185	856	meter	UO	UO:0000008	Study Area	Sampling design	Izarilla_Rao_Matamorosa	Izarilla_Rao_Matamorosa	sampling date	microhabitat
Ebro Hydrographic Confederation monitoring network	invertebrate environmental sample	NCBITAXON	NCBITAXON:693772	Rio Ebro	GAZ	GAZ:00064546	freshwater river biome	ENVO	ENVO:01000253	41.90652151	degree	UO	UO:0000185	-1.42688431	degree	UO	UO:0000185	270	meter	UO	UO:0000008	Study Area	Sampling design	Huecha River_Mallen	Huecha River_Mallen	sampling date	microhabitat
Ebro Hydrographic Confederation monitoring network	invertebrate environmental sample	NCBITAXON	NCBITAXON:693772	Rio Ebro	GAZ	GAZ:00064546	freshwater river biome	ENVO	ENVO:01000253	40.88413189	degree	UO	UO:0000185	-0.6223989	degree	UO	UO:0000185	749	meter	UO	UO:0000008	Study Area	Sampling design	Estercuel_Rao_Convento del Olivar	Estercuel_Rao_Convento del Olivar	sampling date	microhabitat
Ebro Hydrographic Confederation monitoring network	invertebrate environmental sample	NCBITAXON	NCBITAXON:693772	Rio Ebro	GAZ	GAZ:00064546	freshwater river biome	ENVO	ENVO:01000253	41.24407622	degree	UO	UO:0000185	-0.04221416	degree	UO	UO:0000185	85	meter	UO	UO:0000008	Study Area	Sampling design	Guadalope River_Palanca-Caspe	Guadalope River_Palanca-Caspe	sampling date	microhabitat
Ebro Hydrographic Confederation monitoring network	invertebrate environmental sample	NCBITAXON	NCBITAXON:693772	Rio Ebro	GAZ	GAZ:00064546	freshwater river biome	ENVO	ENVO:01000253	40.77742073	degree	UO	UO:0000185	-0.31421655	degree	UO	UO:0000185	537	meter	UO	UO:0000008	Study Area	Sampling design	Guadalope River_Santolea Abajo	Guadalope River_Santolea Abajo	sampling date	microhabitat
Ebro Hydrographic Confederation monitoring network	invertebrate environmental sample	NCBITAXON	NCBITAXON:693772	Rio Ebro	GAZ	GAZ:00064546	freshwater river biome	ENVO	ENVO:01000253	42.97745481	degree	UO	UO:0000185	-1.40591437	degree	UO	UO:0000185	804	meter	UO	UO:0000008	Study Area	Sampling design	Erro River_Sorogain2	Erro River_Sorogain	sampling date	microhabitat
Ebro Hydrographic Confederation monitoring network	invertebrate environmental sample	NCBITAXON	NCBITAXON:693772	Rio Ebro	GAZ	GAZ:00064546	freshwater river biome	ENVO	ENVO:01000253	41.25808492	degree	UO	UO:0000185	-1.49547406	degree	UO	UO:0000185	743	meter	UO	UO:0000008	Study Area	Sampling design	Perejiles_Rao_Miedes de Aragan	Perejiles_Rao_Miedes de Aragan	sampling date	microhabitat
Ebro Hydrographic Confederation monitoring network	invertebrate environmental sample	NCBITAXON	NCBITAXON:693772	Rio Ebro	GAZ	GAZ:00064546	freshwater river biome	ENVO	ENVO:01000253	42.56217787	degree	UO	UO:0000185	-1.97634228	degree	UO	UO:0000185	364	meter	UO	UO:0000008	Study Area	Sampling design	Ega River_Allo_el Vado	Ega River_Allo_el Vado	sampling date	microhabitat
Ebro Hydrographic Confederation monitoring network	invertebrate environmental sample	NCBITAXON	NCBITAXON:693772	Rio Ebro	GAZ	GAZ:00064546	freshwater river biome	ENVO	ENVO:01000253	42.56618312	degree	UO	UO:0000185	-1.2833923	degree	UO	UO:0000185	397	meter	UO	UO:0000008	Study Area	Sampling design	Aragan River_Sangaesa 6	Aragan River_Sangaesa 6	sampling date	microhabitat
Ebro Hydrographic Confederation monitoring network	invertebrate environmental sample	NCBITAXON	NCBITAXON:693772	Rio Ebro	GAZ	GAZ:00064546	freshwater river biome	ENVO	ENVO:01000253	41.79273975	degree	UO	UO:0000185	0.80761689	degree	UO	UO:0000185	203	meter	UO	UO:0000008	Study Area	Sampling design	Segre River_Balaguer 1	Segre River_Balaguer 1	sampling date	microhabitat
Ebro Hydrographic Confederation monitoring network	invertebrate environmental sample	NCBITAXON	NCBITAXON:693772	Rio Ebro	GAZ	GAZ:00064546	freshwater river biome	ENVO	ENVO:01000253	42.96770658	degree	UO	UO:0000185	-1.35404081	degree	UO	UO:0000185	870	meter	UO	UO:0000008	Study Area	Sampling design	Urrobi River_Camping Espinal_aguas abajo	Urrobi River_Camping Espinal_aguas abajo	sampling date	microhabitat
Ebro Hydrographic Confederation monitoring network	invertebrate environmental sample	NCBITAXON	NCBITAXON:693772	Rio Ebro	GAZ	GAZ:00064546	freshwater river biome	ENVO	ENVO:01000253	40.92937221	degree	UO	UO:0000185	-0.20303948	degree	UO	UO:0000185	374	meter	UO	UO:0000008	Study Area	Sampling design	Guadalope River_Puente a Torrevelilla	Guadalope River_Puente a Torrevelilla	sampling date	microhabitat
Ebro Hydrographic Confederation monitoring network	invertebrate environmental sample	NCBITAXON	NCBITAXON:693772	Rio Ebro	GAZ	GAZ:00064546	freshwater river biome	ENVO	ENVO:01000253	41.75825973	degree	UO	UO:0000185	-0.18168858	degree	UO	UO:0000185	243	meter	UO	UO:0000008	Study Area	Sampling design	Flumen River_Sariaena2	Flumen River_Sariaena	sampling date	microhabitat
Ebro Hydrographic Confederation monitoring network	invertebrate environmental sample	NCBITAXON	NCBITAXON:693772	Rio Ebro	GAZ	GAZ:00064546	freshwater river biome	ENVO	ENVO:01000253	42.18044153	degree	UO	UO:0000185	-0.75794369	degree	UO	UO:0000185	395	meter	UO	UO:0000008	Study Area	Sampling design	Gaillego River_Ardisa_aguas abajo	Gaillego River_Ardisa_aguas abajo	sampling date	microhabitat
Ebro Hydrographic Confederation monitoring network	invertebrate environmental sample	NCBITAXON	NCBITAXON:693772	Rio Ebro	GAZ	GAZ:00064546	freshwater river biome	ENVO	ENVO:01000253	41.69941649	degree	UO	UO:0000185	-0.83039124	degree	UO	UO:0000185	196	meter	UO	UO:0000008	Study Area	Sampling design	Gaillego River_Montaaana_papelera	Gaillego River_Montaaana_papelera	sampling date	microhabitat
Ebro Hydrographic Confederation monitoring network	invertebrate environmental sample	NCBITAXON	NCBITAXON:693772	Rio Ebro	GAZ	GAZ:00064546	freshwater river biome	ENVO	ENVO:01000253	41.75753552	degree	UO	UO:0000185	0.40820061	degree	UO	UO:0000185	232	meter	UO	UO:0000008	Study Area	Sampling design	Clamor Amarga River_Almacelles	Clamor Amarga River_Almacelles	sampling date	microhabitat
Ebro Hydrographic Confederation monitoring network	invertebrate environmental sample	NCBITAXON	NCBITAXON:693772	Rio Ebro	GAZ	GAZ:00064546	freshwater river biome	ENVO	ENVO:01000253	42.72107379	degree	UO	UO:0000185	-1.84141392	degree	UO	UO:0000185	305	meter	UO	UO:0000008	Study Area	Sampling design	Arga River_El Pinar-Arguiaariz	Arga River_El Pinar-Arguiaariz	sampling date	microhabitat
Ebro Hydrographic Confederation monitoring network	invertebrate environmental sample	NCBITAXON	NCBITAXON:693772	Rio Ebro	GAZ	GAZ:00064546	freshwater river biome	ENVO	ENVO:01000253	42.96114676	degree	UO	UO:0000185	-2.58940527	degree	UO	UO:0000185	555	meter	UO	UO:0000008	Study Area	Sampling design	Arlabain_Rao_Ozaeta 1 - Arriba	Arlabain_Rao_Ozaeta 1 - Arriba	sampling date	microhabitat
Ebro Hydrographic Confederation monitoring network	invertebrate environmental sample	NCBITAXON	NCBITAXON:693772	Rio Ebro	GAZ	GAZ:00064546	freshwater river biome	ENVO	ENVO:01000253	42.95661355	degree	UO	UO:0000185	-2.59090661	degree	UO	UO:0000185	546	meter	UO	UO:0000008	Study Area	Sampling design	Arlabain_Rao_Ozaeta 2 - Abajo	Arlabain_Rao_Ozaeta 2 - Abajo	sampling date	microhabitat
Ebro Hydrographic Confederation monitoring network	invertebrate environmental sample	NCBITAXON	NCBITAXON:693772	Rio Ebro	GAZ	GAZ:00064546	freshwater river biome	ENVO	ENVO:01000253	40.82431963	degree	UO	UO:0000185	0.1317078	degree	UO	UO:0000185	573	meter	UO	UO:0000008	Study Area	Sampling design	Pena River_Aguas abajo embalse de Pena 1	Pena River_Aguas abajo embalse de Pena 1	sampling date	microhabitat
