# Supplementary material for: Freshwater macroinvertebrate samples from a water quality monitoring network in the Iberian Peninsula
Source: Sci Data. 2018 Jun 5;5:180108. doi: 10.1038/sdata.2018.108 (PMC5987670; doi:10.1038/sdata.2018.108)
Supplement: Supplementary file 1 [file sdata2018108-isa1.zip › a_assay_Galicia.txt]

Sample Name	Protocol REF	Protocol REF	Assay Name	Raw Data File	Comment[Data Repository]	Comment[Data Record Accession]	Comment[Data Record URI]	Factor Value[sampling site]	Factor Value[sampling date]	Factor Value[microhabitat]
Leza River_Agoncillo	Laboratory work	Data management and standardization	Leza River_Agoncillo 2007-06-26	dwca-macro-invert-che-v2.6.zip	University of Navarra  Department of Environmental Biology	doi:10.15470/GKIZNU	http://doi.org/10.15470/gkiznu	Leza River_Agoncillo	2007-06-26	microhabitat
Leza River_Agoncillo	Laboratory work	Data management and standardization	Leza River_Agoncillo 2008-08-13	dwca-macro-invert-che-v2.6.zip	University of Navarra  Department of Environmental Biology	doi:10.15470/GKIZNU	http://doi.org/10.15470/gkiznu	Leza River_Agoncillo	2008-08-13	microhabitat
Leza River_Agoncillo	Laboratory work	Data management and standardization	Leza River_Agoncillo 2009-07-13	dwca-macro-invert-che-v2.6.zip	University of Navarra  Department of Environmental Biology	doi:10.15470/GKIZNU	http://doi.org/10.15470/gkiznu	Leza River_Agoncillo	2009-07-13	microhabitat
Leza River_Agoncillo	Laboratory work	Data management and standardization	Leza River_Agoncillo 2015-07-27	dwca-macro-invert-che-v2.6.zip	University of Navarra  Department of Environmental Biology	doi:10.15470/GKIZNU	http://doi.org/10.15470/gkiznu	Leza River_Agoncillo	2015-07-27	microhabitat
Val River_Agreda	Laboratory work	Data management and standardization	Val River_Agreda 2010-07-05	dwca-macro-invert-che-v2.6.zip	University of Navarra  Department of Environmental Biology	doi:10.15470/GKIZNU	http://doi.org/10.15470/gkiznu	Val River_Agreda	2010-07-05	microhabitat
Val River_Agreda	Laboratory work	Data management and standardization	Val River_Agreda 2013-07-04	dwca-macro-invert-che-v2.6.zip	University of Navarra  Department of Environmental Biology	doi:10.15470/GKIZNU	http://doi.org/10.15470/gkiznu	Val River_Agreda	2013-07-04	microhabitat
Val River_Agreda	Laboratory work	Data management and standardization	Val River_Agreda 2008-06-30	dwca-macro-invert-che-v2.6.zip	University of Navarra  Department of Environmental Biology	doi:10.15470/GKIZNU	http://doi.org/10.15470/gkiznu	Val River_Agreda	2008-06-30	microhabitat
Val River_Agreda	Laboratory work	Data management and standardization	Val River_Agreda 2014-07-28	dwca-macro-invert-che-v2.6.zip	University of Navarra  Department of Environmental Biology	doi:10.15470/GKIZNU	http://doi.org/10.15470/gkiznu	Val River_Agreda	2014-07-28	microhabitat
Val River_Agreda	Laboratory work	Data management and standardization	Val River_Agreda 2015-07-15	dwca-macro-invert-che-v2.6.zip	University of Navarra  Department of Environmental Biology	doi:10.15470/GKIZNU	http://doi.org/10.15470/gkiznu	Val River_Agreda	2015-07-15	microhabitat
Val River_Agreda	Laboratory work	Data management and standardization	Val River_Agreda 2012-08-13	dwca-macro-invert-che-v2.6.zip	University of Navarra  Department of Environmental Biology	doi:10.15470/GKIZNU	http://doi.org/10.15470/gkiznu	Val River_Agreda	2012-08-13	microhabitat
Val River_Agreda	Laboratory work	Data management and standardization	Val River_Agreda 2011-08-10	dwca-macro-invert-che-v2.6.zip	University of Navarra  Department of Environmental Biology	doi:10.15470/GKIZNU	http://doi.org/10.15470/gkiznu	Val River_Agreda	2011-08-10	microhabitat
Val River_Agreda	Laboratory work	Data management and standardization	Val River_Agreda 2007-07-18	dwca-macro-invert-che-v2.6.zip	University of Navarra  Department of Environmental Biology	doi:10.15470/GKIZNU	http://doi.org/10.15470/gkiznu	Val River_Agreda	2007-07-18	microhabitat
Val River_Agreda	Laboratory work	Data management and standardization	Val River_Agreda 2005-08-16	dwca-macro-invert-che-v2.6.zip	University of Navarra  Department of Environmental Biology	doi:10.15470/GKIZNU	http://doi.org/10.15470/gkiznu	Val River_Agreda	2005-08-16	microhabitat
Huerva River_Aguas abajo de Villanueva	Laboratory work	Data management and standardization	Huerva River_Aguas abajo de Villanueva 2010-05-04	dwca-macro-invert-che-v2.6.zip	University of Navarra  Department of Environmental Biology	doi:10.15470/GKIZNU	http://doi.org/10.15470/gkiznu	Huerva River_Aguas abajo de Villanueva	2010-05-04	microhabitat
Huerva River_Aguas abajo de Villanueva	Laboratory work	Data management and standardization	Huerva River_Aguas abajo de Villanueva 2007-07-25	dwca-macro-invert-che-v2.6.zip	University of Navarra  Department of Environmental Biology	doi:10.15470/GKIZNU	http://doi.org/10.15470/gkiznu	Huerva River_Aguas abajo de Villanueva	2007-07-25	microhabitat
Huerva River_Aguas abajo de Villanueva	Laboratory work	Data management and standardization	Huerva River_Aguas abajo de Villanueva 2008-05-06	dwca-macro-invert-che-v2.6.zip	University of Navarra  Department of Environmental Biology	doi:10.15470/GKIZNU	http://doi.org/10.15470/gkiznu	Huerva River_Aguas abajo de Villanueva	2008-05-06	microhabitat
Huerva River_Aguas abajo de Villanueva	Laboratory work	Data management and standardization	Huerva River_Aguas abajo de Villanueva 2009-06-24	dwca-macro-invert-che-v2.6.zip	University of Navarra  Department of Environmental Biology	doi:10.15470/GKIZNU	http://doi.org/10.15470/gkiznu	Huerva River_Aguas abajo de Villanueva	2009-06-24	microhabitat
Huerva River_Aguas abajo de Villanueva	Laboratory work	Data management and standardization	Huerva River_Aguas abajo de Villanueva 2011-07-18	dwca-macro-invert-che-v2.6.zip	University of Navarra  Department of Environmental Biology	doi:10.15470/GKIZNU	http://doi.org/10.15470/gkiznu	Huerva River_Aguas abajo de Villanueva	2011-07-18	microhabitat
Huerva River_Aguas abajo de Villanueva	Laboratory work	Data management and standardization	Huerva River_Aguas abajo de Villanueva 2005-08-04	dwca-macro-invert-che-v2.6.zip	University of Navarra  Department of Environmental Biology	doi:10.15470/GKIZNU	http://doi.org/10.15470/gkiznu	Huerva River_Aguas abajo de Villanueva	2005-08-04	microhabitat
Huerva River_Aguas abajo de Villanueva	Laboratory work	Data management and standardization	Huerva River_Aguas abajo de Villanueva 2012-07-10	dwca-macro-invert-che-v2.6.zip	University of Navarra  Department of Environmental Biology	doi:10.15470/GKIZNU	http://doi.org/10.15470/gkiznu	Huerva River_Aguas abajo de Villanueva	2012-07-10	microhabitat
Farasdues River_Aguas abajo Embalse de San Bartolo	Laboratory work	Data management and standardization	Farasdues River_Aguas abajo Embalse de San Bartolo 2006-06-08	dwca-macro-invert-che-v2.6.zip	University of Navarra  Department of Environmental Biology	doi:10.15470/GKIZNU	http://doi.org/10.15470/gkiznu	Farasdues River_Aguas abajo Embalse de San Bartolo	2006-06-08	microhabitat
Viu River_Aguas Arriba Central	Laboratory work	Data management and standardization	Viu River_Aguas Arriba Central 2006-06-27	dwca-macro-invert-che-v2.6.zip	University of Navarra  Department of Environmental Biology	doi:10.15470/GKIZNU	http://doi.org/10.15470/gkiznu	Viu River_Aguas Arriba Central	2006-06-27	microhabitat
Sosa River_Aguas arriba de Monzan	Laboratory work	Data management and standardization	Sosa River_Aguas arriba de Monzan 2006-10-17	dwca-macro-invert-che-v2.6.zip	University of Navarra  Department of Environmental Biology	doi:10.15470/GKIZNU	http://doi.org/10.15470/gkiznu	Sosa River_Aguas arriba de Monzan	2006-10-17	microhabitat
Sosa River_Aguas arriba de Monzan	Laboratory work	Data management and standardization	Sosa River_Aguas arriba de Monzan 2008-07-22	dwca-macro-invert-che-v2.6.zip	University of Navarra  Department of Environmental Biology	doi:10.15470/GKIZNU	http://doi.org/10.15470/gkiznu	Sosa River_Aguas arriba de Monzan	2008-07-22	microhabitat
Sosa River_Aguas arriba de Monzan	Laboratory work	Data management and standardization	Sosa River_Aguas arriba de Monzan 2009-08-03	dwca-macro-invert-che-v2.6.zip	University of Navarra  Department of Environmental Biology	doi:10.15470/GKIZNU	http://doi.org/10.15470/gkiznu	Sosa River_Aguas arriba de Monzan	2009-08-03	microhabitat
Sosa River_Aguas arriba de Monzan	Laboratory work	Data management and standardization	Sosa River_Aguas arriba de Monzan 2006-06-19	dwca-macro-invert-che-v2.6.zip	University of Navarra  Department of Environmental Biology	doi:10.15470/GKIZNU	http://doi.org/10.15470/gkiznu	Sosa River_Aguas arriba de Monzan	2006-06-19	microhabitat
Sosa River_Aguas arriba de Monzan	Laboratory work	Data management and standardization	Sosa River_Aguas arriba de Monzan 2011-07-12	dwca-macro-invert-che-v2.6.zip	University of Navarra  Department of Environmental Biology	doi:10.15470/GKIZNU	http://doi.org/10.15470/gkiznu	Sosa River_Aguas arriba de Monzan	2011-07-12	microhabitat
Sosa River_Aguas arriba de Monzan	Laboratory work	Data management and standardization	Sosa River_Aguas arriba de Monzan 2007-08-16	dwca-macro-invert-che-v2.6.zip	University of Navarra  Department of Environmental Biology	doi:10.15470/GKIZNU	http://doi.org/10.15470/gkiznu	Sosa River_Aguas arriba de Monzan	2007-08-16	microhabitat
Subialde - Zayas River_Aguas arriba Murua	Laboratory work	Data management and standardization	Subialde - Zayas River_Aguas arriba Murua 2007-06-11	dwca-macro-invert-che-v2.6.zip	University of Navarra  Department of Environmental Biology	doi:10.15470/GKIZNU	http://doi.org/10.15470/gkiznu	Subialde - Zayas River_Aguas arriba Murua	2007-06-11	microhabitat
Subialde - Zayas River_Aguas arriba Murua	Laboratory work	Data management and standardization	Subialde - Zayas River_Aguas arriba Murua 2008-09-30	dwca-macro-invert-che-v2.6.zip	University of Navarra  Department of Environmental Biology	doi:10.15470/GKIZNU	http://doi.org/10.15470/gkiznu	Subialde - Zayas River_Aguas arriba Murua	2008-09-30	microhabitat
Subialde - Zayas River_Aguas arriba Murua	Laboratory work	Data management and standardization	Subialde - Zayas River_Aguas arriba Murua 2009-07-21	dwca-macro-invert-che-v2.6.zip	University of Navarra  Department of Environmental Biology	doi:10.15470/GKIZNU	http://doi.org/10.15470/gkiznu	Subialde - Zayas River_Aguas arriba Murua	2009-07-21	microhabitat
Subialde - Zayas River_Aguas arriba Murua	Laboratory work	Data management and standardization	Subialde - Zayas River_Aguas arriba Murua 2015-08-18	dwca-macro-invert-che-v2.6.zip	University of Navarra  Department of Environmental Biology	doi:10.15470/GKIZNU	http://doi.org/10.15470/gkiznu	Subialde - Zayas River_Aguas arriba Murua	2015-08-18	microhabitat
Ara River_Ainsa	Laboratory work	Data management and standardization	Ara River_Ainsa 2008-07-29	dwca-macro-invert-che-v2.6.zip	University of Navarra  Department of Environmental Biology	doi:10.15470/GKIZNU	http://doi.org/10.15470/gkiznu	Ara River_Ainsa	2008-07-29	microhabitat
Ara River_Ainsa	Laboratory work	Data management and standardization	Ara River_Ainsa 2008-07-29	dwca-macro-invert-che-v2.6.zip	University of Navarra  Department of Environmental Biology	doi:10.15470/GKIZNU	http://doi.org/10.15470/gkiznu	Ara River_Ainsa	2008-07-29	microhabitat
Ara River_Ainsa	Laboratory work	Data management and standardization	Ara River_Ainsa 2007-08-23	dwca-macro-invert-che-v2.6.zip	University of Navarra  Department of Environmental Biology	doi:10.15470/GKIZNU	http://doi.org/10.15470/gkiznu	Ara River_Ainsa	2007-08-23	microhabitat
Ara River_Ainsa	Laboratory work	Data management and standardization	Ara River_Ainsa 2014-10-07	dwca-macro-invert-che-v2.6.zip	University of Navarra  Department of Environmental Biology	doi:10.15470/GKIZNU	http://doi.org/10.15470/gkiznu	Ara River_Ainsa	2014-10-07	microhabitat
Ara River_Ainsa	Laboratory work	Data management and standardization	Ara River_Ainsa 2005-08-17	dwca-macro-invert-che-v2.6.zip	University of Navarra  Department of Environmental Biology	doi:10.15470/GKIZNU	http://doi.org/10.15470/gkiznu	Ara River_Ainsa	2005-08-17	microhabitat
Ara River_Ainsa	Laboratory work	Data management and standardization	Ara River_Ainsa 2009-08-24	dwca-macro-invert-che-v2.6.zip	University of Navarra  Department of Environmental Biology	doi:10.15470/GKIZNU	http://doi.org/10.15470/gkiznu	Ara River_Ainsa	2009-08-24	microhabitat
Cinca River_Ainsa	Laboratory work	Data management and standardization	Cinca River_Ainsa 2005-08-17	dwca-macro-invert-che-v2.6.zip	University of Navarra  Department of Environmental Biology	doi:10.15470/GKIZNU	http://doi.org/10.15470/gkiznu	Cinca River_Ainsa	2005-08-17	microhabitat
Cinca River_Ainsa	Laboratory work	Data management and standardization	Cinca River_Ainsa 2014-10-06	dwca-macro-invert-che-v2.6.zip	University of Navarra  Department of Environmental Biology	doi:10.15470/GKIZNU	http://doi.org/10.15470/gkiznu	Cinca River_Ainsa	2014-10-06	microhabitat
Cinca River_Ainsa	Laboratory work	Data management and standardization	Cinca River_Ainsa 2009-08-24	dwca-macro-invert-che-v2.6.zip	University of Navarra  Department of Environmental Biology	doi:10.15470/GKIZNU	http://doi.org/10.15470/gkiznu	Cinca River_Ainsa	2009-08-24	microhabitat
Cinca River_Ainsa	Laboratory work	Data management and standardization	Cinca River_Ainsa 2008-07-29	dwca-macro-invert-che-v2.6.zip	University of Navarra  Department of Environmental Biology	doi:10.15470/GKIZNU	http://doi.org/10.15470/gkiznu	Cinca River_Ainsa	2008-07-29	microhabitat
Cinca River_Ainsa	Laboratory work	Data management and standardization	Cinca River_Ainsa 2007-08-23	dwca-macro-invert-che-v2.6.zip	University of Navarra  Department of Environmental Biology	doi:10.15470/GKIZNU	http://doi.org/10.15470/gkiznu	Cinca River_Ainsa	2007-08-23	microhabitat
Estarrun River_Aisa	Laboratory work	Data management and standardization	Estarrun River_Aisa 2010-08-19	dwca-macro-invert-che-v2.6.zip	University of Navarra  Department of Environmental Biology	doi:10.15470/GKIZNU	http://doi.org/10.15470/gkiznu	Estarrun River_Aisa	2010-08-19	microhabitat
Estarrun River_Aisa	Laboratory work	Data management and standardization	Estarrun River_Aisa 2008-08-05	dwca-macro-invert-che-v2.6.zip	University of Navarra  Department of Environmental Biology	doi:10.15470/GKIZNU	http://doi.org/10.15470/gkiznu	Estarrun River_Aisa	2008-08-05	microhabitat
Estarrun River_Aisa	Laboratory work	Data management and standardization	Estarrun River_Aisa 2013-09-24	dwca-macro-invert-che-v2.6.zip	University of Navarra  Department of Environmental Biology	doi:10.15470/GKIZNU	http://doi.org/10.15470/gkiznu	Estarrun River_Aisa	2013-09-24	microhabitat
Estarrun River_Aisa	Laboratory work	Data management and standardization	Estarrun River_Aisa 2014-09-16	dwca-macro-invert-che-v2.6.zip	University of Navarra  Department of Environmental Biology	doi:10.15470/GKIZNU	http://doi.org/10.15470/gkiznu	Estarrun River_Aisa	2014-09-16	microhabitat
Estarrun River_Aisa	Laboratory work	Data management and standardization	Estarrun River_Aisa 2011-08-18	dwca-macro-invert-che-v2.6.zip	University of Navarra  Department of Environmental Biology	doi:10.15470/GKIZNU	http://doi.org/10.15470/gkiznu	Estarrun River_Aisa	2011-08-18	microhabitat
Estarrun River_Aisa	Laboratory work	Data management and standardization	Estarrun River_Aisa 2015-09-08	dwca-macro-invert-che-v2.6.zip	University of Navarra  Department of Environmental Biology	doi:10.15470/GKIZNU	http://doi.org/10.15470/gkiznu	Estarrun River_Aisa	2015-09-08	microhabitat
Estarrun River_Aisa	Laboratory work	Data management and standardization	Estarrun River_Aisa 2009-08-18	dwca-macro-invert-che-v2.6.zip	University of Navarra  Department of Environmental Biology	doi:10.15470/GKIZNU	http://doi.org/10.15470/gkiznu	Estarrun River_Aisa	2009-08-18	microhabitat
Estarrun River_Aisa	Laboratory work	Data management and standardization	Estarrun River_Aisa 2012-08-27	dwca-macro-invert-che-v2.6.zip	University of Navarra  Department of Environmental Biology	doi:10.15470/GKIZNU	http://doi.org/10.15470/gkiznu	Estarrun River_Aisa	2012-08-27	microhabitat
Estarrun River_Aisa	Laboratory work	Data management and standardization	Estarrun River_Aisa 2007-08-07	dwca-macro-invert-che-v2.6.zip	University of Navarra  Department of Environmental Biology	doi:10.15470/GKIZNU	http://doi.org/10.15470/gkiznu	Estarrun River_Aisa	2007-08-07	microhabitat
Ebro River_Alagan	Laboratory work	Data management and standardization	Ebro River_Alagan 2011-08-30	dwca-macro-invert-che-v2.6.zip	University of Navarra  Department of Environmental Biology	doi:10.15470/GKIZNU	http://doi.org/10.15470/gkiznu	Ebro River_Alagan	2011-08-30	microhabitat
Ebro River_Alagan	Laboratory work	Data management and standardization	Ebro River_Alagan 2005-07-06	dwca-macro-invert-che-v2.6.zip	University of Navarra  Department of Environmental Biology	doi:10.15470/GKIZNU	http://doi.org/10.15470/gkiznu	Ebro River_Alagan	2005-07-06	microhabitat
Ebro River_Alagan	Laboratory work	Data management and standardization	Ebro River_Alagan 2008-08-25	dwca-macro-invert-che-v2.6.zip	University of Navarra  Department of Environmental Biology	doi:10.15470/GKIZNU	http://doi.org/10.15470/gkiznu	Ebro River_Alagan	2008-08-25	microhabitat
Ebro River_Alagan	Laboratory work	Data management and standardization	Ebro River_Alagan 2014-08-28	dwca-macro-invert-che-v2.6.zip	University of Navarra  Department of Environmental Biology	doi:10.15470/GKIZNU	http://doi.org/10.15470/gkiznu	Ebro River_Alagan	2014-08-28	microhabitat
Ebro River_Alagan	Laboratory work	Data management and standardization	Ebro River_Alagan 2009-08-10	dwca-macro-invert-che-v2.6.zip	University of Navarra  Department of Environmental Biology	doi:10.15470/GKIZNU	http://doi.org/10.15470/gkiznu	Ebro River_Alagan	2009-08-10	microhabitat
Ebro River_Alagan	Laboratory work	Data management and standardization	Ebro River_Alagan 2011-08-09	dwca-macro-invert-che-v2.6.zip	University of Navarra  Department of Environmental Biology	doi:10.15470/GKIZNU	http://doi.org/10.15470/gkiznu	Ebro River_Alagan	2011-08-09	microhabitat
Ebro River_Alagan	Laboratory work	Data management and standardization	Ebro River_Alagan 2010-09-07	dwca-macro-invert-che-v2.6.zip	University of Navarra  Department of Environmental Biology	doi:10.15470/GKIZNU	http://doi.org/10.15470/gkiznu	Ebro River_Alagan	2010-09-07	microhabitat
Ebro River_Alagan	Laboratory work	Data management and standardization	Ebro River_Alagan 2012-08-14	dwca-macro-invert-che-v2.6.zip	University of Navarra  Department of Environmental Biology	doi:10.15470/GKIZNU	http://doi.org/10.15470/gkiznu	Ebro River_Alagan	2012-08-14	microhabitat
Ebro River_Alagan	Laboratory work	Data management and standardization	Ebro River_Alagan 2007-07-19	dwca-macro-invert-che-v2.6.zip	University of Navarra  Department of Environmental Biology	doi:10.15470/GKIZNU	http://doi.org/10.15470/gkiznu	Ebro River_Alagan	2007-07-19	microhabitat
Ebro River_Alagan	Laboratory work	Data management and standardization	Ebro River_Alagan 2013-09-18	dwca-macro-invert-che-v2.6.zip	University of Navarra  Department of Environmental Biology	doi:10.15470/GKIZNU	http://doi.org/10.15470/gkiznu	Ebro River_Alagan	2013-09-18	microhabitat
Ebro River_Alagan	Laboratory work	Data management and standardization	Ebro River_Alagan 2008-08-25	dwca-macro-invert-che-v2.6.zip	University of Navarra  Department of Environmental Biology	doi:10.15470/GKIZNU	http://doi.org/10.15470/gkiznu	Ebro River_Alagan	2008-08-25	microhabitat
Jalan River_Alagan_Parque El Caracol	Laboratory work	Data management and standardization	Jalan River_Alagan_Parque El Caracol 2010-09-07	dwca-macro-invert-che-v2.6.zip	University of Navarra  Department of Environmental Biology	doi:10.15470/GKIZNU	http://doi.org/10.15470/gkiznu	Jalan River_Alagan_Parque El Caracol	2010-09-07	microhabitat
Jalan River_Alagan_Parque El Caracol	Laboratory work	Data management and standardization	Jalan River_Alagan_Parque El Caracol 2009-08-10	dwca-macro-invert-che-v2.6.zip	University of Navarra  Department of Environmental Biology	doi:10.15470/GKIZNU	http://doi.org/10.15470/gkiznu	Jalan River_Alagan_Parque El Caracol	2009-08-10	microhabitat
Jalan River_Alagan_Parque El Caracol	Laboratory work	Data management and standardization	Jalan River_Alagan_Parque El Caracol 2008-07-08	dwca-macro-invert-che-v2.6.zip	University of Navarra  Department of Environmental Biology	doi:10.15470/GKIZNU	http://doi.org/10.15470/gkiznu	Jalan River_Alagan_Parque El Caracol	2008-07-08	microhabitat
Jalan River_Alagan_Parque El Caracol	Laboratory work	Data management and standardization	Jalan River_Alagan_Parque El Caracol 2014-08-26	dwca-macro-invert-che-v2.6.zip	University of Navarra  Department of Environmental Biology	doi:10.15470/GKIZNU	http://doi.org/10.15470/gkiznu	Jalan River_Alagan_Parque El Caracol	2014-08-26	microhabitat
Jalan River_Alagan_Parque El Caracol	Laboratory work	Data management and standardization	Jalan River_Alagan_Parque El Caracol 2015-09-17	dwca-macro-invert-che-v2.6.zip	University of Navarra  Department of Environmental Biology	doi:10.15470/GKIZNU	http://doi.org/10.15470/gkiznu	Jalan River_Alagan_Parque El Caracol	2015-09-17	microhabitat
Jalan River_Alagan_Parque El Caracol	Laboratory work	Data management and standardization	Jalan River_Alagan_Parque El Caracol 2012-08-14	dwca-macro-invert-che-v2.6.zip	University of Navarra  Department of Environmental Biology	doi:10.15470/GKIZNU	http://doi.org/10.15470/gkiznu	Jalan River_Alagan_Parque El Caracol	2012-08-14	microhabitat
Jalan River_Alagan_Parque El Caracol	Laboratory work	Data management and standardization	Jalan River_Alagan_Parque El Caracol 2013-09-18	dwca-macro-invert-che-v2.6.zip	University of Navarra  Department of Environmental Biology	doi:10.15470/GKIZNU	http://doi.org/10.15470/gkiznu	Jalan River_Alagan_Parque El Caracol	2013-09-18	microhabitat
Jalan River_Alagan_Parque El Caracol	Laboratory work	Data management and standardization	Jalan River_Alagan_Parque El Caracol 2007-07-19	dwca-macro-invert-che-v2.6.zip	University of Navarra  Department of Environmental Biology	doi:10.15470/GKIZNU	http://doi.org/10.15470/gkiznu	Jalan River_Alagan_Parque El Caracol	2007-07-19	microhabitat
Jalan River_Alagan_Parque El Caracol	Laboratory work	Data management and standardization	Jalan River_Alagan_Parque El Caracol 2011-08-09	dwca-macro-invert-che-v2.6.zip	University of Navarra  Department of Environmental Biology	doi:10.15470/GKIZNU	http://doi.org/10.15470/gkiznu	Jalan River_Alagan_Parque El Caracol	2011-08-09	microhabitat
Isuala River_Alberuela de la Liena	Laboratory work	Data management and standardization	Isuala River_Alberuela de la Liena 2009-06-30	dwca-macro-invert-che-v2.6.zip	University of Navarra  Department of Environmental Biology	doi:10.15470/GKIZNU	http://doi.org/10.15470/gkiznu	Isuala River_Alberuela de la Liena	2009-06-30	microhabitat
Isuala River_Alberuela de la Liena	Laboratory work	Data management and standardization	Isuala River_Alberuela de la Liena 2008-07-28	dwca-macro-invert-che-v2.6.zip	University of Navarra  Department of Environmental Biology	doi:10.15470/GKIZNU	http://doi.org/10.15470/gkiznu	Isuala River_Alberuela de la Liena	2008-07-28	microhabitat
Isuala River_Alberuela de la Liena	Laboratory work	Data management and standardization	Isuala River_Alberuela de la Liena 2015-07-07	dwca-macro-invert-che-v2.6.zip	University of Navarra  Department of Environmental Biology	doi:10.15470/GKIZNU	http://doi.org/10.15470/gkiznu	Isuala River_Alberuela de la Liena	2015-07-07	microhabitat
Isuala River_Alberuela de la Liena	Laboratory work	Data management and standardization	Isuala River_Alberuela de la Liena 2010-08-10	dwca-macro-invert-che-v2.6.zip	University of Navarra  Department of Environmental Biology	doi:10.15470/GKIZNU	http://doi.org/10.15470/gkiznu	Isuala River_Alberuela de la Liena	2010-08-10	microhabitat
Isuala River_Alberuela de la Liena	Laboratory work	Data management and standardization	Isuala River_Alberuela de la Liena 2014-07-15	dwca-macro-invert-che-v2.6.zip	University of Navarra  Department of Environmental Biology	doi:10.15470/GKIZNU	http://doi.org/10.15470/gkiznu	Isuala River_Alberuela de la Liena	2014-07-15	microhabitat
Isuala River_Alberuela de la Liena	Laboratory work	Data management and standardization	Isuala River_Alberuela de la Liena 2011-07-13	dwca-macro-invert-che-v2.6.zip	University of Navarra  Department of Environmental Biology	doi:10.15470/GKIZNU	http://doi.org/10.15470/gkiznu	Isuala River_Alberuela de la Liena	2011-07-13	microhabitat
Isuala River_Alberuela de la Liena	Laboratory work	Data management and standardization	Isuala River_Alberuela de la Liena 2007-07-31	dwca-macro-invert-che-v2.6.zip	University of Navarra  Department of Environmental Biology	doi:10.15470/GKIZNU	http://doi.org/10.15470/gkiznu	Isuala River_Alberuela de la Liena	2007-07-31	microhabitat
Isuala River_Alberuela de la Liena	Laboratory work	Data management and standardization	Isuala River_Alberuela de la Liena 2012-07-24	dwca-macro-invert-che-v2.6.zip	University of Navarra  Department of Environmental Biology	doi:10.15470/GKIZNU	http://doi.org/10.15470/gkiznu	Isuala River_Alberuela de la Liena	2012-07-24	microhabitat
Isuala River_Alberuela de la Liena	Laboratory work	Data management and standardization	Isuala River_Alberuela de la Liena 2013-07-10	dwca-macro-invert-che-v2.6.zip	University of Navarra  Department of Environmental Biology	doi:10.15470/GKIZNU	http://doi.org/10.15470/gkiznu	Isuala River_Alberuela de la Liena	2013-07-10	microhabitat
Bayas River_Aldarra	Laboratory work	Data management and standardization	Bayas River_Aldarra 2010-07-12	dwca-macro-invert-che-v2.6.zip	University of Navarra  Department of Environmental Biology	doi:10.15470/GKIZNU	http://doi.org/10.15470/gkiznu	Bayas River_Aldarra	2010-07-12	microhabitat
Bayas River_Aldarra	Laboratory work	Data management and standardization	Bayas River_Aldarra 2007-06-12	dwca-macro-invert-che-v2.6.zip	University of Navarra  Department of Environmental Biology	doi:10.15470/GKIZNU	http://doi.org/10.15470/gkiznu	Bayas River_Aldarra	2007-06-12	microhabitat
Alhama River_Alfaro	Laboratory work	Data management and standardization	Alhama River_Alfaro 2011-07-05	dwca-macro-invert-che-v2.6.zip	University of Navarra  Department of Environmental Biology	doi:10.15470/GKIZNU	http://doi.org/10.15470/gkiznu	Alhama River_Alfaro	2011-07-05	microhabitat
Alhama River_Alfaro	Laboratory work	Data management and standardization	Alhama River_Alfaro 2005-07-20	dwca-macro-invert-che-v2.6.zip	University of Navarra  Department of Environmental Biology	doi:10.15470/GKIZNU	http://doi.org/10.15470/gkiznu	Alhama River_Alfaro	2005-07-20	microhabitat
Alhama River_Alfaro	Laboratory work	Data management and standardization	Alhama River_Alfaro 2007-07-12	dwca-macro-invert-che-v2.6.zip	University of Navarra  Department of Environmental Biology	doi:10.15470/GKIZNU	http://doi.org/10.15470/gkiznu	Alhama River_Alfaro	2007-07-12	microhabitat
Alhama River_Alfaro	Laboratory work	Data management and standardization	Alhama River_Alfaro 2008-08-11	dwca-macro-invert-che-v2.6.zip	University of Navarra  Department of Environmental Biology	doi:10.15470/GKIZNU	http://doi.org/10.15470/gkiznu	Alhama River_Alfaro	2008-08-11	microhabitat
Alhama River_Alfaro	Laboratory work	Data management and standardization	Alhama River_Alfaro 2013-07-31	dwca-macro-invert-che-v2.6.zip	University of Navarra  Department of Environmental Biology	doi:10.15470/GKIZNU	http://doi.org/10.15470/gkiznu	Alhama River_Alfaro	2013-07-31	microhabitat
Alhama River_Alfaro	Laboratory work	Data management and standardization	Alhama River_Alfaro 2014-07-29	dwca-macro-invert-che-v2.6.zip	University of Navarra  Department of Environmental Biology	doi:10.15470/GKIZNU	http://doi.org/10.15470/gkiznu	Alhama River_Alfaro	2014-07-29	microhabitat
Alhama River_Alfaro	Laboratory work	Data management and standardization	Alhama River_Alfaro 2009-07-07	dwca-macro-invert-che-v2.6.zip	University of Navarra  Department of Environmental Biology	doi:10.15470/GKIZNU	http://doi.org/10.15470/gkiznu	Alhama River_Alfaro	2009-07-07	microhabitat
Alhama River_Alfaro	Laboratory work	Data management and standardization	Alhama River_Alfaro 2012-07-11	dwca-macro-invert-che-v2.6.zip	University of Navarra  Department of Environmental Biology	doi:10.15470/GKIZNU	http://doi.org/10.15470/gkiznu	Alhama River_Alfaro	2012-07-11	microhabitat
Alhama River_Alfaro	Laboratory work	Data management and standardization	Alhama River_Alfaro 2015-07-20	dwca-macro-invert-che-v2.6.zip	University of Navarra  Department of Environmental Biology	doi:10.15470/GKIZNU	http://doi.org/10.15470/gkiznu	Alhama River_Alfaro	2015-07-20	microhabitat
Alhama River_Alfaro	Laboratory work	Data management and standardization	Alhama River_Alfaro 2010-07-06	dwca-macro-invert-che-v2.6.zip	University of Navarra  Department of Environmental Biology	doi:10.15470/GKIZNU	http://doi.org/10.15470/gkiznu	Alhama River_Alfaro	2010-07-06	microhabitat
Ebro River_Alfaro	Laboratory work	Data management and standardization	Ebro River_Alfaro 2007-07-12	dwca-macro-invert-che-v2.6.zip	University of Navarra  Department of Environmental Biology	doi:10.15470/GKIZNU	http://doi.org/10.15470/gkiznu	Ebro River_Alfaro	2007-07-12	microhabitat
Gaillego River_Anzainigo	Laboratory work	Data management and standardization	Gaillego River_Anzainigo 2009-08-12	dwca-macro-invert-che-v2.6.zip	University of Navarra  Department of Environmental Biology	doi:10.15470/GKIZNU	http://doi.org/10.15470/gkiznu	Gaillego River_Anzainigo	2009-08-12	microhabitat
Gaillego River_Anzainigo	Laboratory work	Data management and standardization	Gaillego River_Anzainigo 2014-09-30	dwca-macro-invert-che-v2.6.zip	University of Navarra  Department of Environmental Biology	doi:10.15470/GKIZNU	http://doi.org/10.15470/gkiznu	Gaillego River_Anzainigo	2014-09-30	microhabitat
Gaillego River_Anzainigo	Laboratory work	Data management and standardization	Gaillego River_Anzainigo 2015-09-10	dwca-macro-invert-che-v2.6.zip	University of Navarra  Department of Environmental Biology	doi:10.15470/GKIZNU	http://doi.org/10.15470/gkiznu	Gaillego River_Anzainigo	2015-09-10	microhabitat
Gaillego River_Anzainigo	Laboratory work	Data management and standardization	Gaillego River_Anzainigo 2008-08-06	dwca-macro-invert-che-v2.6.zip	University of Navarra  Department of Environmental Biology	doi:10.15470/GKIZNU	http://doi.org/10.15470/gkiznu	Gaillego River_Anzainigo	2008-08-06	microhabitat
Gaillego River_Anzainigo	Laboratory work	Data management and standardization	Gaillego River_Anzainigo 2007-08-08	dwca-macro-invert-che-v2.6.zip	University of Navarra  Department of Environmental Biology	doi:10.15470/GKIZNU	http://doi.org/10.15470/gkiznu	Gaillego River_Anzainigo	2007-08-08	microhabitat
Juslapeaa River_Arazuri	Laboratory work	Data management and standardization	Juslapeaa River_Arazuri 2015-08-17	dwca-macro-invert-che-v2.6.zip	University of Navarra  Department of Environmental Biology	doi:10.15470/GKIZNU	http://doi.org/10.15470/gkiznu	Juslapeaa River_Arazuri	2015-08-17	microhabitat
Juslapeaa River_Arazuri	Laboratory work	Data management and standardization	Juslapeaa River_Arazuri 2008-08-18	dwca-macro-invert-che-v2.6.zip	University of Navarra  Department of Environmental Biology	doi:10.15470/GKIZNU	http://doi.org/10.15470/gkiznu	Juslapeaa River_Arazuri	2008-08-18	microhabitat
Juslapeaa River_Arazuri	Laboratory work	Data management and standardization	Juslapeaa River_Arazuri 2006-05-31	dwca-macro-invert-che-v2.6.zip	University of Navarra  Department of Environmental Biology	doi:10.15470/GKIZNU	http://doi.org/10.15470/gkiznu	Juslapeaa River_Arazuri	2006-05-31	microhabitat
Juslapeaa River_Arazuri	Laboratory work	Data management and standardization	Juslapeaa River_Arazuri 2014-08-18	dwca-macro-invert-che-v2.6.zip	University of Navarra  Department of Environmental Biology	doi:10.15470/GKIZNU	http://doi.org/10.15470/gkiznu	Juslapeaa River_Arazuri	2014-08-18	microhabitat
Juslapeaa River_Arazuri	Laboratory work	Data management and standardization	Juslapeaa River_Arazuri 2006-10-25	dwca-macro-invert-che-v2.6.zip	University of Navarra  Department of Environmental Biology	doi:10.15470/GKIZNU	http://doi.org/10.15470/gkiznu	Juslapeaa River_Arazuri	2006-10-25	microhabitat
Garona River_Arties1	Laboratory work	Data management and standardization	Garona River_Arties 2006-11-08	dwca-macro-invert-che-v2.6.zip	University of Navarra  Department of Environmental Biology	doi:10.15470/GKIZNU	http://doi.org/10.15470/gkiznu	Garona River_Arties1	2006-11-08	microhabitat
Garona River_Arties1	Laboratory work	Data management and standardization	Garona River_Arties 2006-07-19	dwca-macro-invert-che-v2.6.zip	University of Navarra  Department of Environmental Biology	doi:10.15470/GKIZNU	http://doi.org/10.15470/gkiznu	Garona River_Arties1	2006-07-19	microhabitat
Valarties River_Arties_Aguas Arriba	Laboratory work	Data management and standardization	Valarties River_Arties_Aguas Arriba 2006-07-19	dwca-macro-invert-che-v2.6.zip	University of Navarra  Department of Environmental Biology	doi:10.15470/GKIZNU	http://doi.org/10.15470/gkiznu	Valarties River_Arties_Aguas Arriba	2006-07-19	microhabitat
Valarties River_Arties_Aguas Arriba	Laboratory work	Data management and standardization	Valarties River_Arties_Aguas Arriba 2006-11-07	dwca-macro-invert-che-v2.6.zip	University of Navarra  Department of Environmental Biology	doi:10.15470/GKIZNU	http://doi.org/10.15470/gkiznu	Valarties River_Arties_Aguas Arriba	2006-11-07	microhabitat
Arakil River_Asiain	Laboratory work	Data management and standardization	Arakil River_Asiain 2007-06-25	dwca-macro-invert-che-v2.6.zip	University of Navarra  Department of Environmental Biology	doi:10.15470/GKIZNU	http://doi.org/10.15470/gkiznu	Arakil River_Asiain	2007-06-25	microhabitat
Arakil River_Asiain	Laboratory work	Data management and standardization	Arakil River_Asiain 2011-08-25	dwca-macro-invert-che-v2.6.zip	University of Navarra  Department of Environmental Biology	doi:10.15470/GKIZNU	http://doi.org/10.15470/gkiznu	Arakil River_Asiain	2011-08-25	microhabitat
Arakil River_Asiain	Laboratory work	Data management and standardization	Arakil River_Asiain 2005-07-09	dwca-macro-invert-che-v2.6.zip	University of Navarra  Department of Environmental Biology	doi:10.15470/GKIZNU	http://doi.org/10.15470/gkiznu	Arakil River_Asiain	2005-07-09	microhabitat
Arakil River_Asiain	Laboratory work	Data management and standardization	Arakil River_Asiain 2009-07-15	dwca-macro-invert-che-v2.6.zip	University of Navarra  Department of Environmental Biology	doi:10.15470/GKIZNU	http://doi.org/10.15470/gkiznu	Arakil River_Asiain	2009-07-15	microhabitat
Arakil River_Asiain	Laboratory work	Data management and standardization	Arakil River_Asiain 2010-09-20	dwca-macro-invert-che-v2.6.zip	University of Navarra  Department of Environmental Biology	doi:10.15470/GKIZNU	http://doi.org/10.15470/gkiznu	Arakil River_Asiain	2010-09-20	microhabitat
Arakil River_Asiain	Laboratory work	Data management and standardization	Arakil River_Asiain 2008-07-17	dwca-macro-invert-che-v2.6.zip	University of Navarra  Department of Environmental Biology	doi:10.15470/GKIZNU	http://doi.org/10.15470/gkiznu	Arakil River_Asiain	2008-07-17	microhabitat
Salazar River_Aspurz	Laboratory work	Data management and standardization	Salazar River_Aspurz 2010-09-21	dwca-macro-invert-che-v2.6.zip	University of Navarra  Department of Environmental Biology	doi:10.15470/GKIZNU	http://doi.org/10.15470/gkiznu	Salazar River_Aspurz	2010-09-21	microhabitat
Salazar River_Aspurz	Laboratory work	Data management and standardization	Salazar River_Aspurz 2007-07-03	dwca-macro-invert-che-v2.6.zip	University of Navarra  Department of Environmental Biology	doi:10.15470/GKIZNU	http://doi.org/10.15470/gkiznu	Salazar River_Aspurz	2007-07-03	microhabitat
Salazar River_Aspurz	Laboratory work	Data management and standardization	Salazar River_Aspurz 2005-07-08	dwca-macro-invert-che-v2.6.zip	University of Navarra  Department of Environmental Biology	doi:10.15470/GKIZNU	http://doi.org/10.15470/gkiznu	Salazar River_Aspurz	2005-07-08	microhabitat
Salazar River_Aspurz	Laboratory work	Data management and standardization	Salazar River_Aspurz 2009-07-27	dwca-macro-invert-che-v2.6.zip	University of Navarra  Department of Environmental Biology	doi:10.15470/GKIZNU	http://doi.org/10.15470/gkiznu	Salazar River_Aspurz	2009-07-27	microhabitat
Salazar River_Aspurz	Laboratory work	Data management and standardization	Salazar River_Aspurz 2008-07-10	dwca-macro-invert-che-v2.6.zip	University of Navarra  Department of Environmental Biology	doi:10.15470/GKIZNU	http://doi.org/10.15470/gkiznu	Salazar River_Aspurz	2008-07-10	microhabitat
Fontobal River_Ayerbe	Laboratory work	Data management and standardization	Fontobal River_Ayerbe 2015-09-10	dwca-macro-invert-che-v2.6.zip	University of Navarra  Department of Environmental Biology	doi:10.15470/GKIZNU	http://doi.org/10.15470/gkiznu	Fontobal River_Ayerbe	2015-09-10	microhabitat
Fontobal River_Ayerbe	Laboratory work	Data management and standardization	Fontobal River_Ayerbe 2009-08-13	dwca-macro-invert-che-v2.6.zip	University of Navarra  Department of Environmental Biology	doi:10.15470/GKIZNU	http://doi.org/10.15470/gkiznu	Fontobal River_Ayerbe	2009-08-13	microhabitat
Fontobal River_Ayerbe	Laboratory work	Data management and standardization	Fontobal River_Ayerbe 2010-08-17	dwca-macro-invert-che-v2.6.zip	University of Navarra  Department of Environmental Biology	doi:10.15470/GKIZNU	http://doi.org/10.15470/gkiznu	Fontobal River_Ayerbe	2010-08-17	microhabitat
Fontobal River_Ayerbe	Laboratory work	Data management and standardization	Fontobal River_Ayerbe 2014-08-13	dwca-macro-invert-che-v2.6.zip	University of Navarra  Department of Environmental Biology	doi:10.15470/GKIZNU	http://doi.org/10.15470/gkiznu	Fontobal River_Ayerbe	2014-08-13	microhabitat
Fontobal River_Ayerbe	Laboratory work	Data management and standardization	Fontobal River_Ayerbe 2013-09-16	dwca-macro-invert-che-v2.6.zip	University of Navarra  Department of Environmental Biology	doi:10.15470/GKIZNU	http://doi.org/10.15470/gkiznu	Fontobal River_Ayerbe	2013-09-16	microhabitat
Fontobal River_Ayerbe	Laboratory work	Data management and standardization	Fontobal River_Ayerbe 2008-08-06	dwca-macro-invert-che-v2.6.zip	University of Navarra  Department of Environmental Biology	doi:10.15470/GKIZNU	http://doi.org/10.15470/gkiznu	Fontobal River_Ayerbe	2008-08-06	microhabitat
Fontobal River_Ayerbe	Laboratory work	Data management and standardization	Fontobal River_Ayerbe 2007-08-09	dwca-macro-invert-che-v2.6.zip	University of Navarra  Department of Environmental Biology	doi:10.15470/GKIZNU	http://doi.org/10.15470/gkiznu	Fontobal River_Ayerbe	2007-08-09	microhabitat
Ebro River_Azagra	Laboratory work	Data management and standardization	Ebro River_Azagra 2006-06-05	dwca-macro-invert-che-v2.6.zip	University of Navarra  Department of Environmental Biology	doi:10.15470/GKIZNU	http://doi.org/10.15470/gkiznu	Ebro River_Azagra	2006-06-05	microhabitat
Ebro River_Azagra	Laboratory work	Data management and standardization	Ebro River_Azagra 2006-10-26	dwca-macro-invert-che-v2.6.zip	University of Navarra  Department of Environmental Biology	doi:10.15470/GKIZNU	http://doi.org/10.15470/gkiznu	Ebro River_Azagra	2006-10-26	microhabitat
Queiles River_Azud alimentacian Embalse de Val	Laboratory work	Data management and standardization	Queiles River_Azud alimentacian Embalse de Val 2007-07-18	dwca-macro-invert-che-v2.6.zip	University of Navarra  Department of Environmental Biology	doi:10.15470/GKIZNU	http://doi.org/10.15470/gkiznu	Queiles River_Azud alimentacian Embalse de Val	2007-07-18	microhabitat
Ebro River_Azud de Rueda	Laboratory work	Data management and standardization	Ebro River_Azud de Rueda 2007-07-24	dwca-macro-invert-che-v2.6.zip	University of Navarra  Department of Environmental Biology	doi:10.15470/GKIZNU	http://doi.org/10.15470/gkiznu	Ebro River_Azud de Rueda	2007-07-24	microhabitat
Zidacos River_Barasoain	Laboratory work	Data management and standardization	Zidacos River_Barasoain 2014-08-19	dwca-macro-invert-che-v2.6.zip	University of Navarra  Department of Environmental Biology	doi:10.15470/GKIZNU	http://doi.org/10.15470/gkiznu	Zidacos River_Barasoain	2014-08-19	microhabitat
Zidacos River_Barasoain	Laboratory work	Data management and standardization	Zidacos River_Barasoain 2009-07-06	dwca-macro-invert-che-v2.6.zip	University of Navarra  Department of Environmental Biology	doi:10.15470/GKIZNU	http://doi.org/10.15470/gkiznu	Zidacos River_Barasoain	2009-07-06	microhabitat
Zidacos River_Barasoain	Laboratory work	Data management and standardization	Zidacos River_Barasoain 2008-07-14	dwca-macro-invert-che-v2.6.zip	University of Navarra  Department of Environmental Biology	doi:10.15470/GKIZNU	http://doi.org/10.15470/gkiznu	Zidacos River_Barasoain	2008-07-14	microhabitat
Zidacos River_Barasoain	Laboratory work	Data management and standardization	Zidacos River_Barasoain 2013-08-08	dwca-macro-invert-che-v2.6.zip	University of Navarra  Department of Environmental Biology	doi:10.15470/GKIZNU	http://doi.org/10.15470/gkiznu	Zidacos River_Barasoain	2013-08-08	microhabitat
Zidacos River_Barasoain	Laboratory work	Data management and standardization	Zidacos River_Barasoain 2015-07-23	dwca-macro-invert-che-v2.6.zip	University of Navarra  Department of Environmental Biology	doi:10.15470/GKIZNU	http://doi.org/10.15470/gkiznu	Zidacos River_Barasoain	2015-07-23	microhabitat
Zidacos River_Barasoain	Laboratory work	Data management and standardization	Zidacos River_Barasoain 2010-07-19	dwca-macro-invert-che-v2.6.zip	University of Navarra  Department of Environmental Biology	doi:10.15470/GKIZNU	http://doi.org/10.15470/gkiznu	Zidacos River_Barasoain	2010-07-19	microhabitat
Zidacos River_Barasoain	Laboratory work	Data management and standardization	Zidacos River_Barasoain 2007-07-05	dwca-macro-invert-che-v2.6.zip	University of Navarra  Department of Environmental Biology	doi:10.15470/GKIZNU	http://doi.org/10.15470/gkiznu	Zidacos River_Barasoain	2007-07-05	microhabitat
Zidacos River_Barasoain	Laboratory work	Data management and standardization	Zidacos River_Barasoain 2011-08-22	dwca-macro-invert-che-v2.6.zip	University of Navarra  Department of Environmental Biology	doi:10.15470/GKIZNU	http://doi.org/10.15470/gkiznu	Zidacos River_Barasoain	2011-08-22	microhabitat
Vero River_Barbastro	Laboratory work	Data management and standardization	Vero River_Barbastro 2008-07-22	dwca-macro-invert-che-v2.6.zip	University of Navarra  Department of Environmental Biology	doi:10.15470/GKIZNU	http://doi.org/10.15470/gkiznu	Vero River_Barbastro	2008-07-22	microhabitat
Vero River_Barbastro	Laboratory work	Data management and standardization	Vero River_Barbastro 2008-07-22	dwca-macro-invert-che-v2.6.zip	University of Navarra  Department of Environmental Biology	doi:10.15470/GKIZNU	http://doi.org/10.15470/gkiznu	Vero River_Barbastro	2008-07-22	microhabitat
Vero River_Barbastro	Laboratory work	Data management and standardization	Vero River_Barbastro 2014-08-11	dwca-macro-invert-che-v2.6.zip	University of Navarra  Department of Environmental Biology	doi:10.15470/GKIZNU	http://doi.org/10.15470/gkiznu	Vero River_Barbastro	2014-08-11	microhabitat
Vero River_Barbastro	Laboratory work	Data management and standardization	Vero River_Barbastro 2012-07-23	dwca-macro-invert-che-v2.6.zip	University of Navarra  Department of Environmental Biology	doi:10.15470/GKIZNU	http://doi.org/10.15470/gkiznu	Vero River_Barbastro	2012-07-23	microhabitat
Vero River_Barbastro	Laboratory work	Data management and standardization	Vero River_Barbastro 2015-07-08	dwca-macro-invert-che-v2.6.zip	University of Navarra  Department of Environmental Biology	doi:10.15470/GKIZNU	http://doi.org/10.15470/gkiznu	Vero River_Barbastro	2015-07-08	microhabitat
Vero River_Barbastro	Laboratory work	Data management and standardization	Vero River_Barbastro 2009-08-04	dwca-macro-invert-che-v2.6.zip	University of Navarra  Department of Environmental Biology	doi:10.15470/GKIZNU	http://doi.org/10.15470/gkiznu	Vero River_Barbastro	2009-08-04	microhabitat
Vero River_Barbastro	Laboratory work	Data management and standardization	Vero River_Barbastro 2011-07-12	dwca-macro-invert-che-v2.6.zip	University of Navarra  Department of Environmental Biology	doi:10.15470/GKIZNU	http://doi.org/10.15470/gkiznu	Vero River_Barbastro	2011-07-12	microhabitat
Vero River_Barbastro	Laboratory work	Data management and standardization	Vero River_Barbastro 2010-08-11	dwca-macro-invert-che-v2.6.zip	University of Navarra  Department of Environmental Biology	doi:10.15470/GKIZNU	http://doi.org/10.15470/gkiznu	Vero River_Barbastro	2010-08-11	microhabitat
Vero River_Barbastro	Laboratory work	Data management and standardization	Vero River_Barbastro 2007-08-20	dwca-macro-invert-che-v2.6.zip	University of Navarra  Department of Environmental Biology	doi:10.15470/GKIZNU	http://doi.org/10.15470/gkiznu	Vero River_Barbastro	2007-08-20	microhabitat
Vero River_Barbastro	Laboratory work	Data management and standardization	Vero River_Barbastro 2005-08-17	dwca-macro-invert-che-v2.6.zip	University of Navarra  Department of Environmental Biology	doi:10.15470/GKIZNU	http://doi.org/10.15470/gkiznu	Vero River_Barbastro	2005-08-17	microhabitat
Vero River_Barbastro	Laboratory work	Data management and standardization	Vero River_Barbastro 2013-08-28	dwca-macro-invert-che-v2.6.zip	University of Navarra  Department of Environmental Biology	doi:10.15470/GKIZNU	http://doi.org/10.15470/gkiznu	Vero River_Barbastro	2013-08-28	microhabitat
Esera River_Benasque	Laboratory work	Data management and standardization	Esera River_Benasque 2006-06-26	dwca-macro-invert-che-v2.6.zip	University of Navarra  Department of Environmental Biology	doi:10.15470/GKIZNU	http://doi.org/10.15470/gkiznu	Esera River_Benasque	2006-06-26	microhabitat
Esera River_Benasque	Laboratory work	Data management and standardization	Esera River_Benasque 2005-09-15	dwca-macro-invert-che-v2.6.zip	University of Navarra  Department of Environmental Biology	doi:10.15470/GKIZNU	http://doi.org/10.15470/gkiznu	Esera River_Benasque	2005-09-15	microhabitat
Esera River_Benasque	Laboratory work	Data management and standardization	Esera River_Benasque 2006-11-21	dwca-macro-invert-che-v2.6.zip	University of Navarra  Department of Environmental Biology	doi:10.15470/GKIZNU	http://doi.org/10.15470/gkiznu	Esera River_Benasque	2006-11-21	microhabitat
Aragan River_Berdun_Aguas Abajo	Laboratory work	Data management and standardization	Aragan River_Berdun_Aguas Abajo 2006-07-11	dwca-macro-invert-che-v2.6.zip	University of Navarra  Department of Environmental Biology	doi:10.15470/GKIZNU	http://doi.org/10.15470/gkiznu	Aragan River_Berdun_Aguas Abajo	2006-07-11	microhabitat
Aragan River_Berdun_Aguas Abajo	Laboratory work	Data management and standardization	Aragan River_Berdun_Aguas Abajo 2006-11-02	dwca-macro-invert-che-v2.6.zip	University of Navarra  Department of Environmental Biology	doi:10.15470/GKIZNU	http://doi.org/10.15470/gkiznu	Aragan River_Berdun_Aguas Abajo	2006-11-02	microhabitat
Omecillo River_Bergaenda	Laboratory work	Data management and standardization	Omecillo River_Bergaenda 2006-07-26	dwca-macro-invert-che-v2.6.zip	University of Navarra  Department of Environmental Biology	doi:10.15470/GKIZNU	http://doi.org/10.15470/gkiznu	Omecillo River_Bergaenda	2006-07-26	microhabitat
Omecillo River_Bergaenda	Laboratory work	Data management and standardization	Omecillo River_Bergaenda 2015-08-10	dwca-macro-invert-che-v2.6.zip	University of Navarra  Department of Environmental Biology	doi:10.15470/GKIZNU	http://doi.org/10.15470/gkiznu	Omecillo River_Bergaenda	2015-08-10	microhabitat
Omecillo River_Bergaenda	Laboratory work	Data management and standardization	Omecillo River_Bergaenda 2008-09-29	dwca-macro-invert-che-v2.6.zip	University of Navarra  Department of Environmental Biology	doi:10.15470/GKIZNU	http://doi.org/10.15470/gkiznu	Omecillo River_Bergaenda	2008-09-29	microhabitat
Omecillo River_Bergaenda	Laboratory work	Data management and standardization	Omecillo River_Bergaenda 2007-06-12	dwca-macro-invert-che-v2.6.zip	University of Navarra  Department of Environmental Biology	doi:10.15470/GKIZNU	http://doi.org/10.15470/gkiznu	Omecillo River_Bergaenda	2007-06-12	microhabitat
Omecillo River_Bergaenda	Laboratory work	Data management and standardization	Omecillo River_Bergaenda 2005-08-24	dwca-macro-invert-che-v2.6.zip	University of Navarra  Department of Environmental Biology	doi:10.15470/GKIZNU	http://doi.org/10.15470/gkiznu	Omecillo River_Bergaenda	2005-08-24	microhabitat
Cinca River_Bielsa	Laboratory work	Data management and standardization	Cinca River_Bielsa 2006-06-28	dwca-macro-invert-che-v2.6.zip	University of Navarra  Department of Environmental Biology	doi:10.15470/GKIZNU	http://doi.org/10.15470/gkiznu	Cinca River_Bielsa	2006-06-28	microhabitat
Gaillego River_Biescas	Laboratory work	Data management and standardization	Gaillego River_Biescas 2008-08-07	dwca-macro-invert-che-v2.6.zip	University of Navarra  Department of Environmental Biology	doi:10.15470/GKIZNU	http://doi.org/10.15470/gkiznu	Gaillego River_Biescas	2008-08-07	microhabitat
Gaillego River_Biescas	Laboratory work	Data management and standardization	Gaillego River_Biescas 2009-08-11	dwca-macro-invert-che-v2.6.zip	University of Navarra  Department of Environmental Biology	doi:10.15470/GKIZNU	http://doi.org/10.15470/gkiznu	Gaillego River_Biescas	2009-08-11	microhabitat
Gaillego River_Biescas	Laboratory work	Data management and standardization	Gaillego River_Biescas 2014-09-30	dwca-macro-invert-che-v2.6.zip	University of Navarra  Department of Environmental Biology	doi:10.15470/GKIZNU	http://doi.org/10.15470/gkiznu	Gaillego River_Biescas	2014-09-30	microhabitat
Gaillego River_Biescas	Laboratory work	Data management and standardization	Gaillego River_Biescas 2015-09-07	dwca-macro-invert-che-v2.6.zip	University of Navarra  Department of Environmental Biology	doi:10.15470/GKIZNU	http://doi.org/10.15470/gkiznu	Gaillego River_Biescas	2015-09-07	microhabitat
Gaillego River_Biescas	Laboratory work	Data management and standardization	Gaillego River_Biescas 2005-07-28	dwca-macro-invert-che-v2.6.zip	University of Navarra  Department of Environmental Biology	doi:10.15470/GKIZNU	http://doi.org/10.15470/gkiznu	Gaillego River_Biescas	2005-07-28	microhabitat
Gaillego River_Biescas	Laboratory work	Data management and standardization	Gaillego River_Biescas 2007-08-06	dwca-macro-invert-che-v2.6.zip	University of Navarra  Department of Environmental Biology	doi:10.15470/GKIZNU	http://doi.org/10.15470/gkiznu	Gaillego River_Biescas	2007-08-06	microhabitat
Veral River_Binias	Laboratory work	Data management and standardization	Veral River_Binias 2007-08-13	dwca-macro-invert-che-v2.6.zip	University of Navarra  Department of Environmental Biology	doi:10.15470/GKIZNU	http://doi.org/10.15470/gkiznu	Veral River_Binias	2007-08-13	microhabitat
Veral River_Binias	Laboratory work	Data management and standardization	Veral River_Binias 2005-07-14	dwca-macro-invert-che-v2.6.zip	University of Navarra  Department of Environmental Biology	doi:10.15470/GKIZNU	http://doi.org/10.15470/gkiznu	Veral River_Binias	2005-07-14	microhabitat
Veral River_Binias	Laboratory work	Data management and standardization	Veral River_Binias 2009-08-19	dwca-macro-invert-che-v2.6.zip	University of Navarra  Department of Environmental Biology	doi:10.15470/GKIZNU	http://doi.org/10.15470/gkiznu	Veral River_Binias	2009-08-19	microhabitat
Veral River_Binias	Laboratory work	Data management and standardization	Veral River_Binias 2008-08-07	dwca-macro-invert-che-v2.6.zip	University of Navarra  Department of Environmental Biology	doi:10.15470/GKIZNU	http://doi.org/10.15470/gkiznu	Veral River_Binias	2008-08-07	microhabitat
Veral River_Binias	Laboratory work	Data management and standardization	Veral River_Binias 2014-09-15	dwca-macro-invert-che-v2.6.zip	University of Navarra  Department of Environmental Biology	doi:10.15470/GKIZNU	http://doi.org/10.15470/gkiznu	Veral River_Binias	2014-09-15	microhabitat
Huerva River_Botorrita	Laboratory work	Data management and standardization	Huerva River_Botorrita 2009-06-29	dwca-macro-invert-che-v2.6.zip	University of Navarra  Department of Environmental Biology	doi:10.15470/GKIZNU	http://doi.org/10.15470/gkiznu	Huerva River_Botorrita	2009-06-29	microhabitat
Huerva River_Botorrita	Laboratory work	Data management and standardization	Huerva River_Botorrita 2007-07-25	dwca-macro-invert-che-v2.6.zip	University of Navarra  Department of Environmental Biology	doi:10.15470/GKIZNU	http://doi.org/10.15470/gkiznu	Huerva River_Botorrita	2007-07-25	microhabitat
Huerva River_Botorrita	Laboratory work	Data management and standardization	Huerva River_Botorrita 2008-05-06	dwca-macro-invert-che-v2.6.zip	University of Navarra  Department of Environmental Biology	doi:10.15470/GKIZNU	http://doi.org/10.15470/gkiznu	Huerva River_Botorrita	2008-05-06	microhabitat
Huerva River_Botorrita	Laboratory work	Data management and standardization	Huerva River_Botorrita 2005-08-04	dwca-macro-invert-che-v2.6.zip	University of Navarra  Department of Environmental Biology	doi:10.15470/GKIZNU	http://doi.org/10.15470/gkiznu	Huerva River_Botorrita	2005-08-04	microhabitat
Huerva River_Botorrita	Laboratory work	Data management and standardization	Huerva River_Botorrita 2014-07-23	dwca-macro-invert-che-v2.6.zip	University of Navarra  Department of Environmental Biology	doi:10.15470/GKIZNU	http://doi.org/10.15470/gkiznu	Huerva River_Botorrita	2014-07-23	microhabitat
Binies River_Burgui	Laboratory work	Data management and standardization	Binies River_Burgui 2006-06-07	dwca-macro-invert-che-v2.6.zip	University of Navarra  Department of Environmental Biology	doi:10.15470/GKIZNU	http://doi.org/10.15470/gkiznu	Binies River_Burgui	2006-06-07	microhabitat
Esca River_Burgui	Laboratory work	Data management and standardization	Esca River_Burgui 2015-09-09	dwca-macro-invert-che-v2.6.zip	University of Navarra  Department of Environmental Biology	doi:10.15470/GKIZNU	http://doi.org/10.15470/gkiznu	Esca River_Burgui	2015-09-09	microhabitat
Esca River_Burgui	Laboratory work	Data management and standardization	Esca River_Burgui 2013-08-08	dwca-macro-invert-che-v2.6.zip	University of Navarra  Department of Environmental Biology	doi:10.15470/GKIZNU	http://doi.org/10.15470/gkiznu	Esca River_Burgui	2013-08-08	microhabitat
Esca River_Burgui	Laboratory work	Data management and standardization	Esca River_Burgui 2010-09-21	dwca-macro-invert-che-v2.6.zip	University of Navarra  Department of Environmental Biology	doi:10.15470/GKIZNU	http://doi.org/10.15470/gkiznu	Esca River_Burgui	2010-09-21	microhabitat
Esca River_Burgui	Laboratory work	Data management and standardization	Esca River_Burgui 2014-09-16	dwca-macro-invert-che-v2.6.zip	University of Navarra  Department of Environmental Biology	doi:10.15470/GKIZNU	http://doi.org/10.15470/gkiznu	Esca River_Burgui	2014-09-16	microhabitat
Esca River_Burgui	Laboratory work	Data management and standardization	Esca River_Burgui 2008-07-09	dwca-macro-invert-che-v2.6.zip	University of Navarra  Department of Environmental Biology	doi:10.15470/GKIZNU	http://doi.org/10.15470/gkiznu	Esca River_Burgui	2008-07-09	microhabitat
Esca River_Burgui	Laboratory work	Data management and standardization	Esca River_Burgui 2011-08-23	dwca-macro-invert-che-v2.6.zip	University of Navarra  Department of Environmental Biology	doi:10.15470/GKIZNU	http://doi.org/10.15470/gkiznu	Esca River_Burgui	2011-08-23	microhabitat
Esca River_Burgui	Laboratory work	Data management and standardization	Esca River_Burgui 2005-08-01	dwca-macro-invert-che-v2.6.zip	University of Navarra  Department of Environmental Biology	doi:10.15470/GKIZNU	http://doi.org/10.15470/gkiznu	Esca River_Burgui	2005-08-01	microhabitat
Esca River_Burgui	Laboratory work	Data management and standardization	Esca River_Burgui 2012-08-21	dwca-macro-invert-che-v2.6.zip	University of Navarra  Department of Environmental Biology	doi:10.15470/GKIZNU	http://doi.org/10.15470/gkiznu	Esca River_Burgui	2012-08-21	microhabitat
Esca River_Burgui	Laboratory work	Data management and standardization	Esca River_Burgui 2007-08-14	dwca-macro-invert-che-v2.6.zip	University of Navarra  Department of Environmental Biology	doi:10.15470/GKIZNU	http://doi.org/10.15470/gkiznu	Esca River_Burgui	2007-08-14	microhabitat
Esca River_Burgui	Laboratory work	Data management and standardization	Esca River_Burgui 2009-08-20	dwca-macro-invert-che-v2.6.zip	University of Navarra  Department of Environmental Biology	doi:10.15470/GKIZNU	http://doi.org/10.15470/gkiznu	Esca River_Burgui	2009-08-20	microhabitat
Cajigar River_Caladrones	Laboratory work	Data management and standardization	Cajigar River_Caladrones 2006-11-09	dwca-macro-invert-che-v2.6.zip	University of Navarra  Department of Environmental Biology	doi:10.15470/GKIZNU	http://doi.org/10.15470/gkiznu	Cajigar River_Caladrones	2006-11-09	microhabitat
Aslos River_Camping Aneto	Laboratory work	Data management and standardization	Aslos River_Camping Aneto 2006-06-26	dwca-macro-invert-che-v2.6.zip	University of Navarra  Department of Environmental Biology	doi:10.15470/GKIZNU	http://doi.org/10.15470/gkiznu	Aslos River_Camping Aneto	2006-06-26	microhabitat
Aslos River_Camping Aneto	Laboratory work	Data management and standardization	Aslos River_Camping Aneto 2006-11-21	dwca-macro-invert-che-v2.6.zip	University of Navarra  Department of Environmental Biology	doi:10.15470/GKIZNU	http://doi.org/10.15470/gkiznu	Aslos River_Camping Aneto	2006-11-21	microhabitat
asera River_Camping Aneto	Laboratory work	Data management and standardization	asera River_Camping Aneto 2015-08-24	dwca-macro-invert-che-v2.6.zip	University of Navarra  Department of Environmental Biology	doi:10.15470/GKIZNU	http://doi.org/10.15470/gkiznu	asera River_Camping Aneto	2015-08-24	microhabitat
asera River_Camping Aneto	Laboratory work	Data management and standardization	asera River_Camping Aneto 2006-11-21	dwca-macro-invert-che-v2.6.zip	University of Navarra  Department of Environmental Biology	doi:10.15470/GKIZNU	http://doi.org/10.15470/gkiznu	asera River_Camping Aneto	2006-11-21	microhabitat
asera River_Camping Aneto	Laboratory work	Data management and standardization	asera River_Camping Aneto 2010-08-23	dwca-macro-invert-che-v2.6.zip	University of Navarra  Department of Environmental Biology	doi:10.15470/GKIZNU	http://doi.org/10.15470/gkiznu	asera River_Camping Aneto	2010-08-23	microhabitat
asera River_Camping Aneto	Laboratory work	Data management and standardization	asera River_Camping Aneto 2011-08-16	dwca-macro-invert-che-v2.6.zip	University of Navarra  Department of Environmental Biology	doi:10.15470/GKIZNU	http://doi.org/10.15470/gkiznu	asera River_Camping Aneto	2011-08-16	microhabitat
asera River_Camping Aneto	Laboratory work	Data management and standardization	asera River_Camping Aneto 2006-06-26	dwca-macro-invert-che-v2.6.zip	University of Navarra  Department of Environmental Biology	doi:10.15470/GKIZNU	http://doi.org/10.15470/gkiznu	asera River_Camping Aneto	2006-06-26	microhabitat
asera River_Camping Aneto	Laboratory work	Data management and standardization	asera River_Camping Aneto 2009-08-05	dwca-macro-invert-che-v2.6.zip	University of Navarra  Department of Environmental Biology	doi:10.15470/GKIZNU	http://doi.org/10.15470/gkiznu	asera River_Camping Aneto	2009-08-05	microhabitat
asera River_Camping Aneto	Laboratory work	Data management and standardization	asera River_Camping Aneto 2008-07-23	dwca-macro-invert-che-v2.6.zip	University of Navarra  Department of Environmental Biology	doi:10.15470/GKIZNU	http://doi.org/10.15470/gkiznu	asera River_Camping Aneto	2008-07-23	microhabitat
Urrobi River_Camping Espinal_aguas arriba	Laboratory work	Data management and standardization	Urrobi River_Camping Espinal_aguas arriba 2015-09-22	dwca-macro-invert-che-v2.6.zip	University of Navarra  Department of Environmental Biology	doi:10.15470/GKIZNU	http://doi.org/10.15470/gkiznu	Urrobi River_Camping Espinal_aguas arriba	2015-09-22	microhabitat
Urrobi River_Camping Espinal_aguas arriba	Laboratory work	Data management and standardization	Urrobi River_Camping Espinal_aguas arriba 2010-07-20	dwca-macro-invert-che-v2.6.zip	University of Navarra  Department of Environmental Biology	doi:10.15470/GKIZNU	http://doi.org/10.15470/gkiznu	Urrobi River_Camping Espinal_aguas arriba	2010-07-20	microhabitat
Urrobi River_Camping Espinal_aguas arriba	Laboratory work	Data management and standardization	Urrobi River_Camping Espinal_aguas arriba 2013-07-24	dwca-macro-invert-che-v2.6.zip	University of Navarra  Department of Environmental Biology	doi:10.15470/GKIZNU	http://doi.org/10.15470/gkiznu	Urrobi River_Camping Espinal_aguas arriba	2013-07-24	microhabitat
Urrobi River_Camping Espinal_aguas arriba	Laboratory work	Data management and standardization	Urrobi River_Camping Espinal_aguas arriba 2014-08-19	dwca-macro-invert-che-v2.6.zip	University of Navarra  Department of Environmental Biology	doi:10.15470/GKIZNU	http://doi.org/10.15470/gkiznu	Urrobi River_Camping Espinal_aguas arriba	2014-08-19	microhabitat
Urrobi River_Camping Espinal_aguas arriba	Laboratory work	Data management and standardization	Urrobi River_Camping Espinal_aguas arriba 2011-08-24	dwca-macro-invert-che-v2.6.zip	University of Navarra  Department of Environmental Biology	doi:10.15470/GKIZNU	http://doi.org/10.15470/gkiznu	Urrobi River_Camping Espinal_aguas arriba	2011-08-24	microhabitat
Urrobi River_Camping Espinal_aguas arriba	Laboratory work	Data management and standardization	Urrobi River_Camping Espinal_aguas arriba 2006-06-01	dwca-macro-invert-che-v2.6.zip	University of Navarra  Department of Environmental Biology	doi:10.15470/GKIZNU	http://doi.org/10.15470/gkiznu	Urrobi River_Camping Espinal_aguas arriba	2006-06-01	microhabitat
Urrobi River_Camping Espinal_aguas arriba	Laboratory work	Data management and standardization	Urrobi River_Camping Espinal_aguas arriba 2007-07-04	dwca-macro-invert-che-v2.6.zip	University of Navarra  Department of Environmental Biology	doi:10.15470/GKIZNU	http://doi.org/10.15470/gkiznu	Urrobi River_Camping Espinal_aguas arriba	2007-07-04	microhabitat
Urrobi River_Camping Espinal_aguas arriba	Laboratory work	Data management and standardization	Urrobi River_Camping Espinal_aguas arriba 2012-08-22	dwca-macro-invert-che-v2.6.zip	University of Navarra  Department of Environmental Biology	doi:10.15470/GKIZNU	http://doi.org/10.15470/gkiznu	Urrobi River_Camping Espinal_aguas arriba	2012-08-22	microhabitat
Urrobi River_Camping Espinal_aguas arriba	Laboratory work	Data management and standardization	Urrobi River_Camping Espinal_aguas arriba 2008-07-16	dwca-macro-invert-che-v2.6.zip	University of Navarra  Department of Environmental Biology	doi:10.15470/GKIZNU	http://doi.org/10.15470/gkiznu	Urrobi River_Camping Espinal_aguas arriba	2008-07-16	microhabitat
Urrobi River_Camping Espinal_aguas arriba	Laboratory work	Data management and standardization	Urrobi River_Camping Espinal_aguas arriba 2005-09-26	dwca-macro-invert-che-v2.6.zip	University of Navarra  Department of Environmental Biology	doi:10.15470/GKIZNU	http://doi.org/10.15470/gkiznu	Urrobi River_Camping Espinal_aguas arriba	2005-09-26	microhabitat
Urrobi River_Camping Espinal_aguas arriba	Laboratory work	Data management and standardization	Urrobi River_Camping Espinal_aguas arriba 2009-07-16	dwca-macro-invert-che-v2.6.zip	University of Navarra  Department of Environmental Biology	doi:10.15470/GKIZNU	http://doi.org/10.15470/gkiznu	Urrobi River_Camping Espinal_aguas arriba	2009-07-16	microhabitat
Aragan River_Candanchu - Puente de Santa Cristina	Laboratory work	Data management and standardization	Aragan River_Candanchu - Puente de Santa Cristina 2009-08-17	dwca-macro-invert-che-v2.6.zip	University of Navarra  Department of Environmental Biology	doi:10.15470/GKIZNU	http://doi.org/10.15470/gkiznu	Aragan River_Candanchu - Puente de Santa Cristina	2009-08-17	microhabitat
Aragan River_Candanchu - Puente de Santa Cristina	Laboratory work	Data management and standardization	Aragan River_Candanchu - Puente de Santa Cristina 2007-08-07	dwca-macro-invert-che-v2.6.zip	University of Navarra  Department of Environmental Biology	doi:10.15470/GKIZNU	http://doi.org/10.15470/gkiznu	Aragan River_Candanchu - Puente de Santa Cristina	2007-08-07	microhabitat
Aragan River_Candanchu - Puente de Santa Cristina	Laboratory work	Data management and standardization	Aragan River_Candanchu - Puente de Santa Cristina 2008-08-04	dwca-macro-invert-che-v2.6.zip	University of Navarra  Department of Environmental Biology	doi:10.15470/GKIZNU	http://doi.org/10.15470/gkiznu	Aragan River_Candanchu - Puente de Santa Cristina	2008-08-04	microhabitat
Aragan River_Candanchu - Puente de Santa Cristina	Laboratory work	Data management and standardization	Aragan River_Candanchu - Puente de Santa Cristina 2005-07-14	dwca-macro-invert-che-v2.6.zip	University of Navarra  Department of Environmental Biology	doi:10.15470/GKIZNU	http://doi.org/10.15470/gkiznu	Aragan River_Candanchu - Puente de Santa Cristina	2005-07-14	microhabitat
Aragan River_Candanchu - Puente de Santa Cristina	Laboratory work	Data management and standardization	Aragan River_Candanchu - Puente de Santa Cristina 2014-09-29	dwca-macro-invert-che-v2.6.zip	University of Navarra  Department of Environmental Biology	doi:10.15470/GKIZNU	http://doi.org/10.15470/gkiznu	Aragan River_Candanchu - Puente de Santa Cristina	2014-09-29	microhabitat
Aragan River_Canfranc_Aguas Arriba	Laboratory work	Data management and standardization	Aragan River_Canfranc_Aguas Arriba 2006-11-14	dwca-macro-invert-che-v2.6.zip	University of Navarra  Department of Environmental Biology	doi:10.15470/GKIZNU	http://doi.org/10.15470/gkiznu	Aragan River_Canfranc_Aguas Arriba	2006-11-14	microhabitat
Aragan River_Canfranc_Aguas Arriba	Laboratory work	Data management and standardization	Aragan River_Canfranc_Aguas Arriba 2015-09-08	dwca-macro-invert-che-v2.6.zip	University of Navarra  Department of Environmental Biology	doi:10.15470/GKIZNU	http://doi.org/10.15470/gkiznu	Aragan River_Canfranc_Aguas Arriba	2015-09-08	microhabitat
Aragan River_Canfranc_Aguas Arriba	Laboratory work	Data management and standardization	Aragan River_Canfranc_Aguas Arriba 2006-07-12	dwca-macro-invert-che-v2.6.zip	University of Navarra  Department of Environmental Biology	doi:10.15470/GKIZNU	http://doi.org/10.15470/gkiznu	Aragan River_Canfranc_Aguas Arriba	2006-07-12	microhabitat
Izas River_Canfranc_Hotel Santa Cristina	Laboratory work	Data management and standardization	Izas River_Canfranc_Hotel Santa Cristina 2006-07-12	dwca-macro-invert-che-v2.6.zip	University of Navarra  Department of Environmental Biology	doi:10.15470/GKIZNU	http://doi.org/10.15470/gkiznu	Izas River_Canfranc_Hotel Santa Cristina	2006-07-12	microhabitat
Izas River_Canfranc_Hotel Santa Cristina	Laboratory work	Data management and standardization	Izas River_Canfranc_Hotel Santa Cristina 2006-11-14	dwca-macro-invert-che-v2.6.zip	University of Navarra  Department of Environmental Biology	doi:10.15470/GKIZNU	http://doi.org/10.15470/gkiznu	Izas River_Canfranc_Hotel Santa Cristina	2006-11-14	microhabitat
Aragan River_Caparroso	Laboratory work	Data management and standardization	Aragan River_Caparroso 2010-07-19	dwca-macro-invert-che-v2.6.zip	University of Navarra  Department of Environmental Biology	doi:10.15470/GKIZNU	http://doi.org/10.15470/gkiznu	Aragan River_Caparroso	2010-07-19	microhabitat
Aragan River_Caparroso	Laboratory work	Data management and standardization	Aragan River_Caparroso 2007-06-28	dwca-macro-invert-che-v2.6.zip	University of Navarra  Department of Environmental Biology	doi:10.15470/GKIZNU	http://doi.org/10.15470/gkiznu	Aragan River_Caparroso	2007-06-28	microhabitat
Aragan River_Caparroso	Laboratory work	Data management and standardization	Aragan River_Caparroso 2011-07-05	dwca-macro-invert-che-v2.6.zip	University of Navarra  Department of Environmental Biology	doi:10.15470/GKIZNU	http://doi.org/10.15470/gkiznu	Aragan River_Caparroso	2011-07-05	microhabitat
Aragan River_Caparroso	Laboratory work	Data management and standardization	Aragan River_Caparroso 2008-07-14	dwca-macro-invert-che-v2.6.zip	University of Navarra  Department of Environmental Biology	doi:10.15470/GKIZNU	http://doi.org/10.15470/gkiznu	Aragan River_Caparroso	2008-07-14	microhabitat
Aragan River_Caparroso	Laboratory work	Data management and standardization	Aragan River_Caparroso 2005-07-12	dwca-macro-invert-che-v2.6.zip	University of Navarra  Department of Environmental Biology	doi:10.15470/GKIZNU	http://doi.org/10.15470/gkiznu	Aragan River_Caparroso	2005-07-12	microhabitat
Isaibena River_Capella	Laboratory work	Data management and standardization	Isaibena River_Capella 2005-08-30	dwca-macro-invert-che-v2.6.zip	University of Navarra  Department of Environmental Biology	doi:10.15470/GKIZNU	http://doi.org/10.15470/gkiznu	Isaibena River_Capella	2005-08-30	microhabitat
Isaibena River_Capella	Laboratory work	Data management and standardization	Isaibena River_Capella 2010-08-11	dwca-macro-invert-che-v2.6.zip	University of Navarra  Department of Environmental Biology	doi:10.15470/GKIZNU	http://doi.org/10.15470/gkiznu	Isaibena River_Capella	2010-08-11	microhabitat
Isaibena River_Capella	Laboratory work	Data management and standardization	Isaibena River_Capella 2007-08-21	dwca-macro-invert-che-v2.6.zip	University of Navarra  Department of Environmental Biology	doi:10.15470/GKIZNU	http://doi.org/10.15470/gkiznu	Isaibena River_Capella	2007-08-21	microhabitat
Isaibena River_Capella	Laboratory work	Data management and standardization	Isaibena River_Capella 2006-06-21	dwca-macro-invert-che-v2.6.zip	University of Navarra  Department of Environmental Biology	doi:10.15470/GKIZNU	http://doi.org/10.15470/gkiznu	Isaibena River_Capella	2006-06-21	microhabitat
Isaibena River_Capella	Laboratory work	Data management and standardization	Isaibena River_Capella 2008-07-24	dwca-macro-invert-che-v2.6.zip	University of Navarra  Department of Environmental Biology	doi:10.15470/GKIZNU	http://doi.org/10.15470/gkiznu	Isaibena River_Capella	2008-07-24	microhabitat
Isaibena River_Capella	Laboratory work	Data management and standardization	Isaibena River_Capella 2009-08-06	dwca-macro-invert-che-v2.6.zip	University of Navarra  Department of Environmental Biology	doi:10.15470/GKIZNU	http://doi.org/10.15470/gkiznu	Isaibena River_Capella	2009-08-06	microhabitat
Garona River_Casarilh	Laboratory work	Data management and standardization	Garona River_Casarilh 2006-07-18	dwca-macro-invert-che-v2.6.zip	University of Navarra  Department of Environmental Biology	doi:10.15470/GKIZNU	http://doi.org/10.15470/gkiznu	Garona River_Casarilh	2006-07-18	microhabitat
Garona River_Casarilh	Laboratory work	Data management and standardization	Garona River_Casarilh 2006-11-09	dwca-macro-invert-che-v2.6.zip	University of Navarra  Department of Environmental Biology	doi:10.15470/GKIZNU	http://doi.org/10.15470/gkiznu	Garona River_Casarilh	2006-11-09	microhabitat
Aragan River_Caiseda	Laboratory work	Data management and standardization	Aragan River_Caiseda 2010-09-20	dwca-macro-invert-che-v2.6.zip	University of Navarra  Department of Environmental Biology	doi:10.15470/GKIZNU	http://doi.org/10.15470/gkiznu	Aragan River_Caiseda	2010-09-20	microhabitat
Aragan River_Caiseda	Laboratory work	Data management and standardization	Aragan River_Caiseda 2005-07-14	dwca-macro-invert-che-v2.6.zip	University of Navarra  Department of Environmental Biology	doi:10.15470/GKIZNU	http://doi.org/10.15470/gkiznu	Aragan River_Caiseda	2005-07-14	microhabitat
Aragan River_Caiseda	Laboratory work	Data management and standardization	Aragan River_Caiseda 2008-07-09	dwca-macro-invert-che-v2.6.zip	University of Navarra  Department of Environmental Biology	doi:10.15470/GKIZNU	http://doi.org/10.15470/gkiznu	Aragan River_Caiseda	2008-07-09	microhabitat
Aragan River_Caiseda	Laboratory work	Data management and standardization	Aragan River_Caiseda 2006-06-06	dwca-macro-invert-che-v2.6.zip	University of Navarra  Department of Environmental Biology	doi:10.15470/GKIZNU	http://doi.org/10.15470/gkiznu	Aragan River_Caiseda	2006-06-06	microhabitat
Aragan River_Caiseda	Laboratory work	Data management and standardization	Aragan River_Caiseda 2007-08-14	dwca-macro-invert-che-v2.6.zip	University of Navarra  Department of Environmental Biology	doi:10.15470/GKIZNU	http://doi.org/10.15470/gkiznu	Aragan River_Caiseda	2007-08-14	microhabitat
Aragan River_Caiseda	Laboratory work	Data management and standardization	Aragan River_Caiseda 2009-07-27	dwca-macro-invert-che-v2.6.zip	University of Navarra  Department of Environmental Biology	doi:10.15470/GKIZNU	http://doi.org/10.15470/gkiznu	Aragan River_Caiseda	2009-07-27	microhabitat
Aragan River_Caiseda	Laboratory work	Data management and standardization	Aragan River_Caiseda 2011-08-23	dwca-macro-invert-che-v2.6.zip	University of Navarra  Department of Environmental Biology	doi:10.15470/GKIZNU	http://doi.org/10.15470/gkiznu	Aragan River_Caiseda	2011-08-23	microhabitat
Ebro River_Castejan	Laboratory work	Data management and standardization	Ebro River_Castejan 2009-07-07	dwca-macro-invert-che-v2.6.zip	University of Navarra  Department of Environmental Biology	doi:10.15470/GKIZNU	http://doi.org/10.15470/gkiznu	Ebro River_Castejan	2009-07-07	microhabitat
Ebro River_Castejan	Laboratory work	Data management and standardization	Ebro River_Castejan 2005-07-20	dwca-macro-invert-che-v2.6.zip	University of Navarra  Department of Environmental Biology	doi:10.15470/GKIZNU	http://doi.org/10.15470/gkiznu	Ebro River_Castejan	2005-07-20	microhabitat
Ebro River_Castejan	Laboratory work	Data management and standardization	Ebro River_Castejan 2007-07-12	dwca-macro-invert-che-v2.6.zip	University of Navarra  Department of Environmental Biology	doi:10.15470/GKIZNU	http://doi.org/10.15470/gkiznu	Ebro River_Castejan	2007-07-12	microhabitat
Ebro River_Castejan	Laboratory work	Data management and standardization	Ebro River_Castejan 2015-09-21	dwca-macro-invert-che-v2.6.zip	University of Navarra  Department of Environmental Biology	doi:10.15470/GKIZNU	http://doi.org/10.15470/gkiznu	Ebro River_Castejan	2015-09-21	microhabitat
Ebro River_Castejan	Laboratory work	Data management and standardization	Ebro River_Castejan 2008-08-11	dwca-macro-invert-che-v2.6.zip	University of Navarra  Department of Environmental Biology	doi:10.15470/GKIZNU	http://doi.org/10.15470/gkiznu	Ebro River_Castejan	2008-08-11	microhabitat
asera River_Castejan de Sos	Laboratory work	Data management and standardization	asera River_Castejan de Sos 2009-08-05	dwca-macro-invert-che-v2.6.zip	University of Navarra  Department of Environmental Biology	doi:10.15470/GKIZNU	http://doi.org/10.15470/gkiznu	asera River_Castejan de Sos	2009-08-05	microhabitat
asera River_Castejan de Sos	Laboratory work	Data management and standardization	asera River_Castejan de Sos 2005-09-15	dwca-macro-invert-che-v2.6.zip	University of Navarra  Department of Environmental Biology	doi:10.15470/GKIZNU	http://doi.org/10.15470/gkiznu	asera River_Castejan de Sos	2005-09-15	microhabitat
asera River_Castejan de Sos	Laboratory work	Data management and standardization	asera River_Castejan de Sos 2007-08-22	dwca-macro-invert-che-v2.6.zip	University of Navarra  Department of Environmental Biology	doi:10.15470/GKIZNU	http://doi.org/10.15470/gkiznu	asera River_Castejan de Sos	2007-08-22	microhabitat
asera River_Castejan de Sos	Laboratory work	Data management and standardization	asera River_Castejan de Sos 2006-06-27	dwca-macro-invert-che-v2.6.zip	University of Navarra  Department of Environmental Biology	doi:10.15470/GKIZNU	http://doi.org/10.15470/gkiznu	asera River_Castejan de Sos	2006-06-27	microhabitat
asera River_Castejan de Sos	Laboratory work	Data management and standardization	asera River_Castejan de Sos 2008-07-23	dwca-macro-invert-che-v2.6.zip	University of Navarra  Department of Environmental Biology	doi:10.15470/GKIZNU	http://doi.org/10.15470/gkiznu	asera River_Castejan de Sos	2008-07-23	microhabitat
Aragan River_Castiello de Jaca	Laboratory work	Data management and standardization	Aragan River_Castiello de Jaca 2007-08-07	dwca-macro-invert-che-v2.6.zip	University of Navarra  Department of Environmental Biology	doi:10.15470/GKIZNU	http://doi.org/10.15470/gkiznu	Aragan River_Castiello de Jaca	2007-08-07	microhabitat
Aragan River_Castiello de Jaca	Laboratory work	Data management and standardization	Aragan River_Castiello de Jaca 2008-08-04	dwca-macro-invert-che-v2.6.zip	University of Navarra  Department of Environmental Biology	doi:10.15470/GKIZNU	http://doi.org/10.15470/gkiznu	Aragan River_Castiello de Jaca	2008-08-04	microhabitat
Aragan River_Castiello de Jaca	Laboratory work	Data management and standardization	Aragan River_Castiello de Jaca 2014-09-29	dwca-macro-invert-che-v2.6.zip	University of Navarra  Department of Environmental Biology	doi:10.15470/GKIZNU	http://doi.org/10.15470/gkiznu	Aragan River_Castiello de Jaca	2014-09-29	microhabitat
Aragan River_Castiello de Jaca	Laboratory work	Data management and standardization	Aragan River_Castiello de Jaca 2009-08-18	dwca-macro-invert-che-v2.6.zip	University of Navarra  Department of Environmental Biology	doi:10.15470/GKIZNU	http://doi.org/10.15470/gkiznu	Aragan River_Castiello de Jaca	2009-08-18	microhabitat
Huerva River_Cerveruela	Laboratory work	Data management and standardization	Huerva River_Cerveruela 2014-07-23	dwca-macro-invert-che-v2.6.zip	University of Navarra  Department of Environmental Biology	doi:10.15470/GKIZNU	http://doi.org/10.15470/gkiznu	Huerva River_Cerveruela	2014-07-23	microhabitat
Huerva River_Cerveruela	Laboratory work	Data management and standardization	Huerva River_Cerveruela 2012-07-10	dwca-macro-invert-che-v2.6.zip	University of Navarra  Department of Environmental Biology	doi:10.15470/GKIZNU	http://doi.org/10.15470/gkiznu	Huerva River_Cerveruela	2012-07-10	microhabitat
Huerva River_Cerveruela	Laboratory work	Data management and standardization	Huerva River_Cerveruela 2015-07-13	dwca-macro-invert-che-v2.6.zip	University of Navarra  Department of Environmental Biology	doi:10.15470/GKIZNU	http://doi.org/10.15470/gkiznu	Huerva River_Cerveruela	2015-07-13	microhabitat
Huerva River_Cerveruela	Laboratory work	Data management and standardization	Huerva River_Cerveruela 2009-06-24	dwca-macro-invert-che-v2.6.zip	University of Navarra  Department of Environmental Biology	doi:10.15470/GKIZNU	http://doi.org/10.15470/gkiznu	Huerva River_Cerveruela	2009-06-24	microhabitat
Huerva River_Cerveruela	Laboratory work	Data management and standardization	Huerva River_Cerveruela 2013-07-15	dwca-macro-invert-che-v2.6.zip	University of Navarra  Department of Environmental Biology	doi:10.15470/GKIZNU	http://doi.org/10.15470/gkiznu	Huerva River_Cerveruela	2013-07-15	microhabitat
Huerva River_Cerveruela	Laboratory work	Data management and standardization	Huerva River_Cerveruela 2011-07-18	dwca-macro-invert-che-v2.6.zip	University of Navarra  Department of Environmental Biology	doi:10.15470/GKIZNU	http://doi.org/10.15470/gkiznu	Huerva River_Cerveruela	2011-07-18	microhabitat
Huerva River_Cerveruela	Laboratory work	Data management and standardization	Huerva River_Cerveruela 2010-05-04	dwca-macro-invert-che-v2.6.zip	University of Navarra  Department of Environmental Biology	doi:10.15470/GKIZNU	http://doi.org/10.15470/gkiznu	Huerva River_Cerveruela	2010-05-04	microhabitat
Huerva River_Cerveruela	Laboratory work	Data management and standardization	Huerva River_Cerveruela 2008-05-06	dwca-macro-invert-che-v2.6.zip	University of Navarra  Department of Environmental Biology	doi:10.15470/GKIZNU	http://doi.org/10.15470/gkiznu	Huerva River_Cerveruela	2008-05-06	microhabitat
Huerva River_Cerveruela	Laboratory work	Data management and standardization	Huerva River_Cerveruela 2007-07-25	dwca-macro-invert-che-v2.6.zip	University of Navarra  Department of Environmental Biology	doi:10.15470/GKIZNU	http://doi.org/10.15470/gkiznu	Huerva River_Cerveruela	2007-07-25	microhabitat
Huerva River_Cerveruela	Laboratory work	Data management and standardization	Huerva River_Cerveruela 2005-08-04	dwca-macro-invert-che-v2.6.zip	University of Navarra  Department of Environmental Biology	doi:10.15470/GKIZNU	http://doi.org/10.15470/gkiznu	Huerva River_Cerveruela	2005-08-04	microhabitat
Cinca River_Conchel	Laboratory work	Data management and standardization	Cinca River_Conchel 2009-08-04	dwca-macro-invert-che-v2.6.zip	University of Navarra  Department of Environmental Biology	doi:10.15470/GKIZNU	http://doi.org/10.15470/gkiznu	Cinca River_Conchel	2009-08-04	microhabitat
Cinca River_Conchel	Laboratory work	Data management and standardization	Cinca River_Conchel 2014-08-12	dwca-macro-invert-che-v2.6.zip	University of Navarra  Department of Environmental Biology	doi:10.15470/GKIZNU	http://doi.org/10.15470/gkiznu	Cinca River_Conchel	2014-08-12	microhabitat
Cinca River_Conchel	Laboratory work	Data management and standardization	Cinca River_Conchel 2012-07-23	dwca-macro-invert-che-v2.6.zip	University of Navarra  Department of Environmental Biology	doi:10.15470/GKIZNU	http://doi.org/10.15470/gkiznu	Cinca River_Conchel	2012-07-23	microhabitat
Cinca River_Conchel	Laboratory work	Data management and standardization	Cinca River_Conchel 2005-08-29	dwca-macro-invert-che-v2.6.zip	University of Navarra  Department of Environmental Biology	doi:10.15470/GKIZNU	http://doi.org/10.15470/gkiznu	Cinca River_Conchel	2005-08-29	microhabitat
Cinca River_Conchel	Laboratory work	Data management and standardization	Cinca River_Conchel 2010-08-11	dwca-macro-invert-che-v2.6.zip	University of Navarra  Department of Environmental Biology	doi:10.15470/GKIZNU	http://doi.org/10.15470/gkiznu	Cinca River_Conchel	2010-08-11	microhabitat
Cinca River_Conchel	Laboratory work	Data management and standardization	Cinca River_Conchel 2011-07-12	dwca-macro-invert-che-v2.6.zip	University of Navarra  Department of Environmental Biology	doi:10.15470/GKIZNU	http://doi.org/10.15470/gkiznu	Cinca River_Conchel	2011-07-12	microhabitat
Cinca River_Conchel	Laboratory work	Data management and standardization	Cinca River_Conchel 2007-08-16	dwca-macro-invert-che-v2.6.zip	University of Navarra  Department of Environmental Biology	doi:10.15470/GKIZNU	http://doi.org/10.15470/gkiznu	Cinca River_Conchel	2007-08-16	microhabitat
Cinca River_Conchel	Laboratory work	Data management and standardization	Cinca River_Conchel 2013-08-28	dwca-macro-invert-che-v2.6.zip	University of Navarra  Department of Environmental Biology	doi:10.15470/GKIZNU	http://doi.org/10.15470/gkiznu	Cinca River_Conchel	2013-08-28	microhabitat
Cinca River_Conchel	Laboratory work	Data management and standardization	Cinca River_Conchel 2008-07-21	dwca-macro-invert-che-v2.6.zip	University of Navarra  Department of Environmental Biology	doi:10.15470/GKIZNU	http://doi.org/10.15470/gkiznu	Cinca River_Conchel	2008-07-21	microhabitat
Cinca River_Conchel	Laboratory work	Data management and standardization	Cinca River_Conchel 2015-07-08	dwca-macro-invert-che-v2.6.zip	University of Navarra  Department of Environmental Biology	doi:10.15470/GKIZNU	http://doi.org/10.15470/gkiznu	Cinca River_Conchel	2015-07-08	microhabitat
Esera River_Desembocadura	Laboratory work	Data management and standardization	Esera River_Desembocadura 2008-07-24	dwca-macro-invert-che-v2.6.zip	University of Navarra  Department of Environmental Biology	doi:10.15470/GKIZNU	http://doi.org/10.15470/gkiznu	Esera River_Desembocadura	2008-07-24	microhabitat
Esera River_Desembocadura	Laboratory work	Data management and standardization	Esera River_Desembocadura 2005-08-30	dwca-macro-invert-che-v2.6.zip	University of Navarra  Department of Environmental Biology	doi:10.15470/GKIZNU	http://doi.org/10.15470/gkiznu	Esera River_Desembocadura	2005-08-30	microhabitat
Esera River_Desembocadura	Laboratory work	Data management and standardization	Esera River_Desembocadura 2009-08-06	dwca-macro-invert-che-v2.6.zip	University of Navarra  Department of Environmental Biology	doi:10.15470/GKIZNU	http://doi.org/10.15470/gkiznu	Esera River_Desembocadura	2009-08-06	microhabitat
Esera River_Desembocadura	Laboratory work	Data management and standardization	Esera River_Desembocadura 2007-08-20	dwca-macro-invert-che-v2.6.zip	University of Navarra  Department of Environmental Biology	doi:10.15470/GKIZNU	http://doi.org/10.15470/gkiznu	Esera River_Desembocadura	2007-08-20	microhabitat
Esera River_Desembocadura	Laboratory work	Data management and standardization	Esera River_Desembocadura 2015-07-08	dwca-macro-invert-che-v2.6.zip	University of Navarra  Department of Environmental Biology	doi:10.15470/GKIZNU	http://doi.org/10.15470/gkiznu	Esera River_Desembocadura	2015-07-08	microhabitat
Esera River_Desembocadura	Laboratory work	Data management and standardization	Esera River_Desembocadura 2010-08-11	dwca-macro-invert-che-v2.6.zip	University of Navarra  Department of Environmental Biology	doi:10.15470/GKIZNU	http://doi.org/10.15470/gkiznu	Esera River_Desembocadura	2010-08-11	microhabitat
Zadorra River_Durana	Laboratory work	Data management and standardization	Zadorra River_Durana 2007-06-18	dwca-macro-invert-che-v2.6.zip	University of Navarra  Department of Environmental Biology	doi:10.15470/GKIZNU	http://doi.org/10.15470/gkiznu	Zadorra River_Durana	2007-06-18	microhabitat
Zadorra River_Durana	Laboratory work	Data management and standardization	Zadorra River_Durana 2005-09-06	dwca-macro-invert-che-v2.6.zip	University of Navarra  Department of Environmental Biology	doi:10.15470/GKIZNU	http://doi.org/10.15470/gkiznu	Zadorra River_Durana	2005-09-06	microhabitat
Arba de Luesia River_Ejea de los Caballeros1	Laboratory work	Data management and standardization	Arba de Luesia River_Ejea de los Caballeros 2006-10-16	dwca-macro-invert-che-v2.6.zip	University of Navarra  Department of Environmental Biology	doi:10.15470/GKIZNU	http://doi.org/10.15470/gkiznu	Arba de Luesia River_Ejea de los Caballeros1	2006-10-16	microhabitat
Arba de Luesia River_Ejea de los Caballeros1	Laboratory work	Data management and standardization	Arba de Luesia River_Ejea de los Caballeros 2006-06-08	dwca-macro-invert-che-v2.6.zip	University of Navarra  Department of Environmental Biology	doi:10.15470/GKIZNU	http://doi.org/10.15470/gkiznu	Arba de Luesia River_Ejea de los Caballeros1	2006-06-08	microhabitat
Ebro River_El Burgo de Ebro	Laboratory work	Data management and standardization	Ebro River_El Burgo de Ebro 2008-08-26	dwca-macro-invert-che-v2.6.zip	University of Navarra  Department of Environmental Biology	doi:10.15470/GKIZNU	http://doi.org/10.15470/gkiznu	Ebro River_El Burgo de Ebro	2008-08-26	microhabitat
Ebro River_El Burgo de Ebro	Laboratory work	Data management and standardization	Ebro River_El Burgo de Ebro 2005-08-04	dwca-macro-invert-che-v2.6.zip	University of Navarra  Department of Environmental Biology	doi:10.15470/GKIZNU	http://doi.org/10.15470/gkiznu	Ebro River_El Burgo de Ebro	2005-08-04	microhabitat
Ebro River_El Burgo de Ebro	Laboratory work	Data management and standardization	Ebro River_El Burgo de Ebro 2012-07-19	dwca-macro-invert-che-v2.6.zip	University of Navarra  Department of Environmental Biology	doi:10.15470/GKIZNU	http://doi.org/10.15470/gkiznu	Ebro River_El Burgo de Ebro	2012-07-19	microhabitat
Ebro River_El Burgo de Ebro	Laboratory work	Data management and standardization	Ebro River_El Burgo de Ebro 2007-07-26	dwca-macro-invert-che-v2.6.zip	University of Navarra  Department of Environmental Biology	doi:10.15470/GKIZNU	http://doi.org/10.15470/gkiznu	Ebro River_El Burgo de Ebro	2007-07-26	microhabitat
Ebro River_El Burgo de Ebro	Laboratory work	Data management and standardization	Ebro River_El Burgo de Ebro 2011-08-29	dwca-macro-invert-che-v2.6.zip	University of Navarra  Department of Environmental Biology	doi:10.15470/GKIZNU	http://doi.org/10.15470/gkiznu	Ebro River_El Burgo de Ebro	2011-08-29	microhabitat
Ebro River_El Burgo de Ebro	Laboratory work	Data management and standardization	Ebro River_El Burgo de Ebro 2014-08-25	dwca-macro-invert-che-v2.6.zip	University of Navarra  Department of Environmental Biology	doi:10.15470/GKIZNU	http://doi.org/10.15470/gkiznu	Ebro River_El Burgo de Ebro	2014-08-25	microhabitat
Ebro River_El Burgo de Ebro	Laboratory work	Data management and standardization	Ebro River_El Burgo de Ebro 2013-08-29	dwca-macro-invert-che-v2.6.zip	University of Navarra  Department of Environmental Biology	doi:10.15470/GKIZNU	http://doi.org/10.15470/gkiznu	Ebro River_El Burgo de Ebro	2013-08-29	microhabitat
Ebro River_El Burgo de Ebro	Laboratory work	Data management and standardization	Ebro River_El Burgo de Ebro 2009-07-02	dwca-macro-invert-che-v2.6.zip	University of Navarra  Department of Environmental Biology	doi:10.15470/GKIZNU	http://doi.org/10.15470/gkiznu	Ebro River_El Burgo de Ebro	2009-07-02	microhabitat
Cinca River_El Grado	Laboratory work	Data management and standardization	Cinca River_El Grado 2008-07-22	dwca-macro-invert-che-v2.6.zip	University of Navarra  Department of Environmental Biology	doi:10.15470/GKIZNU	http://doi.org/10.15470/gkiznu	Cinca River_El Grado	2008-07-22	microhabitat
Cinca River_El Grado	Laboratory work	Data management and standardization	Cinca River_El Grado 2009-08-04	dwca-macro-invert-che-v2.6.zip	University of Navarra  Department of Environmental Biology	doi:10.15470/GKIZNU	http://doi.org/10.15470/gkiznu	Cinca River_El Grado	2009-08-04	microhabitat
Cinca River_El Grado	Laboratory work	Data management and standardization	Cinca River_El Grado 2007-08-20	dwca-macro-invert-che-v2.6.zip	University of Navarra  Department of Environmental Biology	doi:10.15470/GKIZNU	http://doi.org/10.15470/gkiznu	Cinca River_El Grado	2007-08-20	microhabitat
Cinca River_El Grado	Laboratory work	Data management and standardization	Cinca River_El Grado 2005-08-17	dwca-macro-invert-che-v2.6.zip	University of Navarra  Department of Environmental Biology	doi:10.15470/GKIZNU	http://doi.org/10.15470/gkiznu	Cinca River_El Grado	2005-08-17	microhabitat
Gaillego River_Embalse del Gaillego	Laboratory work	Data management and standardization	Gaillego River_Embalse del Gaillego 2015-09-07	dwca-macro-invert-che-v2.6.zip	University of Navarra  Department of Environmental Biology	doi:10.15470/GKIZNU	http://doi.org/10.15470/gkiznu	Gaillego River_Embalse del Gaillego	2015-09-07	microhabitat
Gaillego River_Embalse del Gaillego	Laboratory work	Data management and standardization	Gaillego River_Embalse del Gaillego 2010-08-18	dwca-macro-invert-che-v2.6.zip	University of Navarra  Department of Environmental Biology	doi:10.15470/GKIZNU	http://doi.org/10.15470/gkiznu	Gaillego River_Embalse del Gaillego	2010-08-18	microhabitat
Gaillego River_Embalse del Gaillego	Laboratory work	Data management and standardization	Gaillego River_Embalse del Gaillego 2007-08-06	dwca-macro-invert-che-v2.6.zip	University of Navarra  Department of Environmental Biology	doi:10.15470/GKIZNU	http://doi.org/10.15470/gkiznu	Gaillego River_Embalse del Gaillego	2007-08-06	microhabitat
Gaillego River_Embalse del Gaillego	Laboratory work	Data management and standardization	Gaillego River_Embalse del Gaillego 2009-08-11	dwca-macro-invert-che-v2.6.zip	University of Navarra  Department of Environmental Biology	doi:10.15470/GKIZNU	http://doi.org/10.15470/gkiznu	Gaillego River_Embalse del Gaillego	2009-08-11	microhabitat
Gaillego River_Embalse del Gaillego	Laboratory work	Data management and standardization	Gaillego River_Embalse del Gaillego 2008-08-27	dwca-macro-invert-che-v2.6.zip	University of Navarra  Department of Environmental Biology	doi:10.15470/GKIZNU	http://doi.org/10.15470/gkiznu	Gaillego River_Embalse del Gaillego	2008-08-27	microhabitat
Arba de Biel River_Erla	Laboratory work	Data management and standardization	Arba de Biel River_Erla 2008-05-07	dwca-macro-invert-che-v2.6.zip	University of Navarra  Department of Environmental Biology	doi:10.15470/GKIZNU	http://doi.org/10.15470/gkiznu	Arba de Biel River_Erla	2008-05-07	microhabitat
Arba de Biel River_Erla	Laboratory work	Data management and standardization	Arba de Biel River_Erla 2005-07-13	dwca-macro-invert-che-v2.6.zip	University of Navarra  Department of Environmental Biology	doi:10.15470/GKIZNU	http://doi.org/10.15470/gkiznu	Arba de Biel River_Erla	2005-07-13	microhabitat
Arba de Biel River_Erla	Laboratory work	Data management and standardization	Arba de Biel River_Erla 2014-07-01	dwca-macro-invert-che-v2.6.zip	University of Navarra  Department of Environmental Biology	doi:10.15470/GKIZNU	http://doi.org/10.15470/gkiznu	Arba de Biel River_Erla	2014-07-01	microhabitat
Arba de Biel River_Erla	Laboratory work	Data management and standardization	Arba de Biel River_Erla 2007-07-17	dwca-macro-invert-che-v2.6.zip	University of Navarra  Department of Environmental Biology	doi:10.15470/GKIZNU	http://doi.org/10.15470/gkiznu	Arba de Biel River_Erla	2007-07-17	microhabitat
Arba de Biel River_Erla	Laboratory work	Data management and standardization	Arba de Biel River_Erla 2009-06-23	dwca-macro-invert-che-v2.6.zip	University of Navarra  Department of Environmental Biology	doi:10.15470/GKIZNU	http://doi.org/10.15470/gkiznu	Arba de Biel River_Erla	2009-06-23	microhabitat
Joau River_Es Bardes	Laboratory work	Data management and standardization	Joau River_Es Bardes 2006-07-17	dwca-macro-invert-che-v2.6.zip	University of Navarra  Department of Environmental Biology	doi:10.15470/GKIZNU	http://doi.org/10.15470/gkiznu	Joau River_Es Bardes	2006-07-17	microhabitat
Joau River_Es Bardes	Laboratory work	Data management and standardization	Joau River_Es Bardes 2006-11-08	dwca-macro-invert-che-v2.6.zip	University of Navarra  Department of Environmental Biology	doi:10.15470/GKIZNU	http://doi.org/10.15470/gkiznu	Joau River_Es Bardes	2006-11-08	microhabitat
Susaa River_Escanilla	Laboratory work	Data management and standardization	Susaa River_Escanilla 2007-08-23	dwca-macro-invert-che-v2.6.zip	University of Navarra  Department of Environmental Biology	doi:10.15470/GKIZNU	http://doi.org/10.15470/gkiznu	Susaa River_Escanilla	2007-08-23	microhabitat
Susaa River_Escanilla	Laboratory work	Data management and standardization	Susaa River_Escanilla 2009-08-24	dwca-macro-invert-che-v2.6.zip	University of Navarra  Department of Environmental Biology	doi:10.15470/GKIZNU	http://doi.org/10.15470/gkiznu	Susaa River_Escanilla	2009-08-24	microhabitat
Susaa River_Escanilla	Laboratory work	Data management and standardization	Susaa River_Escanilla 2014-10-07	dwca-macro-invert-che-v2.6.zip	University of Navarra  Department of Environmental Biology	doi:10.15470/GKIZNU	http://doi.org/10.15470/gkiznu	Susaa River_Escanilla	2014-10-07	microhabitat
Susaa River_Escanilla	Laboratory work	Data management and standardization	Susaa River_Escanilla 2008-07-28	dwca-macro-invert-che-v2.6.zip	University of Navarra  Department of Environmental Biology	doi:10.15470/GKIZNU	http://doi.org/10.15470/gkiznu	Susaa River_Escanilla	2008-07-28	microhabitat
Escarra River_Escarrilla	Laboratory work	Data management and standardization	Escarra River_Escarrilla 2006-11-13	dwca-macro-invert-che-v2.6.zip	University of Navarra  Department of Environmental Biology	doi:10.15470/GKIZNU	http://doi.org/10.15470/gkiznu	Escarra River_Escarrilla	2006-11-13	microhabitat
Escarra River_Escarrilla	Laboratory work	Data management and standardization	Escarra River_Escarrilla 2015-09-07	dwca-macro-invert-che-v2.6.zip	University of Navarra  Department of Environmental Biology	doi:10.15470/GKIZNU	http://doi.org/10.15470/gkiznu	Escarra River_Escarrilla	2015-09-07	microhabitat
Escarra River_Escarrilla	Laboratory work	Data management and standardization	Escarra River_Escarrilla 2010-08-18	dwca-macro-invert-che-v2.6.zip	University of Navarra  Department of Environmental Biology	doi:10.15470/GKIZNU	http://doi.org/10.15470/gkiznu	Escarra River_Escarrilla	2010-08-18	microhabitat
Escarra River_Escarrilla	Laboratory work	Data management and standardization	Escarra River_Escarrilla 2011-08-17	dwca-macro-invert-che-v2.6.zip	University of Navarra  Department of Environmental Biology	doi:10.15470/GKIZNU	http://doi.org/10.15470/gkiznu	Escarra River_Escarrilla	2011-08-17	microhabitat
Escarra River_Escarrilla	Laboratory work	Data management and standardization	Escarra River_Escarrilla 2006-07-24	dwca-macro-invert-che-v2.6.zip	University of Navarra  Department of Environmental Biology	doi:10.15470/GKIZNU	http://doi.org/10.15470/gkiznu	Escarra River_Escarrilla	2006-07-24	microhabitat
Escarra River_Escarrilla	Laboratory work	Data management and standardization	Escarra River_Escarrilla 2009-08-11	dwca-macro-invert-che-v2.6.zip	University of Navarra  Department of Environmental Biology	doi:10.15470/GKIZNU	http://doi.org/10.15470/gkiznu	Escarra River_Escarrilla	2009-08-11	microhabitat
Omecillo River_Espejo	Laboratory work	Data management and standardization	Omecillo River_Espejo 2008-09-29	dwca-macro-invert-che-v2.6.zip	University of Navarra  Department of Environmental Biology	doi:10.15470/GKIZNU	http://doi.org/10.15470/gkiznu	Omecillo River_Espejo	2008-09-29	microhabitat
Omecillo River_Espejo	Laboratory work	Data management and standardization	Omecillo River_Espejo 2007-06-12	dwca-macro-invert-che-v2.6.zip	University of Navarra  Department of Environmental Biology	doi:10.15470/GKIZNU	http://doi.org/10.15470/gkiznu	Omecillo River_Espejo	2007-06-12	microhabitat
Omecillo River_Espejo	Laboratory work	Data management and standardization	Omecillo River_Espejo 2010-07-22	dwca-macro-invert-che-v2.6.zip	University of Navarra  Department of Environmental Biology	doi:10.15470/GKIZNU	http://doi.org/10.15470/gkiznu	Omecillo River_Espejo	2010-07-22	microhabitat
Linares River_Espronceda	Laboratory work	Data management and standardization	Linares River_Espronceda 2008-08-12	dwca-macro-invert-che-v2.6.zip	University of Navarra  Department of Environmental Biology	doi:10.15470/GKIZNU	http://doi.org/10.15470/gkiznu	Linares River_Espronceda	2008-08-12	microhabitat
Linares River_Espronceda	Laboratory work	Data management and standardization	Linares River_Espronceda 2005-07-19	dwca-macro-invert-che-v2.6.zip	University of Navarra  Department of Environmental Biology	doi:10.15470/GKIZNU	http://doi.org/10.15470/gkiznu	Linares River_Espronceda	2005-07-19	microhabitat
Linares River_Espronceda	Laboratory work	Data management and standardization	Linares River_Espronceda 2009-07-09	dwca-macro-invert-che-v2.6.zip	University of Navarra  Department of Environmental Biology	doi:10.15470/GKIZNU	http://doi.org/10.15470/gkiznu	Linares River_Espronceda	2009-07-09	microhabitat
Linares River_Espronceda	Laboratory work	Data management and standardization	Linares River_Espronceda 2007-06-26	dwca-macro-invert-che-v2.6.zip	University of Navarra  Department of Environmental Biology	doi:10.15470/GKIZNU	http://doi.org/10.15470/gkiznu	Linares River_Espronceda	2007-06-26	microhabitat
Iranzu River_Estella	Laboratory work	Data management and standardization	Iranzu River_Estella 2015-07-22	dwca-macro-invert-che-v2.6.zip	University of Navarra  Department of Environmental Biology	doi:10.15470/GKIZNU	http://doi.org/10.15470/gkiznu	Iranzu River_Estella	2015-07-22	microhabitat
Iranzu River_Estella	Laboratory work	Data management and standardization	Iranzu River_Estella 2013-07-25	dwca-macro-invert-che-v2.6.zip	University of Navarra  Department of Environmental Biology	doi:10.15470/GKIZNU	http://doi.org/10.15470/gkiznu	Iranzu River_Estella	2013-07-25	microhabitat
Iranzu River_Estella	Laboratory work	Data management and standardization	Iranzu River_Estella 2006-05-31	dwca-macro-invert-che-v2.6.zip	University of Navarra  Department of Environmental Biology	doi:10.15470/GKIZNU	http://doi.org/10.15470/gkiznu	Iranzu River_Estella	2006-05-31	microhabitat
Iranzu River_Estella	Laboratory work	Data management and standardization	Iranzu River_Estella 2014-08-21	dwca-macro-invert-che-v2.6.zip	University of Navarra  Department of Environmental Biology	doi:10.15470/GKIZNU	http://doi.org/10.15470/gkiznu	Iranzu River_Estella	2014-08-21	microhabitat
Iranzu River_Estella	Laboratory work	Data management and standardization	Iranzu River_Estella 2006-10-26	dwca-macro-invert-che-v2.6.zip	University of Navarra  Department of Environmental Biology	doi:10.15470/GKIZNU	http://doi.org/10.15470/gkiznu	Iranzu River_Estella	2006-10-26	microhabitat
Salado River_Estenoz	Laboratory work	Data management and standardization	Salado River_Estenoz 2007-06-14	dwca-macro-invert-che-v2.6.zip	University of Navarra  Department of Environmental Biology	doi:10.15470/GKIZNU	http://doi.org/10.15470/gkiznu	Salado River_Estenoz	2007-06-14	microhabitat
Salado River_Estenoz	Laboratory work	Data management and standardization	Salado River_Estenoz 2014-08-20	dwca-macro-invert-che-v2.6.zip	University of Navarra  Department of Environmental Biology	doi:10.15470/GKIZNU	http://doi.org/10.15470/gkiznu	Salado River_Estenoz	2014-08-20	microhabitat
Salado River_Estenoz	Laboratory work	Data management and standardization	Salado River_Estenoz 2008-07-15	dwca-macro-invert-che-v2.6.zip	University of Navarra  Department of Environmental Biology	doi:10.15470/GKIZNU	http://doi.org/10.15470/gkiznu	Salado River_Estenoz	2008-07-15	microhabitat
Salado River_Estenoz	Laboratory work	Data management and standardization	Salado River_Estenoz 2013-07-25	dwca-macro-invert-che-v2.6.zip	University of Navarra  Department of Environmental Biology	doi:10.15470/GKIZNU	http://doi.org/10.15470/gkiznu	Salado River_Estenoz	2013-07-25	microhabitat
Salado River_Estenoz	Laboratory work	Data management and standardization	Salado River_Estenoz 2012-08-20	dwca-macro-invert-che-v2.6.zip	University of Navarra  Department of Environmental Biology	doi:10.15470/GKIZNU	http://doi.org/10.15470/gkiznu	Salado River_Estenoz	2012-08-20	microhabitat
Salado River_Estenoz	Laboratory work	Data management and standardization	Salado River_Estenoz 2005-07-12	dwca-macro-invert-che-v2.6.zip	University of Navarra  Department of Environmental Biology	doi:10.15470/GKIZNU	http://doi.org/10.15470/gkiznu	Salado River_Estenoz	2005-07-12	microhabitat
Salado River_Estenoz	Laboratory work	Data management and standardization	Salado River_Estenoz 2011-08-22	dwca-macro-invert-che-v2.6.zip	University of Navarra  Department of Environmental Biology	doi:10.15470/GKIZNU	http://doi.org/10.15470/gkiznu	Salado River_Estenoz	2011-08-22	microhabitat
Salado River_Estenoz	Laboratory work	Data management and standardization	Salado River_Estenoz 2008-07-15	dwca-macro-invert-che-v2.6.zip	University of Navarra  Department of Environmental Biology	doi:10.15470/GKIZNU	http://doi.org/10.15470/gkiznu	Salado River_Estenoz	2008-07-15	microhabitat
Salado River_Estenoz	Laboratory work	Data management and standardization	Salado River_Estenoz 2009-07-14	dwca-macro-invert-che-v2.6.zip	University of Navarra  Department of Environmental Biology	doi:10.15470/GKIZNU	http://doi.org/10.15470/gkiznu	Salado River_Estenoz	2009-07-14	microhabitat
Salado River_Estenoz	Laboratory work	Data management and standardization	Salado River_Estenoz 2015-08-20	dwca-macro-invert-che-v2.6.zip	University of Navarra  Department of Environmental Biology	doi:10.15470/GKIZNU	http://doi.org/10.15470/gkiznu	Salado River_Estenoz	2015-08-20	microhabitat
Arga River_Etxauri	Laboratory work	Data management and standardization	Arga River_Etxauri 2008-07-17	dwca-macro-invert-che-v2.6.zip	University of Navarra  Department of Environmental Biology	doi:10.15470/GKIZNU	http://doi.org/10.15470/gkiznu	Arga River_Etxauri	2008-07-17	microhabitat
Arga River_Etxauri	Laboratory work	Data management and standardization	Arga River_Etxauri 2005-07-12	dwca-macro-invert-che-v2.6.zip	University of Navarra  Department of Environmental Biology	doi:10.15470/GKIZNU	http://doi.org/10.15470/gkiznu	Arga River_Etxauri	2005-07-12	microhabitat
Arga River_Etxauri	Laboratory work	Data management and standardization	Arga River_Etxauri 2007-06-20	dwca-macro-invert-che-v2.6.zip	University of Navarra  Department of Environmental Biology	doi:10.15470/GKIZNU	http://doi.org/10.15470/gkiznu	Arga River_Etxauri	2007-06-20	microhabitat
Arga River_Etxauri	Laboratory work	Data management and standardization	Arga River_Etxauri 2015-08-14	dwca-macro-invert-che-v2.6.zip	University of Navarra  Department of Environmental Biology	doi:10.15470/GKIZNU	http://doi.org/10.15470/gkiznu	Arga River_Etxauri	2015-08-14	microhabitat
Arga River_Etxauri	Laboratory work	Data management and standardization	Arga River_Etxauri 2009-07-20	dwca-macro-invert-che-v2.6.zip	University of Navarra  Department of Environmental Biology	doi:10.15470/GKIZNU	http://doi.org/10.15470/gkiznu	Arga River_Etxauri	2009-07-20	microhabitat
Gaillego River_Formigal	Laboratory work	Data management and standardization	Gaillego River_Formigal 2014-09-30	dwca-macro-invert-che-v2.6.zip	University of Navarra  Department of Environmental Biology	doi:10.15470/GKIZNU	http://doi.org/10.15470/gkiznu	Gaillego River_Formigal	2014-09-30	microhabitat
Gaillego River_Formigal	Laboratory work	Data management and standardization	Gaillego River_Formigal 2006-07-24	dwca-macro-invert-che-v2.6.zip	University of Navarra  Department of Environmental Biology	doi:10.15470/GKIZNU	http://doi.org/10.15470/gkiznu	Gaillego River_Formigal	2006-07-24	microhabitat
Gaillego River_Formigal	Laboratory work	Data management and standardization	Gaillego River_Formigal 2007-08-06	dwca-macro-invert-che-v2.6.zip	University of Navarra  Department of Environmental Biology	doi:10.15470/GKIZNU	http://doi.org/10.15470/gkiznu	Gaillego River_Formigal	2007-08-06	microhabitat
Gaillego River_Formigal	Laboratory work	Data management and standardization	Gaillego River_Formigal 2009-08-11	dwca-macro-invert-che-v2.6.zip	University of Navarra  Department of Environmental Biology	doi:10.15470/GKIZNU	http://doi.org/10.15470/gkiznu	Gaillego River_Formigal	2009-08-11	microhabitat
Gaillego River_Formigal	Laboratory work	Data management and standardization	Gaillego River_Formigal 2006-11-13	dwca-macro-invert-che-v2.6.zip	University of Navarra  Department of Environmental Biology	doi:10.15470/GKIZNU	http://doi.org/10.15470/gkiznu	Gaillego River_Formigal	2006-11-13	microhabitat
Gaillego River_Formigal	Laboratory work	Data management and standardization	Gaillego River_Formigal 2008-08-27	dwca-macro-invert-che-v2.6.zip	University of Navarra  Department of Environmental Biology	doi:10.15470/GKIZNU	http://doi.org/10.15470/gkiznu	Gaillego River_Formigal	2008-08-27	microhabitat
Gaillego River_Formigal	Laboratory work	Data management and standardization	Gaillego River_Formigal 2005-07-28	dwca-macro-invert-che-v2.6.zip	University of Navarra  Department of Environmental Biology	doi:10.15470/GKIZNU	http://doi.org/10.15470/gkiznu	Gaillego River_Formigal	2005-07-28	microhabitat
Cinca River_Fraga	Laboratory work	Data management and standardization	Cinca River_Fraga 2014-08-12	dwca-macro-invert-che-v2.6.zip	University of Navarra  Department of Environmental Biology	doi:10.15470/GKIZNU	http://doi.org/10.15470/gkiznu	Cinca River_Fraga	2014-08-12	microhabitat
Cinca River_Fraga	Laboratory work	Data management and standardization	Cinca River_Fraga 2008-07-21	dwca-macro-invert-che-v2.6.zip	University of Navarra  Department of Environmental Biology	doi:10.15470/GKIZNU	http://doi.org/10.15470/gkiznu	Cinca River_Fraga	2008-07-21	microhabitat
Cinca River_Fraga	Laboratory work	Data management and standardization	Cinca River_Fraga 2013-07-27	dwca-macro-invert-che-v2.6.zip	University of Navarra  Department of Environmental Biology	doi:10.15470/GKIZNU	http://doi.org/10.15470/gkiznu	Cinca River_Fraga	2013-07-27	microhabitat
Cinca River_Fraga	Laboratory work	Data management and standardization	Cinca River_Fraga 2015-07-06	dwca-macro-invert-che-v2.6.zip	University of Navarra  Department of Environmental Biology	doi:10.15470/GKIZNU	http://doi.org/10.15470/gkiznu	Cinca River_Fraga	2015-07-06	microhabitat
Cinca River_Fraga	Laboratory work	Data management and standardization	Cinca River_Fraga 2010-08-12	dwca-macro-invert-che-v2.6.zip	University of Navarra  Department of Environmental Biology	doi:10.15470/GKIZNU	http://doi.org/10.15470/gkiznu	Cinca River_Fraga	2010-08-12	microhabitat
Cinca River_Fraga	Laboratory work	Data management and standardization	Cinca River_Fraga 2011-07-12	dwca-macro-invert-che-v2.6.zip	University of Navarra  Department of Environmental Biology	doi:10.15470/GKIZNU	http://doi.org/10.15470/gkiznu	Cinca River_Fraga	2011-07-12	microhabitat
Cinca River_Fraga	Laboratory work	Data management and standardization	Cinca River_Fraga 2007-08-02	dwca-macro-invert-che-v2.6.zip	University of Navarra  Department of Environmental Biology	doi:10.15470/GKIZNU	http://doi.org/10.15470/gkiznu	Cinca River_Fraga	2007-08-02	microhabitat
Cinca River_Fraga	Laboratory work	Data management and standardization	Cinca River_Fraga 2012-07-25	dwca-macro-invert-che-v2.6.zip	University of Navarra  Department of Environmental Biology	doi:10.15470/GKIZNU	http://doi.org/10.15470/gkiznu	Cinca River_Fraga	2012-07-25	microhabitat
Cinca River_Fraga	Laboratory work	Data management and standardization	Cinca River_Fraga 2009-08-03	dwca-macro-invert-che-v2.6.zip	University of Navarra  Department of Environmental Biology	doi:10.15470/GKIZNU	http://doi.org/10.15470/gkiznu	Cinca River_Fraga	2009-08-03	microhabitat
Cinca River_Fraga	Laboratory work	Data management and standardization	Cinca River_Fraga 2005-08-29	dwca-macro-invert-che-v2.6.zip	University of Navarra  Department of Environmental Biology	doi:10.15470/GKIZNU	http://doi.org/10.15470/gkiznu	Cinca River_Fraga	2005-08-29	microhabitat
Arga River_Funes	Laboratory work	Data management and standardization	Arga River_Funes 2009-07-08	dwca-macro-invert-che-v2.6.zip	University of Navarra  Department of Environmental Biology	doi:10.15470/GKIZNU	http://doi.org/10.15470/gkiznu	Arga River_Funes	2009-07-08	microhabitat
Arga River_Funes	Laboratory work	Data management and standardization	Arga River_Funes 2015-07-23	dwca-macro-invert-che-v2.6.zip	University of Navarra  Department of Environmental Biology	doi:10.15470/GKIZNU	http://doi.org/10.15470/gkiznu	Arga River_Funes	2015-07-23	microhabitat
Arga River_Funes	Laboratory work	Data management and standardization	Arga River_Funes 2014-08-27	dwca-macro-invert-che-v2.6.zip	University of Navarra  Department of Environmental Biology	doi:10.15470/GKIZNU	http://doi.org/10.15470/gkiznu	Arga River_Funes	2014-08-27	microhabitat
Arga River_Funes	Laboratory work	Data management and standardization	Arga River_Funes 2013-08-12	dwca-macro-invert-che-v2.6.zip	University of Navarra  Department of Environmental Biology	doi:10.15470/GKIZNU	http://doi.org/10.15470/gkiznu	Arga River_Funes	2013-08-12	microhabitat
Arga River_Funes	Laboratory work	Data management and standardization	Arga River_Funes 2011-07-05	dwca-macro-invert-che-v2.6.zip	University of Navarra  Department of Environmental Biology	doi:10.15470/GKIZNU	http://doi.org/10.15470/gkiznu	Arga River_Funes	2011-07-05	microhabitat
Arga River_Funes	Laboratory work	Data management and standardization	Arga River_Funes 2012-08-20	dwca-macro-invert-che-v2.6.zip	University of Navarra  Department of Environmental Biology	doi:10.15470/GKIZNU	http://doi.org/10.15470/gkiznu	Arga River_Funes	2012-08-20	microhabitat
Arga River_Funes	Laboratory work	Data management and standardization	Arga River_Funes 2007-06-28	dwca-macro-invert-che-v2.6.zip	University of Navarra  Department of Environmental Biology	doi:10.15470/GKIZNU	http://doi.org/10.15470/gkiznu	Arga River_Funes	2007-06-28	microhabitat
Arga River_Funes	Laboratory work	Data management and standardization	Arga River_Funes 2008-07-14	dwca-macro-invert-che-v2.6.zip	University of Navarra  Department of Environmental Biology	doi:10.15470/GKIZNU	http://doi.org/10.15470/gkiznu	Arga River_Funes	2008-07-14	microhabitat
Arga River_Funes	Laboratory work	Data management and standardization	Arga River_Funes 2010-07-19	dwca-macro-invert-che-v2.6.zip	University of Navarra  Department of Environmental Biology	doi:10.15470/GKIZNU	http://doi.org/10.15470/gkiznu	Arga River_Funes	2010-07-19	microhabitat
Ebro River_Gallur	Laboratory work	Data management and standardization	Ebro River_Gallur 2014-08-28	dwca-macro-invert-che-v2.6.zip	University of Navarra  Department of Environmental Biology	doi:10.15470/GKIZNU	http://doi.org/10.15470/gkiznu	Ebro River_Gallur	2014-08-28	microhabitat
Ebro River_Gallur	Laboratory work	Data management and standardization	Ebro River_Gallur 2008-08-25	dwca-macro-invert-che-v2.6.zip	University of Navarra  Department of Environmental Biology	doi:10.15470/GKIZNU	http://doi.org/10.15470/gkiznu	Ebro River_Gallur	2008-08-25	microhabitat
Ebro River_Gallur	Laboratory work	Data management and standardization	Ebro River_Gallur 2005-07-13	dwca-macro-invert-che-v2.6.zip	University of Navarra  Department of Environmental Biology	doi:10.15470/GKIZNU	http://doi.org/10.15470/gkiznu	Ebro River_Gallur	2005-07-13	microhabitat
Ebro River_Gallur	Laboratory work	Data management and standardization	Ebro River_Gallur 2007-07-17	dwca-macro-invert-che-v2.6.zip	University of Navarra  Department of Environmental Biology	doi:10.15470/GKIZNU	http://doi.org/10.15470/gkiznu	Ebro River_Gallur	2007-07-17	microhabitat
Ebro River_Gallur	Laboratory work	Data management and standardization	Ebro River_Gallur 2013-09-18	dwca-macro-invert-che-v2.6.zip	University of Navarra  Department of Environmental Biology	doi:10.15470/GKIZNU	http://doi.org/10.15470/gkiznu	Ebro River_Gallur	2013-09-18	microhabitat
Ebro River_Gallur	Laboratory work	Data management and standardization	Ebro River_Gallur 2009-08-10	dwca-macro-invert-che-v2.6.zip	University of Navarra  Department of Environmental Biology	doi:10.15470/GKIZNU	http://doi.org/10.15470/gkiznu	Ebro River_Gallur	2009-08-10	microhabitat
asera River_Graus	Laboratory work	Data management and standardization	asera River_Graus 2009-08-06	dwca-macro-invert-che-v2.6.zip	University of Navarra  Department of Environmental Biology	doi:10.15470/GKIZNU	http://doi.org/10.15470/gkiznu	asera River_Graus	2009-08-06	microhabitat
asera River_Graus	Laboratory work	Data management and standardization	asera River_Graus 2008-07-24	dwca-macro-invert-che-v2.6.zip	University of Navarra  Department of Environmental Biology	doi:10.15470/GKIZNU	http://doi.org/10.15470/gkiznu	asera River_Graus	2008-07-24	microhabitat
asera River_Graus	Laboratory work	Data management and standardization	asera River_Graus 2011-08-16	dwca-macro-invert-che-v2.6.zip	University of Navarra  Department of Environmental Biology	doi:10.15470/GKIZNU	http://doi.org/10.15470/gkiznu	asera River_Graus	2011-08-16	microhabitat
asera River_Graus	Laboratory work	Data management and standardization	asera River_Graus 2010-08-11	dwca-macro-invert-che-v2.6.zip	University of Navarra  Department of Environmental Biology	doi:10.15470/GKIZNU	http://doi.org/10.15470/gkiznu	asera River_Graus	2010-08-11	microhabitat
asera River_Graus	Laboratory work	Data management and standardization	asera River_Graus 2007-08-21	dwca-macro-invert-che-v2.6.zip	University of Navarra  Department of Environmental Biology	doi:10.15470/GKIZNU	http://doi.org/10.15470/gkiznu	asera River_Graus	2007-08-21	microhabitat
asera River_Graus	Laboratory work	Data management and standardization	asera River_Graus 2005-08-30	dwca-macro-invert-che-v2.6.zip	University of Navarra  Department of Environmental Biology	doi:10.15470/GKIZNU	http://doi.org/10.15470/gkiznu	asera River_Graus	2005-08-30	microhabitat
Sotan River_Gurrea de Gaillego_aguas arriba	Laboratory work	Data management and standardization	Sotan River_Gurrea de Gaillego_aguas arriba 2014-07-17	dwca-macro-invert-che-v2.6.zip	University of Navarra  Department of Environmental Biology	doi:10.15470/GKIZNU	http://doi.org/10.15470/gkiznu	Sotan River_Gurrea de Gaillego_aguas arriba	2014-07-17	microhabitat
Sotan River_Gurrea de Gaillego_aguas arriba	Laboratory work	Data management and standardization	Sotan River_Gurrea de Gaillego_aguas arriba 2015-09-14	dwca-macro-invert-che-v2.6.zip	University of Navarra  Department of Environmental Biology	doi:10.15470/GKIZNU	http://doi.org/10.15470/gkiznu	Sotan River_Gurrea de Gaillego_aguas arriba	2015-09-14	microhabitat
Sotan River_Gurrea de Gaillego_aguas arriba	Laboratory work	Data management and standardization	Sotan River_Gurrea de Gaillego_aguas arriba 2013-09-05	dwca-macro-invert-che-v2.6.zip	University of Navarra  Department of Environmental Biology	doi:10.15470/GKIZNU	http://doi.org/10.15470/gkiznu	Sotan River_Gurrea de Gaillego_aguas arriba	2013-09-05	microhabitat
Sotan River_Gurrea de Gaillego_aguas arriba	Laboratory work	Data management and standardization	Sotan River_Gurrea de Gaillego_aguas arriba 2006-06-14	dwca-macro-invert-che-v2.6.zip	University of Navarra  Department of Environmental Biology	doi:10.15470/GKIZNU	http://doi.org/10.15470/gkiznu	Sotan River_Gurrea de Gaillego_aguas arriba	2006-06-14	microhabitat
Subordan River_Hecho	Laboratory work	Data management and standardization	Subordan River_Hecho 2007-08-13	dwca-macro-invert-che-v2.6.zip	University of Navarra  Department of Environmental Biology	doi:10.15470/GKIZNU	http://doi.org/10.15470/gkiznu	Subordan River_Hecho	2007-08-13	microhabitat
Subordan River_Hecho	Laboratory work	Data management and standardization	Subordan River_Hecho 2006-11-15	dwca-macro-invert-che-v2.6.zip	University of Navarra  Department of Environmental Biology	doi:10.15470/GKIZNU	http://doi.org/10.15470/gkiznu	Subordan River_Hecho	2006-11-15	microhabitat
Subordan River_Hecho	Laboratory work	Data management and standardization	Subordan River_Hecho 2006-07-11	dwca-macro-invert-che-v2.6.zip	University of Navarra  Department of Environmental Biology	doi:10.15470/GKIZNU	http://doi.org/10.15470/gkiznu	Subordan River_Hecho	2006-07-11	microhabitat
Zadorra River_Heredia	Laboratory work	Data management and standardization	Zadorra River_Heredia 2014-08-20	dwca-macro-invert-che-v2.6.zip	University of Navarra  Department of Environmental Biology	doi:10.15470/GKIZNU	http://doi.org/10.15470/gkiznu	Zadorra River_Heredia	2014-08-20	microhabitat
Zadorra River_Heredia	Laboratory work	Data management and standardization	Zadorra River_Heredia 2015-08-19	dwca-macro-invert-che-v2.6.zip	University of Navarra  Department of Environmental Biology	doi:10.15470/GKIZNU	http://doi.org/10.15470/gkiznu	Zadorra River_Heredia	2015-08-19	microhabitat
Zadorra River_Heredia	Laboratory work	Data management and standardization	Zadorra River_Heredia 2010-07-15	dwca-macro-invert-che-v2.6.zip	University of Navarra  Department of Environmental Biology	doi:10.15470/GKIZNU	http://doi.org/10.15470/gkiznu	Zadorra River_Heredia	2010-07-15	microhabitat
Zadorra River_Heredia	Laboratory work	Data management and standardization	Zadorra River_Heredia 2009-07-22	dwca-macro-invert-che-v2.6.zip	University of Navarra  Department of Environmental Biology	doi:10.15470/GKIZNU	http://doi.org/10.15470/gkiznu	Zadorra River_Heredia	2009-07-22	microhabitat
Zadorra River_Heredia	Laboratory work	Data management and standardization	Zadorra River_Heredia 2008-10-01	dwca-macro-invert-che-v2.6.zip	University of Navarra  Department of Environmental Biology	doi:10.15470/GKIZNU	http://doi.org/10.15470/gkiznu	Zadorra River_Heredia	2008-10-01	microhabitat
Zadorra River_Heredia	Laboratory work	Data management and standardization	Zadorra River_Heredia 2013-08-06	dwca-macro-invert-che-v2.6.zip	University of Navarra  Department of Environmental Biology	doi:10.15470/GKIZNU	http://doi.org/10.15470/gkiznu	Zadorra River_Heredia	2013-08-06	microhabitat
Zadorra River_Heredia	Laboratory work	Data management and standardization	Zadorra River_Heredia 2007-06-19	dwca-macro-invert-che-v2.6.zip	University of Navarra  Department of Environmental Biology	doi:10.15470/GKIZNU	http://doi.org/10.15470/gkiznu	Zadorra River_Heredia	2007-06-19	microhabitat
Gaillego River_Hostal de Ipias	Laboratory work	Data management and standardization	Gaillego River_Hostal de Ipias 2012-07-31	dwca-macro-invert-che-v2.6.zip	University of Navarra  Department of Environmental Biology	doi:10.15470/GKIZNU	http://doi.org/10.15470/gkiznu	Gaillego River_Hostal de Ipias	2012-07-31	microhabitat
Gaillego River_Hostal de Ipias	Laboratory work	Data management and standardization	Gaillego River_Hostal de Ipias 2009-08-12	dwca-macro-invert-che-v2.6.zip	University of Navarra  Department of Environmental Biology	doi:10.15470/GKIZNU	http://doi.org/10.15470/gkiznu	Gaillego River_Hostal de Ipias	2009-08-12	microhabitat
Gaillego River_Hostal de Ipias	Laboratory work	Data management and standardization	Gaillego River_Hostal de Ipias 2014-09-30	dwca-macro-invert-che-v2.6.zip	University of Navarra  Department of Environmental Biology	doi:10.15470/GKIZNU	http://doi.org/10.15470/gkiznu	Gaillego River_Hostal de Ipias	2014-09-30	microhabitat
Gaillego River_Hostal de Ipias	Laboratory work	Data management and standardization	Gaillego River_Hostal de Ipias 2015-09-10	dwca-macro-invert-che-v2.6.zip	University of Navarra  Department of Environmental Biology	doi:10.15470/GKIZNU	http://doi.org/10.15470/gkiznu	Gaillego River_Hostal de Ipias	2015-09-10	microhabitat
Gaillego River_Hostal de Ipias	Laboratory work	Data management and standardization	Gaillego River_Hostal de Ipias 2008-08-06	dwca-macro-invert-che-v2.6.zip	University of Navarra  Department of Environmental Biology	doi:10.15470/GKIZNU	http://doi.org/10.15470/gkiznu	Gaillego River_Hostal de Ipias	2008-08-06	microhabitat
Gaillego River_Hostal de Ipias	Laboratory work	Data management and standardization	Gaillego River_Hostal de Ipias 2007-08-08	dwca-macro-invert-che-v2.6.zip	University of Navarra  Department of Environmental Biology	doi:10.15470/GKIZNU	http://doi.org/10.15470/gkiznu	Gaillego River_Hostal de Ipias	2007-08-08	microhabitat
Arga River_Huarte	Laboratory work	Data management and standardization	Arga River_Huarte 2011-08-24	dwca-macro-invert-che-v2.6.zip	University of Navarra  Department of Environmental Biology	doi:10.15470/GKIZNU	http://doi.org/10.15470/gkiznu	Arga River_Huarte	2011-08-24	microhabitat
Arga River_Huarte	Laboratory work	Data management and standardization	Arga River_Huarte 2008-08-21	dwca-macro-invert-che-v2.6.zip	University of Navarra  Department of Environmental Biology	doi:10.15470/GKIZNU	http://doi.org/10.15470/gkiznu	Arga River_Huarte	2008-08-21	microhabitat
Arga River_Huarte	Laboratory work	Data management and standardization	Arga River_Huarte 2010-07-19	dwca-macro-invert-che-v2.6.zip	University of Navarra  Department of Environmental Biology	doi:10.15470/GKIZNU	http://doi.org/10.15470/gkiznu	Arga River_Huarte	2010-07-19	microhabitat
Arga River_Huarte	Laboratory work	Data management and standardization	Arga River_Huarte 2005-09-26	dwca-macro-invert-che-v2.6.zip	University of Navarra  Department of Environmental Biology	doi:10.15470/GKIZNU	http://doi.org/10.15470/gkiznu	Arga River_Huarte	2005-09-26	microhabitat
Arga River_Huarte	Laboratory work	Data management and standardization	Arga River_Huarte 2005-09-13	dwca-macro-invert-che-v2.6.zip	University of Navarra  Department of Environmental Biology	doi:10.15470/GKIZNU	http://doi.org/10.15470/gkiznu	Arga River_Huarte	2005-09-13	microhabitat
Arga River_Huarte	Laboratory work	Data management and standardization	Arga River_Huarte 2007-07-02	dwca-macro-invert-che-v2.6.zip	University of Navarra  Department of Environmental Biology	doi:10.15470/GKIZNU	http://doi.org/10.15470/gkiznu	Arga River_Huarte	2007-07-02	microhabitat
Arga River_Huarte	Laboratory work	Data management and standardization	Arga River_Huarte 2009-07-23	dwca-macro-invert-che-v2.6.zip	University of Navarra  Department of Environmental Biology	doi:10.15470/GKIZNU	http://doi.org/10.15470/gkiznu	Arga River_Huarte	2009-07-23	microhabitat
Arakil River_Iraaeta	Laboratory work	Data management and standardization	Arakil River_Iraaeta 2015-08-19	dwca-macro-invert-che-v2.6.zip	University of Navarra  Department of Environmental Biology	doi:10.15470/GKIZNU	http://doi.org/10.15470/gkiznu	Arakil River_Iraaeta	2015-08-19	microhabitat
Arakil River_Iraaeta	Laboratory work	Data management and standardization	Arakil River_Iraaeta 2009-07-15	dwca-macro-invert-che-v2.6.zip	University of Navarra  Department of Environmental Biology	doi:10.15470/GKIZNU	http://doi.org/10.15470/gkiznu	Arakil River_Iraaeta	2009-07-15	microhabitat
Arakil River_Iraaeta	Laboratory work	Data management and standardization	Arakil River_Iraaeta 2005-07-09	dwca-macro-invert-che-v2.6.zip	University of Navarra  Department of Environmental Biology	doi:10.15470/GKIZNU	http://doi.org/10.15470/gkiznu	Arakil River_Iraaeta	2005-07-09	microhabitat
Arakil River_Iraaeta	Laboratory work	Data management and standardization	Arakil River_Iraaeta 2008-07-17	dwca-macro-invert-che-v2.6.zip	University of Navarra  Department of Environmental Biology	doi:10.15470/GKIZNU	http://doi.org/10.15470/gkiznu	Arakil River_Iraaeta	2008-07-17	microhabitat
Arakil River_Iraaeta	Laboratory work	Data management and standardization	Arakil River_Iraaeta 2007-06-20	dwca-macro-invert-che-v2.6.zip	University of Navarra  Department of Environmental Biology	doi:10.15470/GKIZNU	http://doi.org/10.15470/gkiznu	Arakil River_Iraaeta	2007-06-20	microhabitat
Ebro River_Ircio	Laboratory work	Data management and standardization	Ebro River_Ircio 2014-08-06	dwca-macro-invert-che-v2.6.zip	University of Navarra  Department of Environmental Biology	doi:10.15470/GKIZNU	http://doi.org/10.15470/gkiznu	Ebro River_Ircio	2014-08-06	microhabitat
Ebro River_Ircio	Laboratory work	Data management and standardization	Ebro River_Ircio 2007-06-13	dwca-macro-invert-che-v2.6.zip	University of Navarra  Department of Environmental Biology	doi:10.15470/GKIZNU	http://doi.org/10.15470/gkiznu	Ebro River_Ircio	2007-06-13	microhabitat
Ebro River_Ircio	Laboratory work	Data management and standardization	Ebro River_Ircio 2010-07-28	dwca-macro-invert-che-v2.6.zip	University of Navarra  Department of Environmental Biology	doi:10.15470/GKIZNU	http://doi.org/10.15470/gkiznu	Ebro River_Ircio	2010-07-28	microhabitat
Ebro River_Ircio	Laboratory work	Data management and standardization	Ebro River_Ircio 2013-09-11	dwca-macro-invert-che-v2.6.zip	University of Navarra  Department of Environmental Biology	doi:10.15470/GKIZNU	http://doi.org/10.15470/gkiznu	Ebro River_Ircio	2013-09-11	microhabitat
Ebro River_Ircio	Laboratory work	Data management and standardization	Ebro River_Ircio 2009-07-30	dwca-macro-invert-che-v2.6.zip	University of Navarra  Department of Environmental Biology	doi:10.15470/GKIZNU	http://doi.org/10.15470/gkiznu	Ebro River_Ircio	2009-07-30	microhabitat
Ebro River_Ircio	Laboratory work	Data management and standardization	Ebro River_Ircio 2011-10-05	dwca-macro-invert-che-v2.6.zip	University of Navarra  Department of Environmental Biology	doi:10.15470/GKIZNU	http://doi.org/10.15470/gkiznu	Ebro River_Ircio	2011-10-05	microhabitat
Ebro River_Ircio	Laboratory work	Data management and standardization	Ebro River_Ircio 2008-09-29	dwca-macro-invert-che-v2.6.zip	University of Navarra  Department of Environmental Biology	doi:10.15470/GKIZNU	http://doi.org/10.15470/gkiznu	Ebro River_Ircio	2008-09-29	microhabitat
Ebro River_Ircio	Laboratory work	Data management and standardization	Ebro River_Ircio 2012-09-17	dwca-macro-invert-che-v2.6.zip	University of Navarra  Department of Environmental Biology	doi:10.15470/GKIZNU	http://doi.org/10.15470/gkiznu	Ebro River_Ircio	2012-09-17	microhabitat
Ebro River_Ircio	Laboratory work	Data management and standardization	Ebro River_Ircio 2005-07-25	dwca-macro-invert-che-v2.6.zip	University of Navarra  Department of Environmental Biology	doi:10.15470/GKIZNU	http://doi.org/10.15470/gkiznu	Ebro River_Ircio	2005-07-25	microhabitat
Arakil River_Iturmendi	Laboratory work	Data management and standardization	Arakil River_Iturmendi 2007-06-19	dwca-macro-invert-che-v2.6.zip	University of Navarra  Department of Environmental Biology	doi:10.15470/GKIZNU	http://doi.org/10.15470/gkiznu	Arakil River_Iturmendi	2007-06-19	microhabitat
Arakil River_Iturmendi	Laboratory work	Data management and standardization	Arakil River_Iturmendi 2013-08-06	dwca-macro-invert-che-v2.6.zip	University of Navarra  Department of Environmental Biology	doi:10.15470/GKIZNU	http://doi.org/10.15470/gkiznu	Arakil River_Iturmendi	2013-08-06	microhabitat
Arakil River_Iturmendi	Laboratory work	Data management and standardization	Arakil River_Iturmendi 2008-07-17	dwca-macro-invert-che-v2.6.zip	University of Navarra  Department of Environmental Biology	doi:10.15470/GKIZNU	http://doi.org/10.15470/gkiznu	Arakil River_Iturmendi	2008-07-17	microhabitat
Arakil River_Iturmendi	Laboratory work	Data management and standardization	Arakil River_Iturmendi 2014-08-20	dwca-macro-invert-che-v2.6.zip	University of Navarra  Department of Environmental Biology	doi:10.15470/GKIZNU	http://doi.org/10.15470/gkiznu	Arakil River_Iturmendi	2014-08-20	microhabitat
Arakil River_Iturmendi	Laboratory work	Data management and standardization	Arakil River_Iturmendi 2009-07-15	dwca-macro-invert-che-v2.6.zip	University of Navarra  Department of Environmental Biology	doi:10.15470/GKIZNU	http://doi.org/10.15470/gkiznu	Arakil River_Iturmendi	2009-07-15	microhabitat
Gaillego River_Jabarrella	Laboratory work	Data management and standardization	Gaillego River_Jabarrella 2008-08-06	dwca-macro-invert-che-v2.6.zip	University of Navarra  Department of Environmental Biology	doi:10.15470/GKIZNU	http://doi.org/10.15470/gkiznu	Gaillego River_Jabarrella	2008-08-06	microhabitat
Gaillego River_Jabarrella	Laboratory work	Data management and standardization	Gaillego River_Jabarrella 2011-08-17	dwca-macro-invert-che-v2.6.zip	University of Navarra  Department of Environmental Biology	doi:10.15470/GKIZNU	http://doi.org/10.15470/gkiznu	Gaillego River_Jabarrella	2011-08-17	microhabitat
Gaillego River_Jabarrella	Laboratory work	Data management and standardization	Gaillego River_Jabarrella 2010-08-17	dwca-macro-invert-che-v2.6.zip	University of Navarra  Department of Environmental Biology	doi:10.15470/GKIZNU	http://doi.org/10.15470/gkiznu	Gaillego River_Jabarrella	2010-08-17	microhabitat
Gaillego River_Jabarrella	Laboratory work	Data management and standardization	Gaillego River_Jabarrella 2009-08-12	dwca-macro-invert-che-v2.6.zip	University of Navarra  Department of Environmental Biology	doi:10.15470/GKIZNU	http://doi.org/10.15470/gkiznu	Gaillego River_Jabarrella	2009-08-12	microhabitat
Gaillego River_Jabarrella	Laboratory work	Data management and standardization	Gaillego River_Jabarrella 2012-08-01	dwca-macro-invert-che-v2.6.zip	University of Navarra  Department of Environmental Biology	doi:10.15470/GKIZNU	http://doi.org/10.15470/gkiznu	Gaillego River_Jabarrella	2012-08-01	microhabitat
Gaillego River_Jabarrella	Laboratory work	Data management and standardization	Gaillego River_Jabarrella 2007-08-08	dwca-macro-invert-che-v2.6.zip	University of Navarra  Department of Environmental Biology	doi:10.15470/GKIZNU	http://doi.org/10.15470/gkiznu	Gaillego River_Jabarrella	2007-08-08	microhabitat
Aragan River_Jaca	Laboratory work	Data management and standardization	Aragan River_Jaca 2008-08-04	dwca-macro-invert-che-v2.6.zip	University of Navarra  Department of Environmental Biology	doi:10.15470/GKIZNU	http://doi.org/10.15470/gkiznu	Aragan River_Jaca	2008-08-04	microhabitat
Aragan River_Jaca	Laboratory work	Data management and standardization	Aragan River_Jaca 2009-08-17	dwca-macro-invert-che-v2.6.zip	University of Navarra  Department of Environmental Biology	doi:10.15470/GKIZNU	http://doi.org/10.15470/gkiznu	Aragan River_Jaca	2009-08-17	microhabitat
Aragan River_Jaca	Laboratory work	Data management and standardization	Aragan River_Jaca 2007-08-07	dwca-macro-invert-che-v2.6.zip	University of Navarra  Department of Environmental Biology	doi:10.15470/GKIZNU	http://doi.org/10.15470/gkiznu	Aragan River_Jaca	2007-08-07	microhabitat
Aragan River_Jaca	Laboratory work	Data management and standardization	Aragan River_Jaca 2014-09-29	dwca-macro-invert-che-v2.6.zip	University of Navarra  Department of Environmental Biology	doi:10.15470/GKIZNU	http://doi.org/10.15470/gkiznu	Aragan River_Jaca	2014-09-29	microhabitat
Gas River_Jaca	Laboratory work	Data management and standardization	Gas River_Jaca 2011-08-17	dwca-macro-invert-che-v2.6.zip	University of Navarra  Department of Environmental Biology	doi:10.15470/GKIZNU	http://doi.org/10.15470/gkiznu	Gas River_Jaca	2011-08-17	microhabitat
Gas River_Jaca	Laboratory work	Data management and standardization	Gas River_Jaca 2014-09-29	dwca-macro-invert-che-v2.6.zip	University of Navarra  Department of Environmental Biology	doi:10.15470/GKIZNU	http://doi.org/10.15470/gkiznu	Gas River_Jaca	2014-09-29	microhabitat
Gas River_Jaca	Laboratory work	Data management and standardization	Gas River_Jaca 2006-11-14	dwca-macro-invert-che-v2.6.zip	University of Navarra  Department of Environmental Biology	doi:10.15470/GKIZNU	http://doi.org/10.15470/gkiznu	Gas River_Jaca	2006-11-14	microhabitat
Gas River_Jaca	Laboratory work	Data management and standardization	Gas River_Jaca 2010-08-18	dwca-macro-invert-che-v2.6.zip	University of Navarra  Department of Environmental Biology	doi:10.15470/GKIZNU	http://doi.org/10.15470/gkiznu	Gas River_Jaca	2010-08-18	microhabitat
Gas River_Jaca	Laboratory work	Data management and standardization	Gas River_Jaca 2008-08-04	dwca-macro-invert-che-v2.6.zip	University of Navarra  Department of Environmental Biology	doi:10.15470/GKIZNU	http://doi.org/10.15470/gkiznu	Gas River_Jaca	2008-08-04	microhabitat
Gas River_Jaca	Laboratory work	Data management and standardization	Gas River_Jaca 2013-09-24	dwca-macro-invert-che-v2.6.zip	University of Navarra  Department of Environmental Biology	doi:10.15470/GKIZNU	http://doi.org/10.15470/gkiznu	Gas River_Jaca	2013-09-24	microhabitat
Gas River_Jaca	Laboratory work	Data management and standardization	Gas River_Jaca 2012-08-27	dwca-macro-invert-che-v2.6.zip	University of Navarra  Department of Environmental Biology	doi:10.15470/GKIZNU	http://doi.org/10.15470/gkiznu	Gas River_Jaca	2012-08-27	microhabitat
Gas River_Jaca	Laboratory work	Data management and standardization	Gas River_Jaca 2015-09-08	dwca-macro-invert-che-v2.6.zip	University of Navarra  Department of Environmental Biology	doi:10.15470/GKIZNU	http://doi.org/10.15470/gkiznu	Gas River_Jaca	2015-09-08	microhabitat
Gas River_Jaca	Laboratory work	Data management and standardization	Gas River_Jaca 2006-07-11	dwca-macro-invert-che-v2.6.zip	University of Navarra  Department of Environmental Biology	doi:10.15470/GKIZNU	http://doi.org/10.15470/gkiznu	Gas River_Jaca	2006-07-11	microhabitat
Gas River_Jaca	Laboratory work	Data management and standardization	Gas River_Jaca 2009-08-17	dwca-macro-invert-che-v2.6.zip	University of Navarra  Department of Environmental Biology	doi:10.15470/GKIZNU	http://doi.org/10.15470/gkiznu	Gas River_Jaca	2009-08-17	microhabitat
Aragan River_Jaca_Aguas abajo	Laboratory work	Data management and standardization	Aragan River_Jaca_Aguas abajo 2006-11-15	dwca-macro-invert-che-v2.6.zip	University of Navarra  Department of Environmental Biology	doi:10.15470/GKIZNU	http://doi.org/10.15470/gkiznu	Aragan River_Jaca_Aguas abajo	2006-11-15	microhabitat
Aragan River_Jaca_Aguas abajo	Laboratory work	Data management and standardization	Aragan River_Jaca_Aguas abajo 2006-07-13	dwca-macro-invert-che-v2.6.zip	University of Navarra  Department of Environmental Biology	doi:10.15470/GKIZNU	http://doi.org/10.15470/gkiznu	Aragan River_Jaca_Aguas abajo	2006-07-13	microhabitat
Osia River_Jasa	Laboratory work	Data management and standardization	Osia River_Jasa 2008-08-05	dwca-macro-invert-che-v2.6.zip	University of Navarra  Department of Environmental Biology	doi:10.15470/GKIZNU	http://doi.org/10.15470/gkiznu	Osia River_Jasa	2008-08-05	microhabitat
Osia River_Jasa	Laboratory work	Data management and standardization	Osia River_Jasa 2011-08-18	dwca-macro-invert-che-v2.6.zip	University of Navarra  Department of Environmental Biology	doi:10.15470/GKIZNU	http://doi.org/10.15470/gkiznu	Osia River_Jasa	2011-08-18	microhabitat
Osia River_Jasa	Laboratory work	Data management and standardization	Osia River_Jasa 2007-08-07	dwca-macro-invert-che-v2.6.zip	University of Navarra  Department of Environmental Biology	doi:10.15470/GKIZNU	http://doi.org/10.15470/gkiznu	Osia River_Jasa	2007-08-07	microhabitat
Osia River_Jasa	Laboratory work	Data management and standardization	Osia River_Jasa 2014-09-16	dwca-macro-invert-che-v2.6.zip	University of Navarra  Department of Environmental Biology	doi:10.15470/GKIZNU	http://doi.org/10.15470/gkiznu	Osia River_Jasa	2014-09-16	microhabitat
Osia River_Jasa	Laboratory work	Data management and standardization	Osia River_Jasa 2013-09-24	dwca-macro-invert-che-v2.6.zip	University of Navarra  Department of Environmental Biology	doi:10.15470/GKIZNU	http://doi.org/10.15470/gkiznu	Osia River_Jasa	2013-09-24	microhabitat
Osia River_Jasa	Laboratory work	Data management and standardization	Osia River_Jasa 2012-08-27	dwca-macro-invert-che-v2.6.zip	University of Navarra  Department of Environmental Biology	doi:10.15470/GKIZNU	http://doi.org/10.15470/gkiznu	Osia River_Jasa	2012-08-27	microhabitat
Osia River_Jasa	Laboratory work	Data management and standardization	Osia River_Jasa 2015-09-08	dwca-macro-invert-che-v2.6.zip	University of Navarra  Department of Environmental Biology	doi:10.15470/GKIZNU	http://doi.org/10.15470/gkiznu	Osia River_Jasa	2015-09-08	microhabitat
Osia River_Jasa	Laboratory work	Data management and standardization	Osia River_Jasa 2009-08-18	dwca-macro-invert-che-v2.6.zip	University of Navarra  Department of Environmental Biology	doi:10.15470/GKIZNU	http://doi.org/10.15470/gkiznu	Osia River_Jasa	2009-08-18	microhabitat
Osia River_Jasa	Laboratory work	Data management and standardization	Osia River_Jasa 2010-08-19	dwca-macro-invert-che-v2.6.zip	University of Navarra  Department of Environmental Biology	doi:10.15470/GKIZNU	http://doi.org/10.15470/gkiznu	Osia River_Jasa	2010-08-19	microhabitat
Zadorra River_La Puebla de Arganzan	Laboratory work	Data management and standardization	Zadorra River_La Puebla de Arganzan 2010-07-14	dwca-macro-invert-che-v2.6.zip	University of Navarra  Department of Environmental Biology	doi:10.15470/GKIZNU	http://doi.org/10.15470/gkiznu	Zadorra River_La Puebla de Arganzan	2010-07-14	microhabitat
Zadorra River_La Puebla de Arganzan	Laboratory work	Data management and standardization	Zadorra River_La Puebla de Arganzan 2007-06-12	dwca-macro-invert-che-v2.6.zip	University of Navarra  Department of Environmental Biology	doi:10.15470/GKIZNU	http://doi.org/10.15470/gkiznu	Zadorra River_La Puebla de Arganzan	2007-06-12	microhabitat
Zadorra River_La Puebla de Arganzan	Laboratory work	Data management and standardization	Zadorra River_La Puebla de Arganzan 2011-10-04	dwca-macro-invert-che-v2.6.zip	University of Navarra  Department of Environmental Biology	doi:10.15470/GKIZNU	http://doi.org/10.15470/gkiznu	Zadorra River_La Puebla de Arganzan	2011-10-04	microhabitat
Zadorra River_La Puebla de Arganzan	Laboratory work	Data management and standardization	Zadorra River_La Puebla de Arganzan 2008-08-21	dwca-macro-invert-che-v2.6.zip	University of Navarra  Department of Environmental Biology	doi:10.15470/GKIZNU	http://doi.org/10.15470/gkiznu	Zadorra River_La Puebla de Arganzan	2008-08-21	microhabitat
Zadorra River_La Puebla de Arganzan	Laboratory work	Data management and standardization	Zadorra River_La Puebla de Arganzan 2015-08-13	dwca-macro-invert-che-v2.6.zip	University of Navarra  Department of Environmental Biology	doi:10.15470/GKIZNU	http://doi.org/10.15470/gkiznu	Zadorra River_La Puebla de Arganzan	2015-08-13	microhabitat
Zadorra River_La Puebla de Arganzan	Laboratory work	Data management and standardization	Zadorra River_La Puebla de Arganzan 2014-08-07	dwca-macro-invert-che-v2.6.zip	University of Navarra  Department of Environmental Biology	doi:10.15470/GKIZNU	http://doi.org/10.15470/gkiznu	Zadorra River_La Puebla de Arganzan	2014-08-07	microhabitat
Zadorra River_La Puebla de Arganzan	Laboratory work	Data management and standardization	Zadorra River_La Puebla de Arganzan 2005-09-06	dwca-macro-invert-che-v2.6.zip	University of Navarra  Department of Environmental Biology	doi:10.15470/GKIZNU	http://doi.org/10.15470/gkiznu	Zadorra River_La Puebla de Arganzan	2005-09-06	microhabitat
Zadorra River_La Puebla de Arganzan	Laboratory work	Data management and standardization	Zadorra River_La Puebla de Arganzan 2009-07-22	dwca-macro-invert-che-v2.6.zip	University of Navarra  Department of Environmental Biology	doi:10.15470/GKIZNU	http://doi.org/10.15470/gkiznu	Zadorra River_La Puebla de Arganzan	2009-07-22	microhabitat
Zadorra River_La Puebla de Arganzan	Laboratory work	Data management and standardization	Zadorra River_La Puebla de Arganzan 2012-09-11	dwca-macro-invert-che-v2.6.zip	University of Navarra  Department of Environmental Biology	doi:10.15470/GKIZNU	http://doi.org/10.15470/gkiznu	Zadorra River_La Puebla de Arganzan	2012-09-11	microhabitat
Zadorra River_La Puebla de Arganzan	Laboratory work	Data management and standardization	Zadorra River_La Puebla de Arganzan 2013-08-07	dwca-macro-invert-che-v2.6.zip	University of Navarra  Department of Environmental Biology	doi:10.15470/GKIZNU	http://doi.org/10.15470/gkiznu	Zadorra River_La Puebla de Arganzan	2013-08-07	microhabitat
Aguasvivas River_Lagata	Laboratory work	Data management and standardization	Aguasvivas River_Lagata 2006-06-15	dwca-macro-invert-che-v2.6.zip	University of Navarra  Department of Environmental Biology	doi:10.15470/GKIZNU	http://doi.org/10.15470/gkiznu	Aguasvivas River_Lagata	2006-06-15	microhabitat
Ega River_Lagrain	Laboratory work	Data management and standardization	Ega River_Lagrain 2005-07-25	dwca-macro-invert-che-v2.6.zip	University of Navarra  Department of Environmental Biology	doi:10.15470/GKIZNU	http://doi.org/10.15470/gkiznu	Ega River_Lagrain	2005-07-25	microhabitat
Ega River_Lagrain	Laboratory work	Data management and standardization	Ega River_Lagrain 2015-08-12	dwca-macro-invert-che-v2.6.zip	University of Navarra  Department of Environmental Biology	doi:10.15470/GKIZNU	http://doi.org/10.15470/gkiznu	Ega River_Lagrain	2015-08-12	microhabitat
Ega River_Lagrain	Laboratory work	Data management and standardization	Ega River_Lagrain 2007-06-21	dwca-macro-invert-che-v2.6.zip	University of Navarra  Department of Environmental Biology	doi:10.15470/GKIZNU	http://doi.org/10.15470/gkiznu	Ega River_Lagrain	2007-06-21	microhabitat
Alcanadre River_Laguarta	Laboratory work	Data management and standardization	Alcanadre River_Laguarta 2008-07-29	dwca-macro-invert-che-v2.6.zip	University of Navarra  Department of Environmental Biology	doi:10.15470/GKIZNU	http://doi.org/10.15470/gkiznu	Alcanadre River_Laguarta	2008-07-29	microhabitat
Alcanadre River_Laguarta	Laboratory work	Data management and standardization	Alcanadre River_Laguarta 2014-07-16	dwca-macro-invert-che-v2.6.zip	University of Navarra  Department of Environmental Biology	doi:10.15470/GKIZNU	http://doi.org/10.15470/gkiznu	Alcanadre River_Laguarta	2014-07-16	microhabitat
Alcanadre River_Laguarta	Laboratory work	Data management and standardization	Alcanadre River_Laguarta 2007-08-01	dwca-macro-invert-che-v2.6.zip	University of Navarra  Department of Environmental Biology	doi:10.15470/GKIZNU	http://doi.org/10.15470/gkiznu	Alcanadre River_Laguarta	2007-08-01	microhabitat
Isuala River_Las Bellostas	Laboratory work	Data management and standardization	Isuala River_Las Bellostas 2007-08-01	dwca-macro-invert-che-v2.6.zip	University of Navarra  Department of Environmental Biology	doi:10.15470/GKIZNU	http://doi.org/10.15470/gkiznu	Isuala River_Las Bellostas	2007-08-01	microhabitat
Isaibena River_Laspaules	Laboratory work	Data management and standardization	Isaibena River_Laspaules 2009-08-05	dwca-macro-invert-che-v2.6.zip	University of Navarra  Department of Environmental Biology	doi:10.15470/GKIZNU	http://doi.org/10.15470/gkiznu	Isaibena River_Laspaules	2009-08-05	microhabitat
Isaibena River_Laspaules	Laboratory work	Data management and standardization	Isaibena River_Laspaules 2007-08-22	dwca-macro-invert-che-v2.6.zip	University of Navarra  Department of Environmental Biology	doi:10.15470/GKIZNU	http://doi.org/10.15470/gkiznu	Isaibena River_Laspaules	2007-08-22	microhabitat
Isaibena River_Laspaules	Laboratory work	Data management and standardization	Isaibena River_Laspaules 2005-09-15	dwca-macro-invert-che-v2.6.zip	University of Navarra  Department of Environmental Biology	doi:10.15470/GKIZNU	http://doi.org/10.15470/gkiznu	Isaibena River_Laspaules	2005-09-15	microhabitat
Isaibena River_Laspaules	Laboratory work	Data management and standardization	Isaibena River_Laspaules 2013-09-30	dwca-macro-invert-che-v2.6.zip	University of Navarra  Department of Environmental Biology	doi:10.15470/GKIZNU	http://doi.org/10.15470/gkiznu	Isaibena River_Laspaules	2013-09-30	microhabitat
Isaibena River_Laspaules	Laboratory work	Data management and standardization	Isaibena River_Laspaules 2008-07-23	dwca-macro-invert-che-v2.6.zip	University of Navarra  Department of Environmental Biology	doi:10.15470/GKIZNU	http://doi.org/10.15470/gkiznu	Isaibena River_Laspaules	2008-07-23	microhabitat
Cinca River_Laspuaa	Laboratory work	Data management and standardization	Cinca River_Laspuaa 2007-08-27	dwca-macro-invert-che-v2.6.zip	University of Navarra  Department of Environmental Biology	doi:10.15470/GKIZNU	http://doi.org/10.15470/gkiznu	Cinca River_Laspuaa	2007-08-27	microhabitat
Cinca River_Laspuaa	Laboratory work	Data management and standardization	Cinca River_Laspuaa 2005-08-17	dwca-macro-invert-che-v2.6.zip	University of Navarra  Department of Environmental Biology	doi:10.15470/GKIZNU	http://doi.org/10.15470/gkiznu	Cinca River_Laspuaa	2005-08-17	microhabitat
Cinca River_Laspuaa	Laboratory work	Data management and standardization	Cinca River_Laspuaa 2009-08-25	dwca-macro-invert-che-v2.6.zip	University of Navarra  Department of Environmental Biology	doi:10.15470/GKIZNU	http://doi.org/10.15470/gkiznu	Cinca River_Laspuaa	2009-08-25	microhabitat
Cinca River_Laspuaa	Laboratory work	Data management and standardization	Cinca River_Laspuaa 2008-07-30	dwca-macro-invert-che-v2.6.zip	University of Navarra  Department of Environmental Biology	doi:10.15470/GKIZNU	http://doi.org/10.15470/gkiznu	Cinca River_Laspuaa	2008-07-30	microhabitat
Cinca River_Laspuaa	Laboratory work	Data management and standardization	Cinca River_Laspuaa 2014-10-07	dwca-macro-invert-che-v2.6.zip	University of Navarra  Department of Environmental Biology	doi:10.15470/GKIZNU	http://doi.org/10.15470/gkiznu	Cinca River_Laspuaa	2014-10-07	microhabitat
Cinca River_Laspuaa	Laboratory work	Data management and standardization	Cinca River_Laspuaa 2008-07-30	dwca-macro-invert-che-v2.6.zip	University of Navarra  Department of Environmental Biology	doi:10.15470/GKIZNU	http://doi.org/10.15470/gkiznu	Cinca River_Laspuaa	2008-07-30	microhabitat
Irati River_Liadena	Laboratory work	Data management and standardization	Irati River_Liadena 2008-07-10	dwca-macro-invert-che-v2.6.zip	University of Navarra  Department of Environmental Biology	doi:10.15470/GKIZNU	http://doi.org/10.15470/gkiznu	Irati River_Liadena	2008-07-10	microhabitat
Irati River_Liadena	Laboratory work	Data management and standardization	Irati River_Liadena 2015-07-21	dwca-macro-invert-che-v2.6.zip	University of Navarra  Department of Environmental Biology	doi:10.15470/GKIZNU	http://doi.org/10.15470/gkiznu	Irati River_Liadena	2015-07-21	microhabitat
Irati River_Liadena	Laboratory work	Data management and standardization	Irati River_Liadena 2007-07-03	dwca-macro-invert-che-v2.6.zip	University of Navarra  Department of Environmental Biology	doi:10.15470/GKIZNU	http://doi.org/10.15470/gkiznu	Irati River_Liadena	2007-07-03	microhabitat
Queiles River_Los Fayos	Laboratory work	Data management and standardization	Queiles River_Los Fayos 2011-08-10	dwca-macro-invert-che-v2.6.zip	University of Navarra  Department of Environmental Biology	doi:10.15470/GKIZNU	http://doi.org/10.15470/gkiznu	Queiles River_Los Fayos	2011-08-10	microhabitat
Queiles River_Los Fayos	Laboratory work	Data management and standardization	Queiles River_Los Fayos 2005-08-16	dwca-macro-invert-che-v2.6.zip	University of Navarra  Department of Environmental Biology	doi:10.15470/GKIZNU	http://doi.org/10.15470/gkiznu	Queiles River_Los Fayos	2005-08-16	microhabitat
Queiles River_Los Fayos	Laboratory work	Data management and standardization	Queiles River_Los Fayos 2010-07-05	dwca-macro-invert-che-v2.6.zip	University of Navarra  Department of Environmental Biology	doi:10.15470/GKIZNU	http://doi.org/10.15470/gkiznu	Queiles River_Los Fayos	2010-07-05	microhabitat
Queiles River_Los Fayos	Laboratory work	Data management and standardization	Queiles River_Los Fayos 2008-06-30	dwca-macro-invert-che-v2.6.zip	University of Navarra  Department of Environmental Biology	doi:10.15470/GKIZNU	http://doi.org/10.15470/gkiznu	Queiles River_Los Fayos	2008-06-30	microhabitat
Queiles River_Los Fayos	Laboratory work	Data management and standardization	Queiles River_Los Fayos 2007-07-18	dwca-macro-invert-che-v2.6.zip	University of Navarra  Department of Environmental Biology	doi:10.15470/GKIZNU	http://doi.org/10.15470/gkiznu	Queiles River_Los Fayos	2007-07-18	microhabitat
Irati River_Lumbier	Laboratory work	Data management and standardization	Irati River_Lumbier 2008-07-10	dwca-macro-invert-che-v2.6.zip	University of Navarra  Department of Environmental Biology	doi:10.15470/GKIZNU	http://doi.org/10.15470/gkiznu	Irati River_Lumbier	2008-07-10	microhabitat
Irati River_Lumbier	Laboratory work	Data management and standardization	Irati River_Lumbier 2007-07-03	dwca-macro-invert-che-v2.6.zip	University of Navarra  Department of Environmental Biology	doi:10.15470/GKIZNU	http://doi.org/10.15470/gkiznu	Irati River_Lumbier	2007-07-03	microhabitat
Irati River_Lumbier	Laboratory work	Data management and standardization	Irati River_Lumbier 2005-07-08	dwca-macro-invert-che-v2.6.zip	University of Navarra  Department of Environmental Biology	doi:10.15470/GKIZNU	http://doi.org/10.15470/gkiznu	Irati River_Lumbier	2005-07-08	microhabitat
Irati River_Lumbier	Laboratory work	Data management and standardization	Irati River_Lumbier 2015-07-21	dwca-macro-invert-che-v2.6.zip	University of Navarra  Department of Environmental Biology	doi:10.15470/GKIZNU	http://doi.org/10.15470/gkiznu	Irati River_Lumbier	2015-07-21	microhabitat
Irati River_Lumbier_Aguas Arriba	Laboratory work	Data management and standardization	Irati River_Lumbier_Aguas Arriba 2006-06-06	dwca-macro-invert-che-v2.6.zip	University of Navarra  Department of Environmental Biology	doi:10.15470/GKIZNU	http://doi.org/10.15470/gkiznu	Irati River_Lumbier_Aguas Arriba	2006-06-06	microhabitat
Arba de Luesia River_Malpica de Arba	Laboratory work	Data management and standardization	Arba de Luesia River_Malpica de Arba 2010-05-06	dwca-macro-invert-che-v2.6.zip	University of Navarra  Department of Environmental Biology	doi:10.15470/GKIZNU	http://doi.org/10.15470/gkiznu	Arba de Luesia River_Malpica de Arba	2010-05-06	microhabitat
Arba de Luesia River_Malpica de Arba	Laboratory work	Data management and standardization	Arba de Luesia River_Malpica de Arba 2008-05-07	dwca-macro-invert-che-v2.6.zip	University of Navarra  Department of Environmental Biology	doi:10.15470/GKIZNU	http://doi.org/10.15470/gkiznu	Arba de Luesia River_Malpica de Arba	2008-05-07	microhabitat
Arba de Luesia River_Malpica de Arba	Laboratory work	Data management and standardization	Arba de Luesia River_Malpica de Arba 2006-06-12	dwca-macro-invert-che-v2.6.zip	University of Navarra  Department of Environmental Biology	doi:10.15470/GKIZNU	http://doi.org/10.15470/gkiznu	Arba de Luesia River_Malpica de Arba	2006-06-12	microhabitat
Arba de Luesia River_Malpica de Arba	Laboratory work	Data management and standardization	Arba de Luesia River_Malpica de Arba 2006-10-16	dwca-macro-invert-che-v2.6.zip	University of Navarra  Department of Environmental Biology	doi:10.15470/GKIZNU	http://doi.org/10.15470/gkiznu	Arba de Luesia River_Malpica de Arba	2006-10-16	microhabitat
Arba de Luesia River_Malpica de Arba	Laboratory work	Data management and standardization	Arba de Luesia River_Malpica de Arba 2008-05-07	dwca-macro-invert-che-v2.6.zip	University of Navarra  Department of Environmental Biology	doi:10.15470/GKIZNU	http://doi.org/10.15470/gkiznu	Arba de Luesia River_Malpica de Arba	2008-05-07	microhabitat
Arba de Luesia River_Malpica de Arba	Laboratory work	Data management and standardization	Arba de Luesia River_Malpica de Arba 2009-06-22	dwca-macro-invert-che-v2.6.zip	University of Navarra  Department of Environmental Biology	doi:10.15470/GKIZNU	http://doi.org/10.15470/gkiznu	Arba de Luesia River_Malpica de Arba	2009-06-22	microhabitat
Arba de Luesia River_Malpica de Arba	Laboratory work	Data management and standardization	Arba de Luesia River_Malpica de Arba 2007-07-16	dwca-macro-invert-che-v2.6.zip	University of Navarra  Department of Environmental Biology	doi:10.15470/GKIZNU	http://doi.org/10.15470/gkiznu	Arba de Luesia River_Malpica de Arba	2007-07-16	microhabitat
Aragan River_Marcilla	Laboratory work	Data management and standardization	Aragan River_Marcilla 2007-06-28	dwca-macro-invert-che-v2.6.zip	University of Navarra  Department of Environmental Biology	doi:10.15470/GKIZNU	http://doi.org/10.15470/gkiznu	Aragan River_Marcilla	2007-06-28	microhabitat
Aragan River_Marcilla	Laboratory work	Data management and standardization	Aragan River_Marcilla 2008-07-14	dwca-macro-invert-che-v2.6.zip	University of Navarra  Department of Environmental Biology	doi:10.15470/GKIZNU	http://doi.org/10.15470/gkiznu	Aragan River_Marcilla	2008-07-14	microhabitat
Aragan River_Marcilla	Laboratory work	Data management and standardization	Aragan River_Marcilla 2009-07-08	dwca-macro-invert-che-v2.6.zip	University of Navarra  Department of Environmental Biology	doi:10.15470/GKIZNU	http://doi.org/10.15470/gkiznu	Aragan River_Marcilla	2009-07-08	microhabitat
Ebro River_Lodosa	Laboratory work	Data management and standardization	Ebro River_Lodosa 2005-07-19	dwca-macro-invert-che-v2.6.zip	University of Navarra  Department of Environmental Biology	doi:10.15470/GKIZNU	http://doi.org/10.15470/gkiznu	Ebro River_Lodosa	2005-07-19	microhabitat
Ebro River_Lodosa	Laboratory work	Data management and standardization	Ebro River_Lodosa 2008-08-12	dwca-macro-invert-che-v2.6.zip	University of Navarra  Department of Environmental Biology	doi:10.15470/GKIZNU	http://doi.org/10.15470/gkiznu	Ebro River_Lodosa	2008-08-12	microhabitat
Ebro River_Lodosa	Laboratory work	Data management and standardization	Ebro River_Lodosa 2009-07-09	dwca-macro-invert-che-v2.6.zip	University of Navarra  Department of Environmental Biology	doi:10.15470/GKIZNU	http://doi.org/10.15470/gkiznu	Ebro River_Lodosa	2009-07-09	microhabitat
Ebro River_Lodosa	Laboratory work	Data management and standardization	Ebro River_Lodosa 2007-06-27	dwca-macro-invert-che-v2.6.zip	University of Navarra  Department of Environmental Biology	doi:10.15470/GKIZNU	http://doi.org/10.15470/gkiznu	Ebro River_Lodosa	2007-06-27	microhabitat
Ebro River_Lodosa	Laboratory work	Data management and standardization	Ebro River_Lodosa 2015-07-30	dwca-macro-invert-che-v2.6.zip	University of Navarra  Department of Environmental Biology	doi:10.15470/GKIZNU	http://doi.org/10.15470/gkiznu	Ebro River_Lodosa	2015-07-30	microhabitat
Ebro River_Lodosa	Laboratory work	Data management and standardization	Ebro River_Lodosa 2011-07-04	dwca-macro-invert-che-v2.6.zip	University of Navarra  Department of Environmental Biology	doi:10.15470/GKIZNU	http://doi.org/10.15470/gkiznu	Ebro River_Lodosa	2011-07-04	microhabitat
Ebro River_Mendavia - zona riojana	Laboratory work	Data management and standardization	Ebro River_Mendavia - zona riojana 2011-07-04	dwca-macro-invert-che-v2.6.zip	University of Navarra  Department of Environmental Biology	doi:10.15470/GKIZNU	http://doi.org/10.15470/gkiznu	Ebro River_Mendavia - zona riojana	2011-07-04	microhabitat
Ebro River_Mendavia - zona riojana	Laboratory work	Data management and standardization	Ebro River_Mendavia - zona riojana 2009-07-13	dwca-macro-invert-che-v2.6.zip	University of Navarra  Department of Environmental Biology	doi:10.15470/GKIZNU	http://doi.org/10.15470/gkiznu	Ebro River_Mendavia - zona riojana	2009-07-13	microhabitat
Ebro River_Mendavia - zona riojana	Laboratory work	Data management and standardization	Ebro River_Mendavia - zona riojana 2013-08-12	dwca-macro-invert-che-v2.6.zip	University of Navarra  Department of Environmental Biology	doi:10.15470/GKIZNU	http://doi.org/10.15470/gkiznu	Ebro River_Mendavia - zona riojana	2013-08-12	microhabitat
Ebro River_Mendavia - zona riojana	Laboratory work	Data management and standardization	Ebro River_Mendavia - zona riojana 2014-08-27	dwca-macro-invert-che-v2.6.zip	University of Navarra  Department of Environmental Biology	doi:10.15470/GKIZNU	http://doi.org/10.15470/gkiznu	Ebro River_Mendavia - zona riojana	2014-08-27	microhabitat
Ebro River_Mendavia - zona riojana	Laboratory work	Data management and standardization	Ebro River_Mendavia - zona riojana 2008-08-12	dwca-macro-invert-che-v2.6.zip	University of Navarra  Department of Environmental Biology	doi:10.15470/GKIZNU	http://doi.org/10.15470/gkiznu	Ebro River_Mendavia - zona riojana	2008-08-12	microhabitat
Ebro River_Mendavia - zona riojana	Laboratory work	Data management and standardization	Ebro River_Mendavia - zona riojana 2005-07-19	dwca-macro-invert-che-v2.6.zip	University of Navarra  Department of Environmental Biology	doi:10.15470/GKIZNU	http://doi.org/10.15470/gkiznu	Ebro River_Mendavia - zona riojana	2005-07-19	microhabitat
Ebro River_Mendavia - zona riojana	Laboratory work	Data management and standardization	Ebro River_Mendavia - zona riojana 2012-09-10	dwca-macro-invert-che-v2.6.zip	University of Navarra  Department of Environmental Biology	doi:10.15470/GKIZNU	http://doi.org/10.15470/gkiznu	Ebro River_Mendavia - zona riojana	2012-09-10	microhabitat
Ebro River_Mendavia - zona riojana	Laboratory work	Data management and standardization	Ebro River_Mendavia - zona riojana 2007-06-27	dwca-macro-invert-che-v2.6.zip	University of Navarra  Department of Environmental Biology	doi:10.15470/GKIZNU	http://doi.org/10.15470/gkiznu	Ebro River_Mendavia - zona riojana	2007-06-27	microhabitat
Linares River_Mendavia	Laboratory work	Data management and standardization	Linares River_Mendavia 2008-08-12	dwca-macro-invert-che-v2.6.zip	University of Navarra  Department of Environmental Biology	doi:10.15470/GKIZNU	http://doi.org/10.15470/gkiznu	Linares River_Mendavia	2008-08-12	microhabitat
Linares River_Mendavia	Laboratory work	Data management and standardization	Linares River_Mendavia 2009-07-09	dwca-macro-invert-che-v2.6.zip	University of Navarra  Department of Environmental Biology	doi:10.15470/GKIZNU	http://doi.org/10.15470/gkiznu	Linares River_Mendavia	2009-07-09	microhabitat
Linares River_Mendavia	Laboratory work	Data management and standardization	Linares River_Mendavia 2013-07-30	dwca-macro-invert-che-v2.6.zip	University of Navarra  Department of Environmental Biology	doi:10.15470/GKIZNU	http://doi.org/10.15470/gkiznu	Linares River_Mendavia	2013-07-30	microhabitat
Linares River_Mendavia	Laboratory work	Data management and standardization	Linares River_Mendavia 2010-07-29	dwca-macro-invert-che-v2.6.zip	University of Navarra  Department of Environmental Biology	doi:10.15470/GKIZNU	http://doi.org/10.15470/gkiznu	Linares River_Mendavia	2010-07-29	microhabitat
Linares River_Mendavia	Laboratory work	Data management and standardization	Linares River_Mendavia 2015-07-22	dwca-macro-invert-che-v2.6.zip	University of Navarra  Department of Environmental Biology	doi:10.15470/GKIZNU	http://doi.org/10.15470/gkiznu	Linares River_Mendavia	2015-07-22	microhabitat
Linares River_Mendavia	Laboratory work	Data management and standardization	Linares River_Mendavia 2007-06-27	dwca-macro-invert-che-v2.6.zip	University of Navarra  Department of Environmental Biology	doi:10.15470/GKIZNU	http://doi.org/10.15470/gkiznu	Linares River_Mendavia	2007-06-27	microhabitat
Linares River_Mendavia	Laboratory work	Data management and standardization	Linares River_Mendavia 2012-09-10	dwca-macro-invert-che-v2.6.zip	University of Navarra  Department of Environmental Biology	doi:10.15470/GKIZNU	http://doi.org/10.15470/gkiznu	Linares River_Mendavia	2012-09-10	microhabitat
Linares River_Mendavia	Laboratory work	Data management and standardization	Linares River_Mendavia 2011-07-04	dwca-macro-invert-che-v2.6.zip	University of Navarra  Department of Environmental Biology	doi:10.15470/GKIZNU	http://doi.org/10.15470/gkiznu	Linares River_Mendavia	2011-07-04	microhabitat
Linares River_Mendavia	Laboratory work	Data management and standardization	Linares River_Mendavia 2005-07-19	dwca-macro-invert-che-v2.6.zip	University of Navarra  Department of Environmental Biology	doi:10.15470/GKIZNU	http://doi.org/10.15470/gkiznu	Linares River_Mendavia	2005-07-19	microhabitat
Linares River_Mendavia	Laboratory work	Data management and standardization	Linares River_Mendavia 2014-08-27	dwca-macro-invert-che-v2.6.zip	University of Navarra  Department of Environmental Biology	doi:10.15470/GKIZNU	http://doi.org/10.15470/gkiznu	Linares River_Mendavia	2014-08-27	microhabitat
Zadorra River_Mendibil	Laboratory work	Data management and standardization	Zadorra River_Mendibil 2014-08-07	dwca-macro-invert-che-v2.6.zip	University of Navarra  Department of Environmental Biology	doi:10.15470/GKIZNU	http://doi.org/10.15470/gkiznu	Zadorra River_Mendibil	2014-08-07	microhabitat
Zadorra River_Mendibil	Laboratory work	Data management and standardization	Zadorra River_Mendibil 2009-07-22	dwca-macro-invert-che-v2.6.zip	University of Navarra  Department of Environmental Biology	doi:10.15470/GKIZNU	http://doi.org/10.15470/gkiznu	Zadorra River_Mendibil	2009-07-22	microhabitat
Zadorra River_Mendibil	Laboratory work	Data management and standardization	Zadorra River_Mendibil 2011-10-04	dwca-macro-invert-che-v2.6.zip	University of Navarra  Department of Environmental Biology	doi:10.15470/GKIZNU	http://doi.org/10.15470/gkiznu	Zadorra River_Mendibil	2011-10-04	microhabitat
Zadorra River_Mendibil	Laboratory work	Data management and standardization	Zadorra River_Mendibil 2008-10-01	dwca-macro-invert-che-v2.6.zip	University of Navarra  Department of Environmental Biology	doi:10.15470/GKIZNU	http://doi.org/10.15470/gkiznu	Zadorra River_Mendibil	2008-10-01	microhabitat
Zadorra River_Mendibil	Laboratory work	Data management and standardization	Zadorra River_Mendibil 2013-08-06	dwca-macro-invert-che-v2.6.zip	University of Navarra  Department of Environmental Biology	doi:10.15470/GKIZNU	http://doi.org/10.15470/gkiznu	Zadorra River_Mendibil	2013-08-06	microhabitat
Zadorra River_Mendibil	Laboratory work	Data management and standardization	Zadorra River_Mendibil 2015-08-18	dwca-macro-invert-che-v2.6.zip	University of Navarra  Department of Environmental Biology	doi:10.15470/GKIZNU	http://doi.org/10.15470/gkiznu	Zadorra River_Mendibil	2015-08-18	microhabitat
Zadorra River_Mendibil	Laboratory work	Data management and standardization	Zadorra River_Mendibil 2010-07-15	dwca-macro-invert-che-v2.6.zip	University of Navarra  Department of Environmental Biology	doi:10.15470/GKIZNU	http://doi.org/10.15470/gkiznu	Zadorra River_Mendibil	2010-07-15	microhabitat
Zadorra River_Mendibil	Laboratory work	Data management and standardization	Zadorra River_Mendibil 2007-06-18	dwca-macro-invert-che-v2.6.zip	University of Navarra  Department of Environmental Biology	doi:10.15470/GKIZNU	http://doi.org/10.15470/gkiznu	Zadorra River_Mendibil	2007-06-18	microhabitat
Zadorra River_Mendibil	Laboratory work	Data management and standardization	Zadorra River_Mendibil 2012-09-11	dwca-macro-invert-che-v2.6.zip	University of Navarra  Department of Environmental Biology	doi:10.15470/GKIZNU	http://doi.org/10.15470/gkiznu	Zadorra River_Mendibil	2012-09-11	microhabitat
Salado River_Mendigorraa	Laboratory work	Data management and standardization	Salado River_Mendigorraa 2009-07-14	dwca-macro-invert-che-v2.6.zip	University of Navarra  Department of Environmental Biology	doi:10.15470/GKIZNU	http://doi.org/10.15470/gkiznu	Salado River_Mendigorraa	2009-07-14	microhabitat
Salado River_Mendigorraa	Laboratory work	Data management and standardization	Salado River_Mendigorraa 2007-06-14	dwca-macro-invert-che-v2.6.zip	University of Navarra  Department of Environmental Biology	doi:10.15470/GKIZNU	http://doi.org/10.15470/gkiznu	Salado River_Mendigorraa	2007-06-14	microhabitat
Salado River_Mendigorraa	Laboratory work	Data management and standardization	Salado River_Mendigorraa 2013-07-25	dwca-macro-invert-che-v2.6.zip	University of Navarra  Department of Environmental Biology	doi:10.15470/GKIZNU	http://doi.org/10.15470/gkiznu	Salado River_Mendigorraa	2013-07-25	microhabitat
Salado River_Mendigorraa	Laboratory work	Data management and standardization	Salado River_Mendigorraa 2005-07-12	dwca-macro-invert-che-v2.6.zip	University of Navarra  Department of Environmental Biology	doi:10.15470/GKIZNU	http://doi.org/10.15470/gkiznu	Salado River_Mendigorraa	2005-07-12	microhabitat
Rojo River_Mijancas	Laboratory work	Data management and standardization	Rojo River_Mijancas 2006-07-27	dwca-macro-invert-che-v2.6.zip	University of Navarra  Department of Environmental Biology	doi:10.15470/GKIZNU	http://doi.org/10.15470/gkiznu	Rojo River_Mijancas	2006-07-27	microhabitat
Aragan River_Milagro	Laboratory work	Data management and standardization	Aragan River_Milagro 2010-07-19	dwca-macro-invert-che-v2.6.zip	University of Navarra  Department of Environmental Biology	doi:10.15470/GKIZNU	http://doi.org/10.15470/gkiznu	Aragan River_Milagro	2010-07-19	microhabitat
Aragan River_Milagro	Laboratory work	Data management and standardization	Aragan River_Milagro 2007-07-12	dwca-macro-invert-che-v2.6.zip	University of Navarra  Department of Environmental Biology	doi:10.15470/GKIZNU	http://doi.org/10.15470/gkiznu	Aragan River_Milagro	2007-07-12	microhabitat
Aragan River_Milagro	Laboratory work	Data management and standardization	Aragan River_Milagro 2005-07-12	dwca-macro-invert-che-v2.6.zip	University of Navarra  Department of Environmental Biology	doi:10.15470/GKIZNU	http://doi.org/10.15470/gkiznu	Aragan River_Milagro	2005-07-12	microhabitat
Aragan River_Milagro	Laboratory work	Data management and standardization	Aragan River_Milagro 2009-07-07	dwca-macro-invert-che-v2.6.zip	University of Navarra  Department of Environmental Biology	doi:10.15470/GKIZNU	http://doi.org/10.15470/gkiznu	Aragan River_Milagro	2009-07-07	microhabitat
Aragan River_Milagro	Laboratory work	Data management and standardization	Aragan River_Milagro 2008-08-11	dwca-macro-invert-che-v2.6.zip	University of Navarra  Department of Environmental Biology	doi:10.15470/GKIZNU	http://doi.org/10.15470/gkiznu	Aragan River_Milagro	2008-08-11	microhabitat
Aragan River_Milagro	Laboratory work	Data management and standardization	Aragan River_Milagro 2011-07-05	dwca-macro-invert-che-v2.6.zip	University of Navarra  Department of Environmental Biology	doi:10.15470/GKIZNU	http://doi.org/10.15470/gkiznu	Aragan River_Milagro	2011-07-05	microhabitat
Zadorra River_Miranda de Arce	Laboratory work	Data management and standardization	Zadorra River_Miranda de Arce 2006-07-26	dwca-macro-invert-che-v2.6.zip	University of Navarra  Department of Environmental Biology	doi:10.15470/GKIZNU	http://doi.org/10.15470/gkiznu	Zadorra River_Miranda de Arce	2006-07-26	microhabitat
Zadorra River_Miranda de Arce	Laboratory work	Data management and standardization	Zadorra River_Miranda de Arce 2007-06-13	dwca-macro-invert-che-v2.6.zip	University of Navarra  Department of Environmental Biology	doi:10.15470/GKIZNU	http://doi.org/10.15470/gkiznu	Zadorra River_Miranda de Arce	2007-06-13	microhabitat
Zadorra River_Miranda de Arce	Laboratory work	Data management and standardization	Zadorra River_Miranda de Arce 2015-08-13	dwca-macro-invert-che-v2.6.zip	University of Navarra  Department of Environmental Biology	doi:10.15470/GKIZNU	http://doi.org/10.15470/gkiznu	Zadorra River_Miranda de Arce	2015-08-13	microhabitat
Zadorra River_Miranda de Arce	Laboratory work	Data management and standardization	Zadorra River_Miranda de Arce 2013-09-11	dwca-macro-invert-che-v2.6.zip	University of Navarra  Department of Environmental Biology	doi:10.15470/GKIZNU	http://doi.org/10.15470/gkiznu	Zadorra River_Miranda de Arce	2013-09-11	microhabitat
Zadorra River_Miranda de Arce	Laboratory work	Data management and standardization	Zadorra River_Miranda de Arce 2010-07-28	dwca-macro-invert-che-v2.6.zip	University of Navarra  Department of Environmental Biology	doi:10.15470/GKIZNU	http://doi.org/10.15470/gkiznu	Zadorra River_Miranda de Arce	2010-07-28	microhabitat
Zadorra River_Miranda de Arce	Laboratory work	Data management and standardization	Zadorra River_Miranda de Arce 2011-10-03	dwca-macro-invert-che-v2.6.zip	University of Navarra  Department of Environmental Biology	doi:10.15470/GKIZNU	http://doi.org/10.15470/gkiznu	Zadorra River_Miranda de Arce	2011-10-03	microhabitat
Zadorra River_Miranda de Arce	Laboratory work	Data management and standardization	Zadorra River_Miranda de Arce 2005-07-25	dwca-macro-invert-che-v2.6.zip	University of Navarra  Department of Environmental Biology	doi:10.15470/GKIZNU	http://doi.org/10.15470/gkiznu	Zadorra River_Miranda de Arce	2005-07-25	microhabitat
Zadorra River_Miranda de Arce	Laboratory work	Data management and standardization	Zadorra River_Miranda de Arce 2012-09-26	dwca-macro-invert-che-v2.6.zip	University of Navarra  Department of Environmental Biology	doi:10.15470/GKIZNU	http://doi.org/10.15470/gkiznu	Zadorra River_Miranda de Arce	2012-09-26	microhabitat
Zadorra River_Miranda de Arce	Laboratory work	Data management and standardization	Zadorra River_Miranda de Arce 2009-07-29	dwca-macro-invert-che-v2.6.zip	University of Navarra  Department of Environmental Biology	doi:10.15470/GKIZNU	http://doi.org/10.15470/gkiznu	Zadorra River_Miranda de Arce	2009-07-29	microhabitat
Zadorra River_Miranda de Arce	Laboratory work	Data management and standardization	Zadorra River_Miranda de Arce 2014-08-06	dwca-macro-invert-che-v2.6.zip	University of Navarra  Department of Environmental Biology	doi:10.15470/GKIZNU	http://doi.org/10.15470/gkiznu	Zadorra River_Miranda de Arce	2014-08-06	microhabitat
Zadorra River_Miranda de Arce	Laboratory work	Data management and standardization	Zadorra River_Miranda de Arce 2008-08-20	dwca-macro-invert-che-v2.6.zip	University of Navarra  Department of Environmental Biology	doi:10.15470/GKIZNU	http://doi.org/10.15470/gkiznu	Zadorra River_Miranda de Arce	2008-08-20	microhabitat
Guatizalema River_Molinos de Sipain	Laboratory work	Data management and standardization	Guatizalema River_Molinos de Sipain 2007-07-30	dwca-macro-invert-che-v2.6.zip	University of Navarra  Department of Environmental Biology	doi:10.15470/GKIZNU	http://doi.org/10.15470/gkiznu	Guatizalema River_Molinos de Sipain	2007-07-30	microhabitat
Guatizalema River_Molinos de Sipain	Laboratory work	Data management and standardization	Guatizalema River_Molinos de Sipain 2009-07-01	dwca-macro-invert-che-v2.6.zip	University of Navarra  Department of Environmental Biology	doi:10.15470/GKIZNU	http://doi.org/10.15470/gkiznu	Guatizalema River_Molinos de Sipain	2009-07-01	microhabitat
Guatizalema River_Molinos de Sipain	Laboratory work	Data management and standardization	Guatizalema River_Molinos de Sipain 2014-07-14	dwca-macro-invert-che-v2.6.zip	University of Navarra  Department of Environmental Biology	doi:10.15470/GKIZNU	http://doi.org/10.15470/gkiznu	Guatizalema River_Molinos de Sipain	2014-07-14	microhabitat
Guatizalema River_Molinos de Sipain	Laboratory work	Data management and standardization	Guatizalema River_Molinos de Sipain 2008-07-28	dwca-macro-invert-che-v2.6.zip	University of Navarra  Department of Environmental Biology	doi:10.15470/GKIZNU	http://doi.org/10.15470/gkiznu	Guatizalema River_Molinos de Sipain	2008-07-28	microhabitat
Ubagua River_Muez	Laboratory work	Data management and standardization	Ubagua River_Muez 2008-07-15	dwca-macro-invert-che-v2.6.zip	University of Navarra  Department of Environmental Biology	doi:10.15470/GKIZNU	http://doi.org/10.15470/gkiznu	Ubagua River_Muez	2008-07-15	microhabitat
Ubagua River_Muez	Laboratory work	Data management and standardization	Ubagua River_Muez 2007-06-14	dwca-macro-invert-che-v2.6.zip	University of Navarra  Department of Environmental Biology	doi:10.15470/GKIZNU	http://doi.org/10.15470/gkiznu	Ubagua River_Muez	2007-06-14	microhabitat
Ubagua River_Muez	Laboratory work	Data management and standardization	Ubagua River_Muez 2009-07-14	dwca-macro-invert-che-v2.6.zip	University of Navarra  Department of Environmental Biology	doi:10.15470/GKIZNU	http://doi.org/10.15470/gkiznu	Ubagua River_Muez	2009-07-14	microhabitat
Ubagua River_Muez	Laboratory work	Data management and standardization	Ubagua River_Muez 2015-08-20	dwca-macro-invert-che-v2.6.zip	University of Navarra  Department of Environmental Biology	doi:10.15470/GKIZNU	http://doi.org/10.15470/gkiznu	Ubagua River_Muez	2015-08-20	microhabitat
Queiles River_Murchante	Laboratory work	Data management and standardization	Queiles River_Murchante 2008-06-30	dwca-macro-invert-che-v2.6.zip	University of Navarra  Department of Environmental Biology	doi:10.15470/GKIZNU	http://doi.org/10.15470/gkiznu	Queiles River_Murchante	2008-06-30	microhabitat
Queiles River_Murchante	Laboratory work	Data management and standardization	Queiles River_Murchante 2007-07-11	dwca-macro-invert-che-v2.6.zip	University of Navarra  Department of Environmental Biology	doi:10.15470/GKIZNU	http://doi.org/10.15470/gkiznu	Queiles River_Murchante	2007-07-11	microhabitat
Gaillego River_Murillo de Gaillego	Laboratory work	Data management and standardization	Gaillego River_Murillo de Gaillego 2006-11-06	dwca-macro-invert-che-v2.6.zip	University of Navarra  Department of Environmental Biology	doi:10.15470/GKIZNU	http://doi.org/10.15470/gkiznu	Gaillego River_Murillo de Gaillego	2006-11-06	microhabitat
Gaillego River_Murillo de Gaillego	Laboratory work	Data management and standardization	Gaillego River_Murillo de Gaillego 2008-08-06	dwca-macro-invert-che-v2.6.zip	University of Navarra  Department of Environmental Biology	doi:10.15470/GKIZNU	http://doi.org/10.15470/gkiznu	Gaillego River_Murillo de Gaillego	2008-08-06	microhabitat
Gaillego River_Murillo de Gaillego	Laboratory work	Data management and standardization	Gaillego River_Murillo de Gaillego 2009-08-13	dwca-macro-invert-che-v2.6.zip	University of Navarra  Department of Environmental Biology	doi:10.15470/GKIZNU	http://doi.org/10.15470/gkiznu	Gaillego River_Murillo de Gaillego	2009-08-13	microhabitat
Gaillego River_Murillo de Gaillego	Laboratory work	Data management and standardization	Gaillego River_Murillo de Gaillego 2014-08-13	dwca-macro-invert-che-v2.6.zip	University of Navarra  Department of Environmental Biology	doi:10.15470/GKIZNU	http://doi.org/10.15470/gkiznu	Gaillego River_Murillo de Gaillego	2014-08-13	microhabitat
Gaillego River_Murillo de Gaillego	Laboratory work	Data management and standardization	Gaillego River_Murillo de Gaillego 2007-08-09	dwca-macro-invert-che-v2.6.zip	University of Navarra  Department of Environmental Biology	doi:10.15470/GKIZNU	http://doi.org/10.15470/gkiznu	Gaillego River_Murillo de Gaillego	2007-08-09	microhabitat
Gaillego River_Murillo de Gaillego	Laboratory work	Data management and standardization	Gaillego River_Murillo de Gaillego 2006-07-13	dwca-macro-invert-che-v2.6.zip	University of Navarra  Department of Environmental Biology	doi:10.15470/GKIZNU	http://doi.org/10.15470/gkiznu	Gaillego River_Murillo de Gaillego	2006-07-13	microhabitat
Gaillego River_Murillo de Gaillego	Laboratory work	Data management and standardization	Gaillego River_Murillo de Gaillego 2005-07-28	dwca-macro-invert-che-v2.6.zip	University of Navarra  Department of Environmental Biology	doi:10.15470/GKIZNU	http://doi.org/10.15470/gkiznu	Gaillego River_Murillo de Gaillego	2005-07-28	microhabitat
Najerilla River_Naijera	Laboratory work	Data management and standardization	Najerilla River_Naijera 2015-07-28	dwca-macro-invert-che-v2.6.zip	University of Navarra  Department of Environmental Biology	doi:10.15470/GKIZNU	http://doi.org/10.15470/gkiznu	Najerilla River_Naijera	2015-07-28	microhabitat
Najerilla River_Naijera	Laboratory work	Data management and standardization	Najerilla River_Naijera 2005-07-26	dwca-macro-invert-che-v2.6.zip	University of Navarra  Department of Environmental Biology	doi:10.15470/GKIZNU	http://doi.org/10.15470/gkiznu	Najerilla River_Naijera	2005-07-26	microhabitat
Najerilla River_Naijera	Laboratory work	Data management and standardization	Najerilla River_Naijera 2006-10-26	dwca-macro-invert-che-v2.6.zip	University of Navarra  Department of Environmental Biology	doi:10.15470/GKIZNU	http://doi.org/10.15470/gkiznu	Najerilla River_Naijera	2006-10-26	microhabitat
Najerilla River_Naijera	Laboratory work	Data management and standardization	Najerilla River_Naijera 2006-08-07	dwca-macro-invert-che-v2.6.zip	University of Navarra  Department of Environmental Biology	doi:10.15470/GKIZNU	http://doi.org/10.15470/gkiznu	Najerilla River_Naijera	2006-08-07	microhabitat
Guatizalema River_Nocito abajo	Laboratory work	Data management and standardization	Guatizalema River_Nocito abajo 2007-08-01	dwca-macro-invert-che-v2.6.zip	University of Navarra  Department of Environmental Biology	doi:10.15470/GKIZNU	http://doi.org/10.15470/gkiznu	Guatizalema River_Nocito abajo	2007-08-01	microhabitat
Guatizalema River_Nocito abajo	Laboratory work	Data management and standardization	Guatizalema River_Nocito abajo 2015-09-14	dwca-macro-invert-che-v2.6.zip	University of Navarra  Department of Environmental Biology	doi:10.15470/GKIZNU	http://doi.org/10.15470/gkiznu	Guatizalema River_Nocito abajo	2015-09-14	microhabitat
Queiles River_Novallas	Laboratory work	Data management and standardization	Queiles River_Novallas 2005-08-16	dwca-macro-invert-che-v2.6.zip	University of Navarra  Department of Environmental Biology	doi:10.15470/GKIZNU	http://doi.org/10.15470/gkiznu	Queiles River_Novallas	2005-08-16	microhabitat
Queiles River_Novallas	Laboratory work	Data management and standardization	Queiles River_Novallas 2011-08-10	dwca-macro-invert-che-v2.6.zip	University of Navarra  Department of Environmental Biology	doi:10.15470/GKIZNU	http://doi.org/10.15470/gkiznu	Queiles River_Novallas	2011-08-10	microhabitat
Queiles River_Novallas	Laboratory work	Data management and standardization	Queiles River_Novallas 2008-06-30	dwca-macro-invert-che-v2.6.zip	University of Navarra  Department of Environmental Biology	doi:10.15470/GKIZNU	http://doi.org/10.15470/gkiznu	Queiles River_Novallas	2008-06-30	microhabitat
Queiles River_Novallas	Laboratory work	Data management and standardization	Queiles River_Novallas 2010-07-05	dwca-macro-invert-che-v2.6.zip	University of Navarra  Department of Environmental Biology	doi:10.15470/GKIZNU	http://doi.org/10.15470/gkiznu	Queiles River_Novallas	2010-07-05	microhabitat
Queiles River_Novallas	Laboratory work	Data management and standardization	Queiles River_Novallas 2014-07-28	dwca-macro-invert-che-v2.6.zip	University of Navarra  Department of Environmental Biology	doi:10.15470/GKIZNU	http://doi.org/10.15470/gkiznu	Queiles River_Novallas	2014-07-28	microhabitat
Queiles River_Novallas	Laboratory work	Data management and standardization	Queiles River_Novallas 2007-07-18	dwca-macro-invert-che-v2.6.zip	University of Navarra  Department of Environmental Biology	doi:10.15470/GKIZNU	http://doi.org/10.15470/gkiznu	Queiles River_Novallas	2007-07-18	microhabitat
Queiles River_Novallas	Laboratory work	Data management and standardization	Queiles River_Novallas 2015-07-15	dwca-macro-invert-che-v2.6.zip	University of Navarra  Department of Environmental Biology	doi:10.15470/GKIZNU	http://doi.org/10.15470/gkiznu	Queiles River_Novallas	2015-07-15	microhabitat
Queiles River_Novallas	Laboratory work	Data management and standardization	Queiles River_Novallas 2013-07-04	dwca-macro-invert-che-v2.6.zip	University of Navarra  Department of Environmental Biology	doi:10.15470/GKIZNU	http://doi.org/10.15470/gkiznu	Queiles River_Novallas	2013-07-04	microhabitat
Robo River_Obanos	Laboratory work	Data management and standardization	Robo River_Obanos 2015-07-23	dwca-macro-invert-che-v2.6.zip	University of Navarra  Department of Environmental Biology	doi:10.15470/GKIZNU	http://doi.org/10.15470/gkiznu	Robo River_Obanos	2015-07-23	microhabitat
Robo River_Obanos	Laboratory work	Data management and standardization	Robo River_Obanos 2008-07-15	dwca-macro-invert-che-v2.6.zip	University of Navarra  Department of Environmental Biology	doi:10.15470/GKIZNU	http://doi.org/10.15470/gkiznu	Robo River_Obanos	2008-07-15	microhabitat
Robo River_Obanos	Laboratory work	Data management and standardization	Robo River_Obanos 2014-08-21	dwca-macro-invert-che-v2.6.zip	University of Navarra  Department of Environmental Biology	doi:10.15470/GKIZNU	http://doi.org/10.15470/gkiznu	Robo River_Obanos	2014-08-21	microhabitat
Robo River_Obanos	Laboratory work	Data management and standardization	Robo River_Obanos 2013-07-30	dwca-macro-invert-che-v2.6.zip	University of Navarra  Department of Environmental Biology	doi:10.15470/GKIZNU	http://doi.org/10.15470/gkiznu	Robo River_Obanos	2013-07-30	microhabitat
Robo River_Obanos	Laboratory work	Data management and standardization	Robo River_Obanos 2011-08-22	dwca-macro-invert-che-v2.6.zip	University of Navarra  Department of Environmental Biology	doi:10.15470/GKIZNU	http://doi.org/10.15470/gkiznu	Robo River_Obanos	2011-08-22	microhabitat
Robo River_Obanos	Laboratory work	Data management and standardization	Robo River_Obanos 2012-08-22	dwca-macro-invert-che-v2.6.zip	University of Navarra  Department of Environmental Biology	doi:10.15470/GKIZNU	http://doi.org/10.15470/gkiznu	Robo River_Obanos	2012-08-22	microhabitat
Robo River_Obanos	Laboratory work	Data management and standardization	Robo River_Obanos 2006-05-31	dwca-macro-invert-che-v2.6.zip	University of Navarra  Department of Environmental Biology	doi:10.15470/GKIZNU	http://doi.org/10.15470/gkiznu	Robo River_Obanos	2006-05-31	microhabitat
Robo River_Obanos	Laboratory work	Data management and standardization	Robo River_Obanos 2010-07-21	dwca-macro-invert-che-v2.6.zip	University of Navarra  Department of Environmental Biology	doi:10.15470/GKIZNU	http://doi.org/10.15470/gkiznu	Robo River_Obanos	2010-07-21	microhabitat
Robo River_Obanos	Laboratory work	Data management and standardization	Robo River_Obanos 2009-07-20	dwca-macro-invert-che-v2.6.zip	University of Navarra  Department of Environmental Biology	doi:10.15470/GKIZNU	http://doi.org/10.15470/gkiznu	Robo River_Obanos	2009-07-20	microhabitat
Robo River_Obanos	Laboratory work	Data management and standardization	Robo River_Obanos 2006-10-25	dwca-macro-invert-che-v2.6.zip	University of Navarra  Department of Environmental Biology	doi:10.15470/GKIZNU	http://doi.org/10.15470/gkiznu	Robo River_Obanos	2006-10-25	microhabitat
Zatoya River_Ochagavia	Laboratory work	Data management and standardization	Zatoya River_Ochagavia 2006-06-07	dwca-macro-invert-che-v2.6.zip	University of Navarra  Department of Environmental Biology	doi:10.15470/GKIZNU	http://doi.org/10.15470/gkiznu	Zatoya River_Ochagavia	2006-06-07	microhabitat
Irati River_Olaldea	Laboratory work	Data management and standardization	Irati River_Olaldea 2008-07-16	dwca-macro-invert-che-v2.6.zip	University of Navarra  Department of Environmental Biology	doi:10.15470/GKIZNU	http://doi.org/10.15470/gkiznu	Irati River_Olaldea	2008-07-16	microhabitat
Irati River_Olaldea	Laboratory work	Data management and standardization	Irati River_Olaldea 2009-07-16	dwca-macro-invert-che-v2.6.zip	University of Navarra  Department of Environmental Biology	doi:10.15470/GKIZNU	http://doi.org/10.15470/gkiznu	Irati River_Olaldea	2009-07-16	microhabitat
Irati River_Olaldea	Laboratory work	Data management and standardization	Irati River_Olaldea 2006-06-01	dwca-macro-invert-che-v2.6.zip	University of Navarra  Department of Environmental Biology	doi:10.15470/GKIZNU	http://doi.org/10.15470/gkiznu	Irati River_Olaldea	2006-06-01	microhabitat
Irati River_Olaldea	Laboratory work	Data management and standardization	Irati River_Olaldea 2007-07-04	dwca-macro-invert-che-v2.6.zip	University of Navarra  Department of Environmental Biology	doi:10.15470/GKIZNU	http://doi.org/10.15470/gkiznu	Irati River_Olaldea	2007-07-04	microhabitat
Irati River_Olaldea	Laboratory work	Data management and standardization	Irati River_Olaldea 2015-09-22	dwca-macro-invert-che-v2.6.zip	University of Navarra  Department of Environmental Biology	doi:10.15470/GKIZNU	http://doi.org/10.15470/gkiznu	Irati River_Olaldea	2015-09-22	microhabitat
Ulzama River_Olave	Laboratory work	Data management and standardization	Ulzama River_Olave 2009-07-23	dwca-macro-invert-che-v2.6.zip	University of Navarra  Department of Environmental Biology	doi:10.15470/GKIZNU	http://doi.org/10.15470/gkiznu	Ulzama River_Olave	2009-07-23	microhabitat
Ulzama River_Olave	Laboratory work	Data management and standardization	Ulzama River_Olave 2011-08-24	dwca-macro-invert-che-v2.6.zip	University of Navarra  Department of Environmental Biology	doi:10.15470/GKIZNU	http://doi.org/10.15470/gkiznu	Ulzama River_Olave	2011-08-24	microhabitat
Ulzama River_Olave	Laboratory work	Data management and standardization	Ulzama River_Olave 2008-08-18	dwca-macro-invert-che-v2.6.zip	University of Navarra  Department of Environmental Biology	doi:10.15470/GKIZNU	http://doi.org/10.15470/gkiznu	Ulzama River_Olave	2008-08-18	microhabitat
Ulzama River_Olave	Laboratory work	Data management and standardization	Ulzama River_Olave 2010-07-20	dwca-macro-invert-che-v2.6.zip	University of Navarra  Department of Environmental Biology	doi:10.15470/GKIZNU	http://doi.org/10.15470/gkiznu	Ulzama River_Olave	2010-07-20	microhabitat
Ulzama River_Olave	Laboratory work	Data management and standardization	Ulzama River_Olave 2007-07-02	dwca-macro-invert-che-v2.6.zip	University of Navarra  Department of Environmental Biology	doi:10.15470/GKIZNU	http://doi.org/10.15470/gkiznu	Ulzama River_Olave	2007-07-02	microhabitat
Ulzama River_Olave	Laboratory work	Data management and standardization	Ulzama River_Olave 2005-07-04	dwca-macro-invert-che-v2.6.zip	University of Navarra  Department of Environmental Biology	doi:10.15470/GKIZNU	http://doi.org/10.15470/gkiznu	Ulzama River_Olave	2005-07-04	microhabitat
Zidacos River_Olite	Laboratory work	Data management and standardization	Zidacos River_Olite 2007-06-28	dwca-macro-invert-che-v2.6.zip	University of Navarra  Department of Environmental Biology	doi:10.15470/GKIZNU	http://doi.org/10.15470/gkiznu	Zidacos River_Olite	2007-06-28	microhabitat
Zidacos River_Olite	Laboratory work	Data management and standardization	Zidacos River_Olite 2009-07-08	dwca-macro-invert-che-v2.6.zip	University of Navarra  Department of Environmental Biology	doi:10.15470/GKIZNU	http://doi.org/10.15470/gkiznu	Zidacos River_Olite	2009-07-08	microhabitat
Zidacos River_Olite	Laboratory work	Data management and standardization	Zidacos River_Olite 2013-08-08	dwca-macro-invert-che-v2.6.zip	University of Navarra  Department of Environmental Biology	doi:10.15470/GKIZNU	http://doi.org/10.15470/gkiznu	Zidacos River_Olite	2013-08-08	microhabitat
Zidacos River_Olite	Laboratory work	Data management and standardization	Zidacos River_Olite 2015-07-23	dwca-macro-invert-che-v2.6.zip	University of Navarra  Department of Environmental Biology	doi:10.15470/GKIZNU	http://doi.org/10.15470/gkiznu	Zidacos River_Olite	2015-07-23	microhabitat
Zidacos River_Olite	Laboratory work	Data management and standardization	Zidacos River_Olite 2008-07-14	dwca-macro-invert-che-v2.6.zip	University of Navarra  Department of Environmental Biology	doi:10.15470/GKIZNU	http://doi.org/10.15470/gkiznu	Zidacos River_Olite	2008-07-14	microhabitat
Zidacos River_Olite	Laboratory work	Data management and standardization	Zidacos River_Olite 2010-07-19	dwca-macro-invert-che-v2.6.zip	University of Navarra  Department of Environmental Biology	doi:10.15470/GKIZNU	http://doi.org/10.15470/gkiznu	Zidacos River_Olite	2010-07-19	microhabitat
Zidacos River_Olite	Laboratory work	Data management and standardization	Zidacos River_Olite 2014-08-19	dwca-macro-invert-che-v2.6.zip	University of Navarra  Department of Environmental Biology	doi:10.15470/GKIZNU	http://doi.org/10.15470/gkiznu	Zidacos River_Olite	2014-08-19	microhabitat
Zidacos River_Olite	Laboratory work	Data management and standardization	Zidacos River_Olite 2005-07-11	dwca-macro-invert-che-v2.6.zip	University of Navarra  Department of Environmental Biology	doi:10.15470/GKIZNU	http://doi.org/10.15470/gkiznu	Zidacos River_Olite	2005-07-11	microhabitat
Alcanadre River_Ontiaena	Laboratory work	Data management and standardization	Alcanadre River_Ontiaena 2008-07-21	dwca-macro-invert-che-v2.6.zip	University of Navarra  Department of Environmental Biology	doi:10.15470/GKIZNU	http://doi.org/10.15470/gkiznu	Alcanadre River_Ontiaena	2008-07-21	microhabitat
Alcanadre River_Ontiaena	Laboratory work	Data management and standardization	Alcanadre River_Ontiaena 2009-08-03	dwca-macro-invert-che-v2.6.zip	University of Navarra  Department of Environmental Biology	doi:10.15470/GKIZNU	http://doi.org/10.15470/gkiznu	Alcanadre River_Ontiaena	2009-08-03	microhabitat
Alcanadre River_Ontiaena	Laboratory work	Data management and standardization	Alcanadre River_Ontiaena 2010-08-09	dwca-macro-invert-che-v2.6.zip	University of Navarra  Department of Environmental Biology	doi:10.15470/GKIZNU	http://doi.org/10.15470/gkiznu	Alcanadre River_Ontiaena	2010-08-09	microhabitat
Alcanadre River_Ontiaena	Laboratory work	Data management and standardization	Alcanadre River_Ontiaena 2012-07-23	dwca-macro-invert-che-v2.6.zip	University of Navarra  Department of Environmental Biology	doi:10.15470/GKIZNU	http://doi.org/10.15470/gkiznu	Alcanadre River_Ontiaena	2012-07-23	microhabitat
Alcanadre River_Ontiaena	Laboratory work	Data management and standardization	Alcanadre River_Ontiaena 2013-08-28	dwca-macro-invert-che-v2.6.zip	University of Navarra  Department of Environmental Biology	doi:10.15470/GKIZNU	http://doi.org/10.15470/gkiznu	Alcanadre River_Ontiaena	2013-08-28	microhabitat
Alcanadre River_Ontiaena	Laboratory work	Data management and standardization	Alcanadre River_Ontiaena 2011-07-11	dwca-macro-invert-che-v2.6.zip	University of Navarra  Department of Environmental Biology	doi:10.15470/GKIZNU	http://doi.org/10.15470/gkiznu	Alcanadre River_Ontiaena	2011-07-11	microhabitat
Alcanadre River_Ontiaena	Laboratory work	Data management and standardization	Alcanadre River_Ontiaena 2007-08-02	dwca-macro-invert-che-v2.6.zip	University of Navarra  Department of Environmental Biology	doi:10.15470/GKIZNU	http://doi.org/10.15470/gkiznu	Alcanadre River_Ontiaena	2007-08-02	microhabitat
Alcanadre River_Ontiaena	Laboratory work	Data management and standardization	Alcanadre River_Ontiaena 2014-08-12	dwca-macro-invert-che-v2.6.zip	University of Navarra  Department of Environmental Biology	doi:10.15470/GKIZNU	http://doi.org/10.15470/gkiznu	Alcanadre River_Ontiaena	2014-08-12	microhabitat
Alcanadre River_Ontiaena	Laboratory work	Data management and standardization	Alcanadre River_Ontiaena 2005-08-29	dwca-macro-invert-che-v2.6.zip	University of Navarra  Department of Environmental Biology	doi:10.15470/GKIZNU	http://doi.org/10.15470/gkiznu	Alcanadre River_Ontiaena	2005-08-29	microhabitat
Alcanadre River_Ontiaena	Laboratory work	Data management and standardization	Alcanadre River_Ontiaena 2015-07-06	dwca-macro-invert-che-v2.6.zip	University of Navarra  Department of Environmental Biology	doi:10.15470/GKIZNU	http://doi.org/10.15470/gkiznu	Alcanadre River_Ontiaena	2015-07-06	microhabitat
Guarga River_Ordovas	Laboratory work	Data management and standardization	Guarga River_Ordovas 2015-09-14	dwca-macro-invert-che-v2.6.zip	University of Navarra  Department of Environmental Biology	doi:10.15470/GKIZNU	http://doi.org/10.15470/gkiznu	Guarga River_Ordovas	2015-09-14	microhabitat
Guarga River_Ordovas	Laboratory work	Data management and standardization	Guarga River_Ordovas 2013-09-16	dwca-macro-invert-che-v2.6.zip	University of Navarra  Department of Environmental Biology	doi:10.15470/GKIZNU	http://doi.org/10.15470/gkiznu	Guarga River_Ordovas	2013-09-16	microhabitat
Guarga River_Ordovas	Laboratory work	Data management and standardization	Guarga River_Ordovas 2010-08-17	dwca-macro-invert-che-v2.6.zip	University of Navarra  Department of Environmental Biology	doi:10.15470/GKIZNU	http://doi.org/10.15470/gkiznu	Guarga River_Ordovas	2010-08-17	microhabitat
Guarga River_Ordovas	Laboratory work	Data management and standardization	Guarga River_Ordovas 2007-08-01	dwca-macro-invert-che-v2.6.zip	University of Navarra  Department of Environmental Biology	doi:10.15470/GKIZNU	http://doi.org/10.15470/gkiznu	Guarga River_Ordovas	2007-08-01	microhabitat
Guarga River_Ordovas	Laboratory work	Data management and standardization	Guarga River_Ordovas 2008-07-31	dwca-macro-invert-che-v2.6.zip	University of Navarra  Department of Environmental Biology	doi:10.15470/GKIZNU	http://doi.org/10.15470/gkiznu	Guarga River_Ordovas	2008-07-31	microhabitat
Guarga River_Ordovas	Laboratory work	Data management and standardization	Guarga River_Ordovas 2009-08-12	dwca-macro-invert-che-v2.6.zip	University of Navarra  Department of Environmental Biology	doi:10.15470/GKIZNU	http://doi.org/10.15470/gkiznu	Guarga River_Ordovas	2009-08-12	microhabitat
Guarga River_Ordovas	Laboratory work	Data management and standardization	Guarga River_Ordovas 2014-07-16	dwca-macro-invert-che-v2.6.zip	University of Navarra  Department of Environmental Biology	doi:10.15470/GKIZNU	http://doi.org/10.15470/gkiznu	Guarga River_Ordovas	2014-07-16	microhabitat
Guarga River_Ordovas	Laboratory work	Data management and standardization	Guarga River_Ordovas 2011-07-14	dwca-macro-invert-che-v2.6.zip	University of Navarra  Department of Environmental Biology	doi:10.15470/GKIZNU	http://doi.org/10.15470/gkiznu	Guarga River_Ordovas	2011-07-14	microhabitat
Guarga River_Ordovas	Laboratory work	Data management and standardization	Guarga River_Ordovas 2012-07-31	dwca-macro-invert-che-v2.6.zip	University of Navarra  Department of Environmental Biology	doi:10.15470/GKIZNU	http://doi.org/10.15470/gkiznu	Guarga River_Ordovas	2012-07-31	microhabitat
Arga River_Ororbia	Laboratory work	Data management and standardization	Arga River_Ororbia 2005-07-05	dwca-macro-invert-che-v2.6.zip	University of Navarra  Department of Environmental Biology	doi:10.15470/GKIZNU	http://doi.org/10.15470/gkiznu	Arga River_Ororbia	2005-07-05	microhabitat
Arga River_Ororbia	Laboratory work	Data management and standardization	Arga River_Ororbia 2008-08-18	dwca-macro-invert-che-v2.6.zip	University of Navarra  Department of Environmental Biology	doi:10.15470/GKIZNU	http://doi.org/10.15470/gkiznu	Arga River_Ororbia	2008-08-18	microhabitat
Arga River_Ororbia	Laboratory work	Data management and standardization	Arga River_Ororbia 2011-08-25	dwca-macro-invert-che-v2.6.zip	University of Navarra  Department of Environmental Biology	doi:10.15470/GKIZNU	http://doi.org/10.15470/gkiznu	Arga River_Ororbia	2011-08-25	microhabitat
Arga River_Ororbia	Laboratory work	Data management and standardization	Arga River_Ororbia 2009-07-20	dwca-macro-invert-che-v2.6.zip	University of Navarra  Department of Environmental Biology	doi:10.15470/GKIZNU	http://doi.org/10.15470/gkiznu	Arga River_Ororbia	2009-07-20	microhabitat
Arga River_Ororbia	Laboratory work	Data management and standardization	Arga River_Ororbia 2010-09-20	dwca-macro-invert-che-v2.6.zip	University of Navarra  Department of Environmental Biology	doi:10.15470/GKIZNU	http://doi.org/10.15470/gkiznu	Arga River_Ororbia	2010-09-20	microhabitat
Arga River_Ororbia	Laboratory work	Data management and standardization	Arga River_Ororbia 2007-06-25	dwca-macro-invert-che-v2.6.zip	University of Navarra  Department of Environmental Biology	doi:10.15470/GKIZNU	http://doi.org/10.15470/gkiznu	Arga River_Ororbia	2007-06-25	microhabitat
Arga River_Ororbia	Laboratory work	Data management and standardization	Arga River_Ororbia 2015-08-17	dwca-macro-invert-che-v2.6.zip	University of Navarra  Department of Environmental Biology	doi:10.15470/GKIZNU	http://doi.org/10.15470/gkiznu	Arga River_Ororbia	2015-08-17	microhabitat
Arga River_Ororbia	Laboratory work	Data management and standardization	Arga River_Ororbia 2014-08-18	dwca-macro-invert-che-v2.6.zip	University of Navarra  Department of Environmental Biology	doi:10.15470/GKIZNU	http://doi.org/10.15470/gkiznu	Arga River_Ororbia	2014-08-18	microhabitat
Arga River_Ororbia	Laboratory work	Data management and standardization	Arga River_Ororbia 2012-08-22	dwca-macro-invert-che-v2.6.zip	University of Navarra  Department of Environmental Biology	doi:10.15470/GKIZNU	http://doi.org/10.15470/gkiznu	Arga River_Ororbia	2012-08-22	microhabitat
Arga River_Ororbia	Laboratory work	Data management and standardization	Arga River_Ororbia 2013-08-01	dwca-macro-invert-che-v2.6.zip	University of Navarra  Department of Environmental Biology	doi:10.15470/GKIZNU	http://doi.org/10.15470/gkiznu	Arga River_Ororbia	2013-08-01	microhabitat
Urkiola River_Otxandio_Aguas Arriba	Laboratory work	Data management and standardization	Urkiola River_Otxandio_Aguas Arriba 2015-08-18	dwca-macro-invert-che-v2.6.zip	University of Navarra  Department of Environmental Biology	doi:10.15470/GKIZNU	http://doi.org/10.15470/gkiznu	Urkiola River_Otxandio_Aguas Arriba	2015-08-18	microhabitat
Urkiola River_Otxandio_Aguas Arriba	Laboratory work	Data management and standardization	Urkiola River_Otxandio_Aguas Arriba 2006-07-25	dwca-macro-invert-che-v2.6.zip	University of Navarra  Department of Environmental Biology	doi:10.15470/GKIZNU	http://doi.org/10.15470/gkiznu	Urkiola River_Otxandio_Aguas Arriba	2006-07-25	microhabitat
Arga River_Pamplona - Landaben	Laboratory work	Data management and standardization	Arga River_Pamplona - Landaben 2014-08-18	dwca-macro-invert-che-v2.6.zip	University of Navarra  Department of Environmental Biology	doi:10.15470/GKIZNU	http://doi.org/10.15470/gkiznu	Arga River_Pamplona - Landaben	2014-08-18	microhabitat
Arga River_Pamplona - Landaben	Laboratory work	Data management and standardization	Arga River_Pamplona - Landaben 2015-08-17	dwca-macro-invert-che-v2.6.zip	University of Navarra  Department of Environmental Biology	doi:10.15470/GKIZNU	http://doi.org/10.15470/gkiznu	Arga River_Pamplona - Landaben	2015-08-17	microhabitat
Arga River_Pamplona - Landaben	Laboratory work	Data management and standardization	Arga River_Pamplona - Landaben 2008-08-18	dwca-macro-invert-che-v2.6.zip	University of Navarra  Department of Environmental Biology	doi:10.15470/GKIZNU	http://doi.org/10.15470/gkiznu	Arga River_Pamplona - Landaben	2008-08-18	microhabitat
Arga River_Pamplona - Landaben	Laboratory work	Data management and standardization	Arga River_Pamplona - Landaben 2010-09-20	dwca-macro-invert-che-v2.6.zip	University of Navarra  Department of Environmental Biology	doi:10.15470/GKIZNU	http://doi.org/10.15470/gkiznu	Arga River_Pamplona - Landaben	2010-09-20	microhabitat
Arga River_Pamplona - Landaben	Laboratory work	Data management and standardization	Arga River_Pamplona - Landaben 2011-08-25	dwca-macro-invert-che-v2.6.zip	University of Navarra  Department of Environmental Biology	doi:10.15470/GKIZNU	http://doi.org/10.15470/gkiznu	Arga River_Pamplona - Landaben	2011-08-25	microhabitat
Arga River_Pamplona - Landaben	Laboratory work	Data management and standardization	Arga River_Pamplona - Landaben 2013-08-01	dwca-macro-invert-che-v2.6.zip	University of Navarra  Department of Environmental Biology	doi:10.15470/GKIZNU	http://doi.org/10.15470/gkiznu	Arga River_Pamplona - Landaben	2013-08-01	microhabitat
Arga River_Pamplona - Landaben	Laboratory work	Data management and standardization	Arga River_Pamplona - Landaben 2005-07-05	dwca-macro-invert-che-v2.6.zip	University of Navarra  Department of Environmental Biology	doi:10.15470/GKIZNU	http://doi.org/10.15470/gkiznu	Arga River_Pamplona - Landaben	2005-07-05	microhabitat
Arga River_Pamplona - Landaben	Laboratory work	Data management and standardization	Arga River_Pamplona - Landaben 2012-08-22	dwca-macro-invert-che-v2.6.zip	University of Navarra  Department of Environmental Biology	doi:10.15470/GKIZNU	http://doi.org/10.15470/gkiznu	Arga River_Pamplona - Landaben	2012-08-22	microhabitat
Arga River_Pamplona - Landaben	Laboratory work	Data management and standardization	Arga River_Pamplona - Landaben 2007-06-25	dwca-macro-invert-che-v2.6.zip	University of Navarra  Department of Environmental Biology	doi:10.15470/GKIZNU	http://doi.org/10.15470/gkiznu	Arga River_Pamplona - Landaben	2007-06-25	microhabitat
Arga River_Pamplona - Landaben	Laboratory work	Data management and standardization	Arga River_Pamplona - Landaben 2009-07-23	dwca-macro-invert-che-v2.6.zip	University of Navarra  Department of Environmental Biology	doi:10.15470/GKIZNU	http://doi.org/10.15470/gkiznu	Arga River_Pamplona - Landaben	2009-07-23	microhabitat
Elorz River_Pamplona	Laboratory work	Data management and standardization	Elorz River_Pamplona 2012-08-22	dwca-macro-invert-che-v2.6.zip	University of Navarra  Department of Environmental Biology	doi:10.15470/GKIZNU	http://doi.org/10.15470/gkiznu	Elorz River_Pamplona	2012-08-22	microhabitat
Elorz River_Pamplona	Laboratory work	Data management and standardization	Elorz River_Pamplona 2015-08-17	dwca-macro-invert-che-v2.6.zip	University of Navarra  Department of Environmental Biology	doi:10.15470/GKIZNU	http://doi.org/10.15470/gkiznu	Elorz River_Pamplona	2015-08-17	microhabitat
Elorz River_Pamplona	Laboratory work	Data management and standardization	Elorz River_Pamplona 2011-08-25	dwca-macro-invert-che-v2.6.zip	University of Navarra  Department of Environmental Biology	doi:10.15470/GKIZNU	http://doi.org/10.15470/gkiznu	Elorz River_Pamplona	2011-08-25	microhabitat
Elorz River_Pamplona	Laboratory work	Data management and standardization	Elorz River_Pamplona 2010-09-20	dwca-macro-invert-che-v2.6.zip	University of Navarra  Department of Environmental Biology	doi:10.15470/GKIZNU	http://doi.org/10.15470/gkiznu	Elorz River_Pamplona	2010-09-20	microhabitat
Elorz River_Pamplona	Laboratory work	Data management and standardization	Elorz River_Pamplona 2007-06-25	dwca-macro-invert-che-v2.6.zip	University of Navarra  Department of Environmental Biology	doi:10.15470/GKIZNU	http://doi.org/10.15470/gkiznu	Elorz River_Pamplona	2007-06-25	microhabitat
Elorz River_Pamplona	Laboratory work	Data management and standardization	Elorz River_Pamplona 2008-08-28	dwca-macro-invert-che-v2.6.zip	University of Navarra  Department of Environmental Biology	doi:10.15470/GKIZNU	http://doi.org/10.15470/gkiznu	Elorz River_Pamplona	2008-08-28	microhabitat
Elorz River_Pamplona	Laboratory work	Data management and standardization	Elorz River_Pamplona 2013-08-01	dwca-macro-invert-che-v2.6.zip	University of Navarra  Department of Environmental Biology	doi:10.15470/GKIZNU	http://doi.org/10.15470/gkiznu	Elorz River_Pamplona	2013-08-01	microhabitat
Elorz River_Pamplona	Laboratory work	Data management and standardization	Elorz River_Pamplona 2014-08-18	dwca-macro-invert-che-v2.6.zip	University of Navarra  Department of Environmental Biology	doi:10.15470/GKIZNU	http://doi.org/10.15470/gkiznu	Elorz River_Pamplona	2014-08-18	microhabitat
Elorz River_Pamplona	Laboratory work	Data management and standardization	Elorz River_Pamplona 2009-07-20	dwca-macro-invert-che-v2.6.zip	University of Navarra  Department of Environmental Biology	doi:10.15470/GKIZNU	http://doi.org/10.15470/gkiznu	Elorz River_Pamplona	2009-07-20	microhabitat
Caldares River_Panticosa	Laboratory work	Data management and standardization	Caldares River_Panticosa 2006-11-13	dwca-macro-invert-che-v2.6.zip	University of Navarra  Department of Environmental Biology	doi:10.15470/GKIZNU	http://doi.org/10.15470/gkiznu	Caldares River_Panticosa	2006-11-13	microhabitat
Caldares River_Panticosa	Laboratory work	Data management and standardization	Caldares River_Panticosa 2006-07-24	dwca-macro-invert-che-v2.6.zip	University of Navarra  Department of Environmental Biology	doi:10.15470/GKIZNU	http://doi.org/10.15470/gkiznu	Caldares River_Panticosa	2006-07-24	microhabitat
Santa Engracia River_Parking Ollerias	Laboratory work	Data management and standardization	Santa Engracia River_Parking Ollerias 2009-07-21	dwca-macro-invert-che-v2.6.zip	University of Navarra  Department of Environmental Biology	doi:10.15470/GKIZNU	http://doi.org/10.15470/gkiznu	Santa Engracia River_Parking Ollerias	2009-07-21	microhabitat
Santa Engracia River_Parking Ollerias	Laboratory work	Data management and standardization	Santa Engracia River_Parking Ollerias 2006-07-25	dwca-macro-invert-che-v2.6.zip	University of Navarra  Department of Environmental Biology	doi:10.15470/GKIZNU	http://doi.org/10.15470/gkiznu	Santa Engracia River_Parking Ollerias	2006-07-25	microhabitat
Santa Engracia River_Parking Ollerias	Laboratory work	Data management and standardization	Santa Engracia River_Parking Ollerias 2006-06-11	dwca-macro-invert-che-v2.6.zip	University of Navarra  Department of Environmental Biology	doi:10.15470/GKIZNU	http://doi.org/10.15470/gkiznu	Santa Engracia River_Parking Ollerias	2006-06-11	microhabitat
Santa Engracia River_Parking Ollerias	Laboratory work	Data management and standardization	Santa Engracia River_Parking Ollerias 2015-08-18	dwca-macro-invert-che-v2.6.zip	University of Navarra  Department of Environmental Biology	doi:10.15470/GKIZNU	http://doi.org/10.15470/gkiznu	Santa Engracia River_Parking Ollerias	2015-08-18	microhabitat
Barrosa River_Parzain	Laboratory work	Data management and standardization	Barrosa River_Parzain 2008-07-30	dwca-macro-invert-che-v2.6.zip	University of Navarra  Department of Environmental Biology	doi:10.15470/GKIZNU	http://doi.org/10.15470/gkiznu	Barrosa River_Parzain	2008-07-30	microhabitat
Barrosa River_Parzain	Laboratory work	Data management and standardization	Barrosa River_Parzain 2007-08-28	dwca-macro-invert-che-v2.6.zip	University of Navarra  Department of Environmental Biology	doi:10.15470/GKIZNU	http://doi.org/10.15470/gkiznu	Barrosa River_Parzain	2007-08-28	microhabitat
Barrosa River_Parzain	Laboratory work	Data management and standardization	Barrosa River_Parzain 2009-08-25	dwca-macro-invert-che-v2.6.zip	University of Navarra  Department of Environmental Biology	doi:10.15470/GKIZNU	http://doi.org/10.15470/gkiznu	Barrosa River_Parzain	2009-08-25	microhabitat
Barrosa River_Parzain	Laboratory work	Data management and standardization	Barrosa River_Parzain 2014-10-06	dwca-macro-invert-che-v2.6.zip	University of Navarra  Department of Environmental Biology	doi:10.15470/GKIZNU	http://doi.org/10.15470/gkiznu	Barrosa River_Parzain	2014-10-06	microhabitat
Barrosa River_Parzain	Laboratory work	Data management and standardization	Barrosa River_Parzain 2005-08-17	dwca-macro-invert-che-v2.6.zip	University of Navarra  Department of Environmental Biology	doi:10.15470/GKIZNU	http://doi.org/10.15470/gkiznu	Barrosa River_Parzain	2005-08-17	microhabitat
Barrosa River_Parzain	Laboratory work	Data management and standardization	Barrosa River_Parzain 2006-06-28	dwca-macro-invert-che-v2.6.zip	University of Navarra  Department of Environmental Biology	doi:10.15470/GKIZNU	http://doi.org/10.15470/gkiznu	Barrosa River_Parzain	2006-06-28	microhabitat
Inglares River_Peaacerrada	Laboratory work	Data management and standardization	Inglares River_Peaacerrada 2007-06-13	dwca-macro-invert-che-v2.6.zip	University of Navarra  Department of Environmental Biology	doi:10.15470/GKIZNU	http://doi.org/10.15470/gkiznu	Inglares River_Peaacerrada	2007-06-13	microhabitat
Inglares River_Peaacerrada	Laboratory work	Data management and standardization	Inglares River_Peaacerrada 2008-09-30	dwca-macro-invert-che-v2.6.zip	University of Navarra  Department of Environmental Biology	doi:10.15470/GKIZNU	http://doi.org/10.15470/gkiznu	Inglares River_Peaacerrada	2008-09-30	microhabitat
Inglares River_Peaacerrada	Laboratory work	Data management and standardization	Inglares River_Peaacerrada 2012-09-26	dwca-macro-invert-che-v2.6.zip	University of Navarra  Department of Environmental Biology	doi:10.15470/GKIZNU	http://doi.org/10.15470/gkiznu	Inglares River_Peaacerrada	2012-09-26	microhabitat
Inglares River_Peaacerrada	Laboratory work	Data management and standardization	Inglares River_Peaacerrada 2010-07-12	dwca-macro-invert-che-v2.6.zip	University of Navarra  Department of Environmental Biology	doi:10.15470/GKIZNU	http://doi.org/10.15470/gkiznu	Inglares River_Peaacerrada	2010-07-12	microhabitat
Inglares River_Peaacerrada	Laboratory work	Data management and standardization	Inglares River_Peaacerrada 2013-09-11	dwca-macro-invert-che-v2.6.zip	University of Navarra  Department of Environmental Biology	doi:10.15470/GKIZNU	http://doi.org/10.15470/gkiznu	Inglares River_Peaacerrada	2013-09-11	microhabitat
Inglares River_Peaacerrada	Laboratory work	Data management and standardization	Inglares River_Peaacerrada 2005-07-25	dwca-macro-invert-che-v2.6.zip	University of Navarra  Department of Environmental Biology	doi:10.15470/GKIZNU	http://doi.org/10.15470/gkiznu	Inglares River_Peaacerrada	2005-07-25	microhabitat
Inglares River_Peaacerrada	Laboratory work	Data management and standardization	Inglares River_Peaacerrada 2015-08-12	dwca-macro-invert-che-v2.6.zip	University of Navarra  Department of Environmental Biology	doi:10.15470/GKIZNU	http://doi.org/10.15470/gkiznu	Inglares River_Peaacerrada	2015-08-12	microhabitat
Inglares River_Peaacerrada	Laboratory work	Data management and standardization	Inglares River_Peaacerrada 2014-08-05	dwca-macro-invert-che-v2.6.zip	University of Navarra  Department of Environmental Biology	doi:10.15470/GKIZNU	http://doi.org/10.15470/gkiznu	Inglares River_Peaacerrada	2014-08-05	microhabitat
Inglares River_Peaacerrada	Laboratory work	Data management and standardization	Inglares River_Peaacerrada 2009-07-30	dwca-macro-invert-che-v2.6.zip	University of Navarra  Department of Environmental Biology	doi:10.15470/GKIZNU	http://doi.org/10.15470/gkiznu	Inglares River_Peaacerrada	2009-07-30	microhabitat
Arga River_Peralta	Laboratory work	Data management and standardization	Arga River_Peralta 2007-06-28	dwca-macro-invert-che-v2.6.zip	University of Navarra  Department of Environmental Biology	doi:10.15470/GKIZNU	http://doi.org/10.15470/gkiznu	Arga River_Peralta	2007-06-28	microhabitat
Arga River_Peralta	Laboratory work	Data management and standardization	Arga River_Peralta 2009-07-08	dwca-macro-invert-che-v2.6.zip	University of Navarra  Department of Environmental Biology	doi:10.15470/GKIZNU	http://doi.org/10.15470/gkiznu	Arga River_Peralta	2009-07-08	microhabitat
Arga River_Peralta	Laboratory work	Data management and standardization	Arga River_Peralta 2008-07-14	dwca-macro-invert-che-v2.6.zip	University of Navarra  Department of Environmental Biology	doi:10.15470/GKIZNU	http://doi.org/10.15470/gkiznu	Arga River_Peralta	2008-07-14	microhabitat
asera River_Perarrua	Laboratory work	Data management and standardization	asera River_Perarrua 2007-08-21	dwca-macro-invert-che-v2.6.zip	University of Navarra  Department of Environmental Biology	doi:10.15470/GKIZNU	http://doi.org/10.15470/gkiznu	asera River_Perarrua	2007-08-21	microhabitat
asera River_Perarrua	Laboratory work	Data management and standardization	asera River_Perarrua 2008-07-24	dwca-macro-invert-che-v2.6.zip	University of Navarra  Department of Environmental Biology	doi:10.15470/GKIZNU	http://doi.org/10.15470/gkiznu	asera River_Perarrua	2008-07-24	microhabitat
asera River_Perarrua	Laboratory work	Data management and standardization	asera River_Perarrua 2009-08-05	dwca-macro-invert-che-v2.6.zip	University of Navarra  Department of Environmental Biology	doi:10.15470/GKIZNU	http://doi.org/10.15470/gkiznu	asera River_Perarrua	2009-08-05	microhabitat
asera River_Perarrua	Laboratory work	Data management and standardization	asera River_Perarrua 2010-08-11	dwca-macro-invert-che-v2.6.zip	University of Navarra  Department of Environmental Biology	doi:10.15470/GKIZNU	http://doi.org/10.15470/gkiznu	asera River_Perarrua	2010-08-11	microhabitat
asera River_Perarrua	Laboratory work	Data management and standardization	asera River_Perarrua 2005-09-15	dwca-macro-invert-che-v2.6.zip	University of Navarra  Department of Environmental Biology	doi:10.15470/GKIZNU	http://doi.org/10.15470/gkiznu	asera River_Perarrua	2005-09-15	microhabitat
Ebro River_Pina de Ebro	Laboratory work	Data management and standardization	Ebro River_Pina de Ebro 2015-09-02	dwca-macro-invert-che-v2.6.zip	University of Navarra  Department of Environmental Biology	doi:10.15470/GKIZNU	http://doi.org/10.15470/gkiznu	Ebro River_Pina de Ebro	2015-09-02	microhabitat
Ebro River_Pina de Ebro	Laboratory work	Data management and standardization	Ebro River_Pina de Ebro 2013-08-29	dwca-macro-invert-che-v2.6.zip	University of Navarra  Department of Environmental Biology	doi:10.15470/GKIZNU	http://doi.org/10.15470/gkiznu	Ebro River_Pina de Ebro	2013-08-29	microhabitat
Ebro River_Pina de Ebro	Laboratory work	Data management and standardization	Ebro River_Pina de Ebro 2012-07-19	dwca-macro-invert-che-v2.6.zip	University of Navarra  Department of Environmental Biology	doi:10.15470/GKIZNU	http://doi.org/10.15470/gkiznu	Ebro River_Pina de Ebro	2012-07-19	microhabitat
Ebro River_Pina de Ebro	Laboratory work	Data management and standardization	Ebro River_Pina de Ebro 2005-08-04	dwca-macro-invert-che-v2.6.zip	University of Navarra  Department of Environmental Biology	doi:10.15470/GKIZNU	http://doi.org/10.15470/gkiznu	Ebro River_Pina de Ebro	2005-08-04	microhabitat
Ebro River_Pina de Ebro	Laboratory work	Data management and standardization	Ebro River_Pina de Ebro 2009-07-02	dwca-macro-invert-che-v2.6.zip	University of Navarra  Department of Environmental Biology	doi:10.15470/GKIZNU	http://doi.org/10.15470/gkiznu	Ebro River_Pina de Ebro	2009-07-02	microhabitat
Ebro River_Pina de Ebro	Laboratory work	Data management and standardization	Ebro River_Pina de Ebro 2007-07-26	dwca-macro-invert-che-v2.6.zip	University of Navarra  Department of Environmental Biology	doi:10.15470/GKIZNU	http://doi.org/10.15470/gkiznu	Ebro River_Pina de Ebro	2007-07-26	microhabitat
Ebro River_Pina de Ebro	Laboratory work	Data management and standardization	Ebro River_Pina de Ebro 2011-08-29	dwca-macro-invert-che-v2.6.zip	University of Navarra  Department of Environmental Biology	doi:10.15470/GKIZNU	http://doi.org/10.15470/gkiznu	Ebro River_Pina de Ebro	2011-08-29	microhabitat
Ebro River_Pina de Ebro	Laboratory work	Data management and standardization	Ebro River_Pina de Ebro 2010-09-08	dwca-macro-invert-che-v2.6.zip	University of Navarra  Department of Environmental Biology	doi:10.15470/GKIZNU	http://doi.org/10.15470/gkiznu	Ebro River_Pina de Ebro	2010-09-08	microhabitat
Ebro River_Pina de Ebro	Laboratory work	Data management and standardization	Ebro River_Pina de Ebro 2014-08-25	dwca-macro-invert-che-v2.6.zip	University of Navarra  Department of Environmental Biology	doi:10.15470/GKIZNU	http://doi.org/10.15470/gkiznu	Ebro River_Pina de Ebro	2014-08-25	microhabitat
Ebro River_Pina de Ebro	Laboratory work	Data management and standardization	Ebro River_Pina de Ebro 2008-08-26	dwca-macro-invert-che-v2.6.zip	University of Navarra  Department of Environmental Biology	doi:10.15470/GKIZNU	http://doi.org/10.15470/gkiznu	Ebro River_Pina de Ebro	2008-08-26	microhabitat
Ebro River_Pina de Ebro	Laboratory work	Data management and standardization	Ebro River_Pina de Ebro 2008-08-26	dwca-macro-invert-che-v2.6.zip	University of Navarra  Department of Environmental Biology	doi:10.15470/GKIZNU	http://doi.org/10.15470/gkiznu	Ebro River_Pina de Ebro	2008-08-26	microhabitat
asera River_Plan de l Hospital de Benasque	Laboratory work	Data management and standardization	asera River_Plan de l Hospital de Benasque 2008-07-28	dwca-macro-invert-che-v2.6.zip	University of Navarra  Department of Environmental Biology	doi:10.15470/GKIZNU	http://doi.org/10.15470/gkiznu	asera River_Plan de l Hospital de Benasque	2008-07-28	microhabitat
asera River_Plan de l Hospital de Benasque	Laboratory work	Data management and standardization	asera River_Plan de l Hospital de Benasque 2007-08-22	dwca-macro-invert-che-v2.6.zip	University of Navarra  Department of Environmental Biology	doi:10.15470/GKIZNU	http://doi.org/10.15470/gkiznu	asera River_Plan de l Hospital de Benasque	2007-08-22	microhabitat
asera River_Plan de l Hospital de Benasque	Laboratory work	Data management and standardization	asera River_Plan de l Hospital de Benasque 2011-08-16	dwca-macro-invert-che-v2.6.zip	University of Navarra  Department of Environmental Biology	doi:10.15470/GKIZNU	http://doi.org/10.15470/gkiznu	asera River_Plan de l Hospital de Benasque	2011-08-16	microhabitat
asera River_Plan de l Hospital de Benasque	Laboratory work	Data management and standardization	asera River_Plan de l Hospital de Benasque 2014-09-08	dwca-macro-invert-che-v2.6.zip	University of Navarra  Department of Environmental Biology	doi:10.15470/GKIZNU	http://doi.org/10.15470/gkiznu	asera River_Plan de l Hospital de Benasque	2014-09-08	microhabitat
asera River_Plan de l Hospital de Benasque	Laboratory work	Data management and standardization	asera River_Plan de l Hospital de Benasque 2010-08-23	dwca-macro-invert-che-v2.6.zip	University of Navarra  Department of Environmental Biology	doi:10.15470/GKIZNU	http://doi.org/10.15470/gkiznu	asera River_Plan de l Hospital de Benasque	2010-08-23	microhabitat
asera River_Plan de l Hospital de Benasque	Laboratory work	Data management and standardization	asera River_Plan de l Hospital de Benasque 2012-07-25	dwca-macro-invert-che-v2.6.zip	University of Navarra  Department of Environmental Biology	doi:10.15470/GKIZNU	http://doi.org/10.15470/gkiznu	asera River_Plan de l Hospital de Benasque	2012-07-25	microhabitat
asera River_Plan de l Hospital de Benasque	Laboratory work	Data management and standardization	asera River_Plan de l Hospital de Benasque 2009-08-05	dwca-macro-invert-che-v2.6.zip	University of Navarra  Department of Environmental Biology	doi:10.15470/GKIZNU	http://doi.org/10.15470/gkiznu	asera River_Plan de l Hospital de Benasque	2009-08-05	microhabitat
asera River_Plan de l Hospital de Benasque	Laboratory work	Data management and standardization	asera River_Plan de l Hospital de Benasque 2015-08-24	dwca-macro-invert-che-v2.6.zip	University of Navarra  Department of Environmental Biology	doi:10.15470/GKIZNU	http://doi.org/10.15470/gkiznu	asera River_Plan de l Hospital de Benasque	2015-08-24	microhabitat
Isuela River_Pompenillo	Laboratory work	Data management and standardization	Isuela River_Pompenillo 2007-07-30	dwca-macro-invert-che-v2.6.zip	University of Navarra  Department of Environmental Biology	doi:10.15470/GKIZNU	http://doi.org/10.15470/gkiznu	Isuela River_Pompenillo	2007-07-30	microhabitat
Isuela River_Pompenillo	Laboratory work	Data management and standardization	Isuela River_Pompenillo 2010-05-27	dwca-macro-invert-che-v2.6.zip	University of Navarra  Department of Environmental Biology	doi:10.15470/GKIZNU	http://doi.org/10.15470/gkiznu	Isuela River_Pompenillo	2010-05-27	microhabitat
Isuela River_Pompenillo	Laboratory work	Data management and standardization	Isuela River_Pompenillo 2009-06-25	dwca-macro-invert-che-v2.6.zip	University of Navarra  Department of Environmental Biology	doi:10.15470/GKIZNU	http://doi.org/10.15470/gkiznu	Isuela River_Pompenillo	2009-06-25	microhabitat
Isuela River_Pompenillo	Laboratory work	Data management and standardization	Isuela River_Pompenillo 2014-08-13	dwca-macro-invert-che-v2.6.zip	University of Navarra  Department of Environmental Biology	doi:10.15470/GKIZNU	http://doi.org/10.15470/gkiznu	Isuela River_Pompenillo	2014-08-13	microhabitat
Isuela River_Pompenillo	Laboratory work	Data management and standardization	Isuela River_Pompenillo 2013-07-11	dwca-macro-invert-che-v2.6.zip	University of Navarra  Department of Environmental Biology	doi:10.15470/GKIZNU	http://doi.org/10.15470/gkiznu	Isuela River_Pompenillo	2013-07-11	microhabitat
Isuela River_Pompenillo	Laboratory work	Data management and standardization	Isuela River_Pompenillo 2015-07-09	dwca-macro-invert-che-v2.6.zip	University of Navarra  Department of Environmental Biology	doi:10.15470/GKIZNU	http://doi.org/10.15470/gkiznu	Isuela River_Pompenillo	2015-07-09	microhabitat
Isuela River_Pompenillo	Laboratory work	Data management and standardization	Isuela River_Pompenillo 2008-07-02	dwca-macro-invert-che-v2.6.zip	University of Navarra  Department of Environmental Biology	doi:10.15470/GKIZNU	http://doi.org/10.15470/gkiznu	Isuela River_Pompenillo	2008-07-02	microhabitat
Isuela River_Pompenillo	Laboratory work	Data management and standardization	Isuela River_Pompenillo 2011-07-11	dwca-macro-invert-che-v2.6.zip	University of Navarra  Department of Environmental Biology	doi:10.15470/GKIZNU	http://doi.org/10.15470/gkiznu	Isuela River_Pompenillo	2011-07-11	microhabitat
Isuela River_Pompenillo	Laboratory work	Data management and standardization	Isuela River_Pompenillo 2005-08-17	dwca-macro-invert-che-v2.6.zip	University of Navarra  Department of Environmental Biology	doi:10.15470/GKIZNU	http://doi.org/10.15470/gkiznu	Isuela River_Pompenillo	2005-08-17	microhabitat
Isuela River_Pompenillo	Laboratory work	Data management and standardization	Isuela River_Pompenillo 2012-07-23	dwca-macro-invert-che-v2.6.zip	University of Navarra  Department of Environmental Biology	doi:10.15470/GKIZNU	http://doi.org/10.15470/gkiznu	Isuela River_Pompenillo	2012-07-23	microhabitat
Torain River_Pontaut - Canejan	Laboratory work	Data management and standardization	Torain River_Pontaut - Canejan 2006-07-17	dwca-macro-invert-che-v2.6.zip	University of Navarra  Department of Environmental Biology	doi:10.15470/GKIZNU	http://doi.org/10.15470/gkiznu	Torain River_Pontaut - Canejan	2006-07-17	microhabitat
Torain River_Pontaut - Canejan	Laboratory work	Data management and standardization	Torain River_Pontaut - Canejan 2007-11-08	dwca-macro-invert-che-v2.6.zip	University of Navarra  Department of Environmental Biology	doi:10.15470/GKIZNU	http://doi.org/10.15470/gkiznu	Torain River_Pontaut - Canejan	2007-11-08	microhabitat
Cinca River_Puente de las Pilas	Laboratory work	Data management and standardization	Cinca River_Puente de las Pilas 2007-08-20	dwca-macro-invert-che-v2.6.zip	University of Navarra  Department of Environmental Biology	doi:10.15470/GKIZNU	http://doi.org/10.15470/gkiznu	Cinca River_Puente de las Pilas	2007-08-20	microhabitat
Cinca River_Puente de las Pilas	Laboratory work	Data management and standardization	Cinca River_Puente de las Pilas 2009-08-04	dwca-macro-invert-che-v2.6.zip	University of Navarra  Department of Environmental Biology	doi:10.15470/GKIZNU	http://doi.org/10.15470/gkiznu	Cinca River_Puente de las Pilas	2009-08-04	microhabitat
Cinca River_Puente de las Pilas	Laboratory work	Data management and standardization	Cinca River_Puente de las Pilas 2014-08-11	dwca-macro-invert-che-v2.6.zip	University of Navarra  Department of Environmental Biology	doi:10.15470/GKIZNU	http://doi.org/10.15470/gkiznu	Cinca River_Puente de las Pilas	2014-08-11	microhabitat
Cinca River_Puente de las Pilas	Laboratory work	Data management and standardization	Cinca River_Puente de las Pilas 2006-10-18	dwca-macro-invert-che-v2.6.zip	University of Navarra  Department of Environmental Biology	doi:10.15470/GKIZNU	http://doi.org/10.15470/gkiznu	Cinca River_Puente de las Pilas	2006-10-18	microhabitat
Cinca River_Puente de las Pilas	Laboratory work	Data management and standardization	Cinca River_Puente de las Pilas 2008-07-22	dwca-macro-invert-che-v2.6.zip	University of Navarra  Department of Environmental Biology	doi:10.15470/GKIZNU	http://doi.org/10.15470/gkiznu	Cinca River_Puente de las Pilas	2008-07-22	microhabitat
Cinca River_Puente de las Pilas	Laboratory work	Data management and standardization	Cinca River_Puente de las Pilas 2006-06-21	dwca-macro-invert-che-v2.6.zip	University of Navarra  Department of Environmental Biology	doi:10.15470/GKIZNU	http://doi.org/10.15470/gkiznu	Cinca River_Puente de las Pilas	2006-06-21	microhabitat
Ayuda River_Puente junto cruce Mijancas	Laboratory work	Data management and standardization	Ayuda River_Puente junto cruce Mijancas 2006-07-27	dwca-macro-invert-che-v2.6.zip	University of Navarra  Department of Environmental Biology	doi:10.15470/GKIZNU	http://doi.org/10.15470/gkiznu	Ayuda River_Puente junto cruce Mijancas	2006-07-27	microhabitat
Ayuda River_Puente junto cruce Mijancas	Laboratory work	Data management and standardization	Ayuda River_Puente junto cruce Mijancas 2015-08-13	dwca-macro-invert-che-v2.6.zip	University of Navarra  Department of Environmental Biology	doi:10.15470/GKIZNU	http://doi.org/10.15470/gkiznu	Ayuda River_Puente junto cruce Mijancas	2015-08-13	microhabitat
Arga River_Puente la Reina	Laboratory work	Data management and standardization	Arga River_Puente la Reina 2009-07-20	dwca-macro-invert-che-v2.6.zip	University of Navarra  Department of Environmental Biology	doi:10.15470/GKIZNU	http://doi.org/10.15470/gkiznu	Arga River_Puente la Reina	2009-07-20	microhabitat
Arga River_Puente la Reina	Laboratory work	Data management and standardization	Arga River_Puente la Reina 2013-07-30	dwca-macro-invert-che-v2.6.zip	University of Navarra  Department of Environmental Biology	doi:10.15470/GKIZNU	http://doi.org/10.15470/gkiznu	Arga River_Puente la Reina	2013-07-30	microhabitat
Arga River_Puente la Reina	Laboratory work	Data management and standardization	Arga River_Puente la Reina 2007-06-20	dwca-macro-invert-che-v2.6.zip	University of Navarra  Department of Environmental Biology	doi:10.15470/GKIZNU	http://doi.org/10.15470/gkiznu	Arga River_Puente la Reina	2007-06-20	microhabitat
Arga River_Puente la Reina	Laboratory work	Data management and standardization	Arga River_Puente la Reina 2012-08-23	dwca-macro-invert-che-v2.6.zip	University of Navarra  Department of Environmental Biology	doi:10.15470/GKIZNU	http://doi.org/10.15470/gkiznu	Arga River_Puente la Reina	2012-08-23	microhabitat
Arga River_Puente la Reina	Laboratory work	Data management and standardization	Arga River_Puente la Reina 2014-08-21	dwca-macro-invert-che-v2.6.zip	University of Navarra  Department of Environmental Biology	doi:10.15470/GKIZNU	http://doi.org/10.15470/gkiznu	Arga River_Puente la Reina	2014-08-21	microhabitat
Arga River_Puente la Reina	Laboratory work	Data management and standardization	Arga River_Puente la Reina 2011-08-22	dwca-macro-invert-che-v2.6.zip	University of Navarra  Department of Environmental Biology	doi:10.15470/GKIZNU	http://doi.org/10.15470/gkiznu	Arga River_Puente la Reina	2011-08-22	microhabitat
Arga River_Puente la Reina	Laboratory work	Data management and standardization	Arga River_Puente la Reina 2015-08-20	dwca-macro-invert-che-v2.6.zip	University of Navarra  Department of Environmental Biology	doi:10.15470/GKIZNU	http://doi.org/10.15470/gkiznu	Arga River_Puente la Reina	2015-08-20	microhabitat
Arga River_Puente la Reina	Laboratory work	Data management and standardization	Arga River_Puente la Reina 2008-07-15	dwca-macro-invert-che-v2.6.zip	University of Navarra  Department of Environmental Biology	doi:10.15470/GKIZNU	http://doi.org/10.15470/gkiznu	Arga River_Puente la Reina	2008-07-15	microhabitat
Aragan River_Puentelarreina de Jaca	Laboratory work	Data management and standardization	Aragan River_Puentelarreina de Jaca 2010-08-18	dwca-macro-invert-che-v2.6.zip	University of Navarra  Department of Environmental Biology	doi:10.15470/GKIZNU	http://doi.org/10.15470/gkiznu	Aragan River_Puentelarreina de Jaca	2010-08-18	microhabitat
Aragan River_Puentelarreina de Jaca	Laboratory work	Data management and standardization	Aragan River_Puentelarreina de Jaca 2009-08-17	dwca-macro-invert-che-v2.6.zip	University of Navarra  Department of Environmental Biology	doi:10.15470/GKIZNU	http://doi.org/10.15470/gkiznu	Aragan River_Puentelarreina de Jaca	2009-08-17	microhabitat
Aragan River_Puentelarreina de Jaca	Laboratory work	Data management and standardization	Aragan River_Puentelarreina de Jaca 2008-08-07	dwca-macro-invert-che-v2.6.zip	University of Navarra  Department of Environmental Biology	doi:10.15470/GKIZNU	http://doi.org/10.15470/gkiznu	Aragan River_Puentelarreina de Jaca	2008-08-07	microhabitat
Aragan River_Puentelarreina de Jaca	Laboratory work	Data management and standardization	Aragan River_Puentelarreina de Jaca 2007-08-14	dwca-macro-invert-che-v2.6.zip	University of Navarra  Department of Environmental Biology	doi:10.15470/GKIZNU	http://doi.org/10.15470/gkiznu	Aragan River_Puentelarreina de Jaca	2007-08-14	microhabitat
Aragan River_Puentelarreina de Jaca	Laboratory work	Data management and standardization	Aragan River_Puentelarreina de Jaca 2005-07-14	dwca-macro-invert-che-v2.6.zip	University of Navarra  Department of Environmental Biology	doi:10.15470/GKIZNU	http://doi.org/10.15470/gkiznu	Aragan River_Puentelarreina de Jaca	2005-07-14	microhabitat
Aragan River_Puentelarreina de Jaca	Laboratory work	Data management and standardization	Aragan River_Puentelarreina de Jaca 2008-08-07	dwca-macro-invert-che-v2.6.zip	University of Navarra  Department of Environmental Biology	doi:10.15470/GKIZNU	http://doi.org/10.15470/gkiznu	Aragan River_Puentelarreina de Jaca	2008-08-07	microhabitat
Vellos River_Puyarruego	Laboratory work	Data management and standardization	Vellos River_Puyarruego 2014-10-07	dwca-macro-invert-che-v2.6.zip	University of Navarra  Department of Environmental Biology	doi:10.15470/GKIZNU	http://doi.org/10.15470/gkiznu	Vellos River_Puyarruego	2014-10-07	microhabitat
Vellos River_Puyarruego	Laboratory work	Data management and standardization	Vellos River_Puyarruego 2006-07-10	dwca-macro-invert-che-v2.6.zip	University of Navarra  Department of Environmental Biology	doi:10.15470/GKIZNU	http://doi.org/10.15470/gkiznu	Vellos River_Puyarruego	2006-07-10	microhabitat
Vellos River_Puyarruego	Laboratory work	Data management and standardization	Vellos River_Puyarruego 2009-08-25	dwca-macro-invert-che-v2.6.zip	University of Navarra  Department of Environmental Biology	doi:10.15470/GKIZNU	http://doi.org/10.15470/gkiznu	Vellos River_Puyarruego	2009-08-25	microhabitat
Arga River_Quinto Real	Laboratory work	Data management and standardization	Arga River_Quinto Real 2008-08-18	dwca-macro-invert-che-v2.6.zip	University of Navarra  Department of Environmental Biology	doi:10.15470/GKIZNU	http://doi.org/10.15470/gkiznu	Arga River_Quinto Real	2008-08-18	microhabitat
Arga River_Quinto Real	Laboratory work	Data management and standardization	Arga River_Quinto Real 2007-07-02	dwca-macro-invert-che-v2.6.zip	University of Navarra  Department of Environmental Biology	doi:10.15470/GKIZNU	http://doi.org/10.15470/gkiznu	Arga River_Quinto Real	2007-07-02	microhabitat
Arga River_Quinto Real	Laboratory work	Data management and standardization	Arga River_Quinto Real 2009-07-16	dwca-macro-invert-che-v2.6.zip	University of Navarra  Department of Environmental Biology	doi:10.15470/GKIZNU	http://doi.org/10.15470/gkiznu	Arga River_Quinto Real	2009-07-16	microhabitat
Arga River_Quinto Real	Laboratory work	Data management and standardization	Arga River_Quinto Real 2005-08-01	dwca-macro-invert-che-v2.6.zip	University of Navarra  Department of Environmental Biology	doi:10.15470/GKIZNU	http://doi.org/10.15470/gkiznu	Arga River_Quinto Real	2005-08-01	microhabitat
Arga River_Quinto Real	Laboratory work	Data management and standardization	Arga River_Quinto Real 2015-09-23	dwca-macro-invert-che-v2.6.zip	University of Navarra  Department of Environmental Biology	doi:10.15470/GKIZNU	http://doi.org/10.15470/gkiznu	Arga River_Quinto Real	2015-09-23	microhabitat
Ebro River_Ribaforada	Laboratory work	Data management and standardization	Ebro River_Ribaforada 2010-09-07	dwca-macro-invert-che-v2.6.zip	University of Navarra  Department of Environmental Biology	doi:10.15470/GKIZNU	http://doi.org/10.15470/gkiznu	Ebro River_Ribaforada	2010-09-07	microhabitat
Ebro River_Ribaforada	Laboratory work	Data management and standardization	Ebro River_Ribaforada 2009-07-06	dwca-macro-invert-che-v2.6.zip	University of Navarra  Department of Environmental Biology	doi:10.15470/GKIZNU	http://doi.org/10.15470/gkiznu	Ebro River_Ribaforada	2009-07-06	microhabitat
Ebro River_Ribaforada	Laboratory work	Data management and standardization	Ebro River_Ribaforada 2008-08-25	dwca-macro-invert-che-v2.6.zip	University of Navarra  Department of Environmental Biology	doi:10.15470/GKIZNU	http://doi.org/10.15470/gkiznu	Ebro River_Ribaforada	2008-08-25	microhabitat
Ebro River_Ribaforada	Laboratory work	Data management and standardization	Ebro River_Ribaforada 2007-07-11	dwca-macro-invert-che-v2.6.zip	University of Navarra  Department of Environmental Biology	doi:10.15470/GKIZNU	http://doi.org/10.15470/gkiznu	Ebro River_Ribaforada	2007-07-11	microhabitat
Ebro River_Rincan de Soto	Laboratory work	Data management and standardization	Ebro River_Rincan de Soto 2008-08-11	dwca-macro-invert-che-v2.6.zip	University of Navarra  Department of Environmental Biology	doi:10.15470/GKIZNU	http://doi.org/10.15470/gkiznu	Ebro River_Rincan de Soto	2008-08-11	microhabitat
Ebro River_Rincan de Soto	Laboratory work	Data management and standardization	Ebro River_Rincan de Soto 2011-07-05	dwca-macro-invert-che-v2.6.zip	University of Navarra  Department of Environmental Biology	doi:10.15470/GKIZNU	http://doi.org/10.15470/gkiznu	Ebro River_Rincan de Soto	2011-07-05	microhabitat
Ebro River_Rincan de Soto	Laboratory work	Data management and standardization	Ebro River_Rincan de Soto 2005-07-20	dwca-macro-invert-che-v2.6.zip	University of Navarra  Department of Environmental Biology	doi:10.15470/GKIZNU	http://doi.org/10.15470/gkiznu	Ebro River_Rincan de Soto	2005-07-20	microhabitat
Ebro River_Rincan de Soto	Laboratory work	Data management and standardization	Ebro River_Rincan de Soto 2010-07-14	dwca-macro-invert-che-v2.6.zip	University of Navarra  Department of Environmental Biology	doi:10.15470/GKIZNU	http://doi.org/10.15470/gkiznu	Ebro River_Rincan de Soto	2010-07-14	microhabitat
Ebro River_Rincan de Soto	Laboratory work	Data management and standardization	Ebro River_Rincan de Soto 2009-07-07	dwca-macro-invert-che-v2.6.zip	University of Navarra  Department of Environmental Biology	doi:10.15470/GKIZNU	http://doi.org/10.15470/gkiznu	Ebro River_Rincan de Soto	2009-07-07	microhabitat
Ebro River_Rincan de Soto	Laboratory work	Data management and standardization	Ebro River_Rincan de Soto 2007-06-27	dwca-macro-invert-che-v2.6.zip	University of Navarra  Department of Environmental Biology	doi:10.15470/GKIZNU	http://doi.org/10.15470/gkiznu	Ebro River_Rincan de Soto	2007-06-27	microhabitat
Areta River_Rapodas	Laboratory work	Data management and standardization	Areta River_Rapodas 2009-07-28	dwca-macro-invert-che-v2.6.zip	University of Navarra  Department of Environmental Biology	doi:10.15470/GKIZNU	http://doi.org/10.15470/gkiznu	Areta River_Rapodas	2009-07-28	microhabitat
Areta River_Rapodas	Laboratory work	Data management and standardization	Areta River_Rapodas 2015-07-21	dwca-macro-invert-che-v2.6.zip	University of Navarra  Department of Environmental Biology	doi:10.15470/GKIZNU	http://doi.org/10.15470/gkiznu	Areta River_Rapodas	2015-07-21	microhabitat
Areta River_Rapodas	Laboratory work	Data management and standardization	Areta River_Rapodas 2005-07-08	dwca-macro-invert-che-v2.6.zip	University of Navarra  Department of Environmental Biology	doi:10.15470/GKIZNU	http://doi.org/10.15470/gkiznu	Areta River_Rapodas	2005-07-08	microhabitat
Areta River_Rapodas	Laboratory work	Data management and standardization	Areta River_Rapodas 2007-07-03	dwca-macro-invert-che-v2.6.zip	University of Navarra  Department of Environmental Biology	doi:10.15470/GKIZNU	http://doi.org/10.15470/gkiznu	Areta River_Rapodas	2007-07-03	microhabitat
Areta River_Rapodas	Laboratory work	Data management and standardization	Areta River_Rapodas 2008-07-10	dwca-macro-invert-che-v2.6.zip	University of Navarra  Department of Environmental Biology	doi:10.15470/GKIZNU	http://doi.org/10.15470/gkiznu	Areta River_Rapodas	2008-07-10	microhabitat
Abena River_Sabiaainigo	Laboratory work	Data management and standardization	Abena River_Sabiaainigo 2006-10-31	dwca-macro-invert-che-v2.6.zip	University of Navarra  Department of Environmental Biology	doi:10.15470/GKIZNU	http://doi.org/10.15470/gkiznu	Abena River_Sabiaainigo	2006-10-31	microhabitat
Abena River_Sabiaainigo	Laboratory work	Data management and standardization	Abena River_Sabiaainigo 2006-06-13	dwca-macro-invert-che-v2.6.zip	University of Navarra  Department of Environmental Biology	doi:10.15470/GKIZNU	http://doi.org/10.15470/gkiznu	Abena River_Sabiaainigo	2006-06-13	microhabitat
Gaillego River_Sabiaainigo	Laboratory work	Data management and standardization	Gaillego River_Sabiaainigo 2007-08-08	dwca-macro-invert-che-v2.6.zip	University of Navarra  Department of Environmental Biology	doi:10.15470/GKIZNU	http://doi.org/10.15470/gkiznu	Gaillego River_Sabiaainigo	2007-08-08	microhabitat
Gaillego River_Sabiaainigo Depuradora_Aguas Abajo	Laboratory work	Data management and standardization	Gaillego River_Sabiaainigo Depuradora_Aguas Abajo 2015-09-07	dwca-macro-invert-che-v2.6.zip	University of Navarra  Department of Environmental Biology	doi:10.15470/GKIZNU	http://doi.org/10.15470/gkiznu	Gaillego River_Sabiaainigo Depuradora_Aguas Abajo	2015-09-07	microhabitat
Gaillego River_Sabiaainigo Depuradora_Aguas Abajo	Laboratory work	Data management and standardization	Gaillego River_Sabiaainigo Depuradora_Aguas Abajo 2006-06-13	dwca-macro-invert-che-v2.6.zip	University of Navarra  Department of Environmental Biology	doi:10.15470/GKIZNU	http://doi.org/10.15470/gkiznu	Gaillego River_Sabiaainigo Depuradora_Aguas Abajo	2006-06-13	microhabitat
Gaillego River_Sabiaainigo Depuradora_Aguas Abajo	Laboratory work	Data management and standardization	Gaillego River_Sabiaainigo Depuradora_Aguas Abajo 2012-07-31	dwca-macro-invert-che-v2.6.zip	University of Navarra  Department of Environmental Biology	doi:10.15470/GKIZNU	http://doi.org/10.15470/gkiznu	Gaillego River_Sabiaainigo Depuradora_Aguas Abajo	2012-07-31	microhabitat
Gaillego River_Sabiaainigo Depuradora_Aguas Abajo	Laboratory work	Data management and standardization	Gaillego River_Sabiaainigo Depuradora_Aguas Abajo 2006-10-31	dwca-macro-invert-che-v2.6.zip	University of Navarra  Department of Environmental Biology	doi:10.15470/GKIZNU	http://doi.org/10.15470/gkiznu	Gaillego River_Sabiaainigo Depuradora_Aguas Abajo	2006-10-31	microhabitat
Gaillego River_Sabiaainigo_Aguas Abajo	Laboratory work	Data management and standardization	Gaillego River_Sabiaainigo_Aguas Abajo 2012-08-01	dwca-macro-invert-che-v2.6.zip	University of Navarra  Department of Environmental Biology	doi:10.15470/GKIZNU	http://doi.org/10.15470/gkiznu	Gaillego River_Sabiaainigo_Aguas Abajo	2012-08-01	microhabitat
Gaillego River_Sabiaainigo_Aguas Abajo	Laboratory work	Data management and standardization	Gaillego River_Sabiaainigo_Aguas Abajo 2013-09-24	dwca-macro-invert-che-v2.6.zip	University of Navarra  Department of Environmental Biology	doi:10.15470/GKIZNU	http://doi.org/10.15470/gkiznu	Gaillego River_Sabiaainigo_Aguas Abajo	2013-09-24	microhabitat
Gaillego River_Sabiaainigo_Aguas Abajo	Laboratory work	Data management and standardization	Gaillego River_Sabiaainigo_Aguas Abajo 2006-06-13	dwca-macro-invert-che-v2.6.zip	University of Navarra  Department of Environmental Biology	doi:10.15470/GKIZNU	http://doi.org/10.15470/gkiznu	Gaillego River_Sabiaainigo_Aguas Abajo	2006-06-13	microhabitat
Arba de Riguel River_Saidaba	Laboratory work	Data management and standardization	Arba de Riguel River_Saidaba 2005-07-13	dwca-macro-invert-che-v2.6.zip	University of Navarra  Department of Environmental Biology	doi:10.15470/GKIZNU	http://doi.org/10.15470/gkiznu	Arba de Riguel River_Saidaba	2005-07-13	microhabitat
Arba de Riguel River_Saidaba	Laboratory work	Data management and standardization	Arba de Riguel River_Saidaba 2011-06-27	dwca-macro-invert-che-v2.6.zip	University of Navarra  Department of Environmental Biology	doi:10.15470/GKIZNU	http://doi.org/10.15470/gkiznu	Arba de Riguel River_Saidaba	2011-06-27	microhabitat
Arba de Riguel River_Saidaba	Laboratory work	Data management and standardization	Arba de Riguel River_Saidaba 2010-05-19	dwca-macro-invert-che-v2.6.zip	University of Navarra  Department of Environmental Biology	doi:10.15470/GKIZNU	http://doi.org/10.15470/gkiznu	Arba de Riguel River_Saidaba	2010-05-19	microhabitat
Arba de Riguel River_Saidaba	Laboratory work	Data management and standardization	Arba de Riguel River_Saidaba 2007-07-16	dwca-macro-invert-che-v2.6.zip	University of Navarra  Department of Environmental Biology	doi:10.15470/GKIZNU	http://doi.org/10.15470/gkiznu	Arba de Riguel River_Saidaba	2007-07-16	microhabitat
Arba de Riguel River_Saidaba	Laboratory work	Data management and standardization	Arba de Riguel River_Saidaba 2008-07-01	dwca-macro-invert-che-v2.6.zip	University of Navarra  Department of Environmental Biology	doi:10.15470/GKIZNU	http://doi.org/10.15470/gkiznu	Arba de Riguel River_Saidaba	2008-07-01	microhabitat
Arba de Riguel River_Saidaba	Laboratory work	Data management and standardization	Arba de Riguel River_Saidaba 2009-06-23	dwca-macro-invert-che-v2.6.zip	University of Navarra  Department of Environmental Biology	doi:10.15470/GKIZNU	http://doi.org/10.15470/gkiznu	Arba de Riguel River_Saidaba	2009-06-23	microhabitat
Garona River_Sadarnu_junto Golf	Laboratory work	Data management and standardization	Garona River_Sadarnu_junto Golf 2006-07-18	dwca-macro-invert-che-v2.6.zip	University of Navarra  Department of Environmental Biology	doi:10.15470/GKIZNU	http://doi.org/10.15470/gkiznu	Garona River_Sadarnu_junto Golf	2006-07-18	microhabitat
Garona River_Sadarnu_junto Golf	Laboratory work	Data management and standardization	Garona River_Sadarnu_junto Golf 2006-11-07	dwca-macro-invert-che-v2.6.zip	University of Navarra  Department of Environmental Biology	doi:10.15470/GKIZNU	http://doi.org/10.15470/gkiznu	Garona River_Sadarnu_junto Golf	2006-11-07	microhabitat
Cinca River_Salinas	Laboratory work	Data management and standardization	Cinca River_Salinas 2014-10-06	dwca-macro-invert-che-v2.6.zip	University of Navarra  Department of Environmental Biology	doi:10.15470/GKIZNU	http://doi.org/10.15470/gkiznu	Cinca River_Salinas	2014-10-06	microhabitat
Cinca River_Salinas	Laboratory work	Data management and standardization	Cinca River_Salinas 2008-07-30	dwca-macro-invert-che-v2.6.zip	University of Navarra  Department of Environmental Biology	doi:10.15470/GKIZNU	http://doi.org/10.15470/gkiznu	Cinca River_Salinas	2008-07-30	microhabitat
Cinca River_Salinas	Laboratory work	Data management and standardization	Cinca River_Salinas 2009-08-25	dwca-macro-invert-che-v2.6.zip	University of Navarra  Department of Environmental Biology	doi:10.15470/GKIZNU	http://doi.org/10.15470/gkiznu	Cinca River_Salinas	2009-08-25	microhabitat
Cinca River_Salinas	Laboratory work	Data management and standardization	Cinca River_Salinas 2006-06-29	dwca-macro-invert-che-v2.6.zip	University of Navarra  Department of Environmental Biology	doi:10.15470/GKIZNU	http://doi.org/10.15470/gkiznu	Cinca River_Salinas	2006-06-29	microhabitat
Cinca River_Salinas	Laboratory work	Data management and standardization	Cinca River_Salinas 2005-08-17	dwca-macro-invert-che-v2.6.zip	University of Navarra  Department of Environmental Biology	doi:10.15470/GKIZNU	http://doi.org/10.15470/gkiznu	Cinca River_Salinas	2005-08-17	microhabitat
Cinca River_Salinas	Laboratory work	Data management and standardization	Cinca River_Salinas 2007-08-28	dwca-macro-invert-che-v2.6.zip	University of Navarra  Department of Environmental Biology	doi:10.15470/GKIZNU	http://doi.org/10.15470/gkiznu	Cinca River_Salinas	2007-08-28	microhabitat
Cinqueta River_Salinas	Laboratory work	Data management and standardization	Cinqueta River_Salinas 2009-08-25	dwca-macro-invert-che-v2.6.zip	University of Navarra  Department of Environmental Biology	doi:10.15470/GKIZNU	http://doi.org/10.15470/gkiznu	Cinqueta River_Salinas	2009-08-25	microhabitat
Cinqueta River_Salinas	Laboratory work	Data management and standardization	Cinqueta River_Salinas 2008-07-30	dwca-macro-invert-che-v2.6.zip	University of Navarra  Department of Environmental Biology	doi:10.15470/GKIZNU	http://doi.org/10.15470/gkiznu	Cinqueta River_Salinas	2008-07-30	microhabitat
Cinqueta River_Salinas	Laboratory work	Data management and standardization	Cinqueta River_Salinas 2006-06-29	dwca-macro-invert-che-v2.6.zip	University of Navarra  Department of Environmental Biology	doi:10.15470/GKIZNU	http://doi.org/10.15470/gkiznu	Cinqueta River_Salinas	2006-06-29	microhabitat
Cinqueta River_Salinas	Laboratory work	Data management and standardization	Cinqueta River_Salinas 2014-10-06	dwca-macro-invert-che-v2.6.zip	University of Navarra  Department of Environmental Biology	doi:10.15470/GKIZNU	http://doi.org/10.15470/gkiznu	Cinqueta River_Salinas	2014-10-06	microhabitat
Cinqueta River_Salinas	Laboratory work	Data management and standardization	Cinqueta River_Salinas 2005-08-17	dwca-macro-invert-che-v2.6.zip	University of Navarra  Department of Environmental Biology	doi:10.15470/GKIZNU	http://doi.org/10.15470/gkiznu	Cinqueta River_Salinas	2005-08-17	microhabitat
Cinqueta River_Salinas	Laboratory work	Data management and standardization	Cinqueta River_Salinas 2007-08-28	dwca-macro-invert-che-v2.6.zip	University of Navarra  Department of Environmental Biology	doi:10.15470/GKIZNU	http://doi.org/10.15470/gkiznu	Cinqueta River_Salinas	2007-08-28	microhabitat
Ega River_San Adrian	Laboratory work	Data management and standardization	Ega River_San Adrian 2009-07-09	dwca-macro-invert-che-v2.6.zip	University of Navarra  Department of Environmental Biology	doi:10.15470/GKIZNU	http://doi.org/10.15470/gkiznu	Ega River_San Adrian	2009-07-09	microhabitat
Ega River_San Adrian	Laboratory work	Data management and standardization	Ega River_San Adrian 2008-08-12	dwca-macro-invert-che-v2.6.zip	University of Navarra  Department of Environmental Biology	doi:10.15470/GKIZNU	http://doi.org/10.15470/gkiznu	Ega River_San Adrian	2008-08-12	microhabitat
Ega River_San Adrian	Laboratory work	Data management and standardization	Ega River_San Adrian 2007-06-27	dwca-macro-invert-che-v2.6.zip	University of Navarra  Department of Environmental Biology	doi:10.15470/GKIZNU	http://doi.org/10.15470/gkiznu	Ega River_San Adrian	2007-06-27	microhabitat
Ega River_San Adrian	Laboratory work	Data management and standardization	Ega River_San Adrian 2005-07-19	dwca-macro-invert-che-v2.6.zip	University of Navarra  Department of Environmental Biology	doi:10.15470/GKIZNU	http://doi.org/10.15470/gkiznu	Ega River_San Adrian	2005-07-19	microhabitat
Ega River_San Adrian	Laboratory work	Data management and standardization	Ega River_San Adrian 2010-07-29	dwca-macro-invert-che-v2.6.zip	University of Navarra  Department of Environmental Biology	doi:10.15470/GKIZNU	http://doi.org/10.15470/gkiznu	Ega River_San Adrian	2010-07-29	microhabitat
Onsella River_Sangaesa	Laboratory work	Data management and standardization	Onsella River_Sangaesa 2008-07-09	dwca-macro-invert-che-v2.6.zip	University of Navarra  Department of Environmental Biology	doi:10.15470/GKIZNU	http://doi.org/10.15470/gkiznu	Onsella River_Sangaesa	2008-07-09	microhabitat
Onsella River_Sangaesa	Laboratory work	Data management and standardization	Onsella River_Sangaesa 2005-07-14	dwca-macro-invert-che-v2.6.zip	University of Navarra  Department of Environmental Biology	doi:10.15470/GKIZNU	http://doi.org/10.15470/gkiznu	Onsella River_Sangaesa	2005-07-14	microhabitat
Onsella River_Sangaesa	Laboratory work	Data management and standardization	Onsella River_Sangaesa 2009-07-27	dwca-macro-invert-che-v2.6.zip	University of Navarra  Department of Environmental Biology	doi:10.15470/GKIZNU	http://doi.org/10.15470/gkiznu	Onsella River_Sangaesa	2009-07-27	microhabitat
Onsella River_Sangaesa	Laboratory work	Data management and standardization	Onsella River_Sangaesa 2015-07-21	dwca-macro-invert-che-v2.6.zip	University of Navarra  Department of Environmental Biology	doi:10.15470/GKIZNU	http://doi.org/10.15470/gkiznu	Onsella River_Sangaesa	2015-07-21	microhabitat
Onsella River_Sangaesa	Laboratory work	Data management and standardization	Onsella River_Sangaesa 2007-07-03	dwca-macro-invert-che-v2.6.zip	University of Navarra  Department of Environmental Biology	doi:10.15470/GKIZNU	http://doi.org/10.15470/gkiznu	Onsella River_Sangaesa	2007-07-03	microhabitat
Aragan River_Santa Cilia	Laboratory work	Data management and standardization	Aragan River_Santa Cilia 2008-08-07	dwca-macro-invert-che-v2.6.zip	University of Navarra  Department of Environmental Biology	doi:10.15470/GKIZNU	http://doi.org/10.15470/gkiznu	Aragan River_Santa Cilia	2008-08-07	microhabitat
Aragan River_Santa Cilia	Laboratory work	Data management and standardization	Aragan River_Santa Cilia 2006-11-15	dwca-macro-invert-che-v2.6.zip	University of Navarra  Department of Environmental Biology	doi:10.15470/GKIZNU	http://doi.org/10.15470/gkiznu	Aragan River_Santa Cilia	2006-11-15	microhabitat
Aragan River_Santa Cilia	Laboratory work	Data management and standardization	Aragan River_Santa Cilia 2006-07-13	dwca-macro-invert-che-v2.6.zip	University of Navarra  Department of Environmental Biology	doi:10.15470/GKIZNU	http://doi.org/10.15470/gkiznu	Aragan River_Santa Cilia	2006-07-13	microhabitat
Aragan River_Santa Cilia	Laboratory work	Data management and standardization	Aragan River_Santa Cilia 2014-09-29	dwca-macro-invert-che-v2.6.zip	University of Navarra  Department of Environmental Biology	doi:10.15470/GKIZNU	http://doi.org/10.15470/gkiznu	Aragan River_Santa Cilia	2014-09-29	microhabitat
Aragan River_Santa Cilia	Laboratory work	Data management and standardization	Aragan River_Santa Cilia 2009-08-17	dwca-macro-invert-che-v2.6.zip	University of Navarra  Department of Environmental Biology	doi:10.15470/GKIZNU	http://doi.org/10.15470/gkiznu	Aragan River_Santa Cilia	2009-08-17	microhabitat
Aragan River_Santa Cilia	Laboratory work	Data management and standardization	Aragan River_Santa Cilia 2007-08-13	dwca-macro-invert-che-v2.6.zip	University of Navarra  Department of Environmental Biology	doi:10.15470/GKIZNU	http://doi.org/10.15470/gkiznu	Aragan River_Santa Cilia	2007-08-13	microhabitat
Gaillego River_Santa Eulalia	Laboratory work	Data management and standardization	Gaillego River_Santa Eulalia 2011-09-07	dwca-macro-invert-che-v2.6.zip	University of Navarra  Department of Environmental Biology	doi:10.15470/GKIZNU	http://doi.org/10.15470/gkiznu	Gaillego River_Santa Eulalia	2011-09-07	microhabitat
Gaillego River_Santa Eulalia	Laboratory work	Data management and standardization	Gaillego River_Santa Eulalia 2008-08-06	dwca-macro-invert-che-v2.6.zip	University of Navarra  Department of Environmental Biology	doi:10.15470/GKIZNU	http://doi.org/10.15470/gkiznu	Gaillego River_Santa Eulalia	2008-08-06	microhabitat
Gaillego River_Santa Eulalia	Laboratory work	Data management and standardization	Gaillego River_Santa Eulalia 2014-08-13	dwca-macro-invert-che-v2.6.zip	University of Navarra  Department of Environmental Biology	doi:10.15470/GKIZNU	http://doi.org/10.15470/gkiznu	Gaillego River_Santa Eulalia	2014-08-13	microhabitat
Gaillego River_Santa Eulalia	Laboratory work	Data management and standardization	Gaillego River_Santa Eulalia 2012-08-01	dwca-macro-invert-che-v2.6.zip	University of Navarra  Department of Environmental Biology	doi:10.15470/GKIZNU	http://doi.org/10.15470/gkiznu	Gaillego River_Santa Eulalia	2012-08-01	microhabitat
Gaillego River_Santa Eulalia	Laboratory work	Data management and standardization	Gaillego River_Santa Eulalia 2010-08-17	dwca-macro-invert-che-v2.6.zip	University of Navarra  Department of Environmental Biology	doi:10.15470/GKIZNU	http://doi.org/10.15470/gkiznu	Gaillego River_Santa Eulalia	2010-08-17	microhabitat
Gaillego River_Santa Eulalia	Laboratory work	Data management and standardization	Gaillego River_Santa Eulalia 2009-08-13	dwca-macro-invert-che-v2.6.zip	University of Navarra  Department of Environmental Biology	doi:10.15470/GKIZNU	http://doi.org/10.15470/gkiznu	Gaillego River_Santa Eulalia	2009-08-13	microhabitat
Gaillego River_Santa Eulalia	Laboratory work	Data management and standardization	Gaillego River_Santa Eulalia 2013-09-16	dwca-macro-invert-che-v2.6.zip	University of Navarra  Department of Environmental Biology	doi:10.15470/GKIZNU	http://doi.org/10.15470/gkiznu	Gaillego River_Santa Eulalia	2013-09-16	microhabitat
Gaillego River_Santa Eulalia	Laboratory work	Data management and standardization	Gaillego River_Santa Eulalia 2015-09-10	dwca-macro-invert-che-v2.6.zip	University of Navarra  Department of Environmental Biology	doi:10.15470/GKIZNU	http://doi.org/10.15470/gkiznu	Gaillego River_Santa Eulalia	2015-09-10	microhabitat
Gaillego River_Santa Eulalia	Laboratory work	Data management and standardization	Gaillego River_Santa Eulalia 2007-08-09	dwca-macro-invert-che-v2.6.zip	University of Navarra  Department of Environmental Biology	doi:10.15470/GKIZNU	http://doi.org/10.15470/gkiznu	Gaillego River_Santa Eulalia	2007-08-09	microhabitat
Gaillego River_Santa Isabel	Laboratory work	Data management and standardization	Gaillego River_Santa Isabel 2013-09-05	dwca-macro-invert-che-v2.6.zip	University of Navarra  Department of Environmental Biology	doi:10.15470/GKIZNU	http://doi.org/10.15470/gkiznu	Gaillego River_Santa Isabel	2013-09-05	microhabitat
Gaillego River_Santa Isabel	Laboratory work	Data management and standardization	Gaillego River_Santa Isabel 2015-09-16	dwca-macro-invert-che-v2.6.zip	University of Navarra  Department of Environmental Biology	doi:10.15470/GKIZNU	http://doi.org/10.15470/gkiznu	Gaillego River_Santa Isabel	2015-09-16	microhabitat
Gaillego River_Santa Isabel	Laboratory work	Data management and standardization	Gaillego River_Santa Isabel 2012-07-26	dwca-macro-invert-che-v2.6.zip	University of Navarra  Department of Environmental Biology	doi:10.15470/GKIZNU	http://doi.org/10.15470/gkiznu	Gaillego River_Santa Isabel	2012-07-26	microhabitat
Gaillego River_Santa Isabel	Laboratory work	Data management and standardization	Gaillego River_Santa Isabel 2009-06-29	dwca-macro-invert-che-v2.6.zip	University of Navarra  Department of Environmental Biology	doi:10.15470/GKIZNU	http://doi.org/10.15470/gkiznu	Gaillego River_Santa Isabel	2009-06-29	microhabitat
Gaillego River_Santa Isabel	Laboratory work	Data management and standardization	Gaillego River_Santa Isabel 2011-09-07	dwca-macro-invert-che-v2.6.zip	University of Navarra  Department of Environmental Biology	doi:10.15470/GKIZNU	http://doi.org/10.15470/gkiznu	Gaillego River_Santa Isabel	2011-09-07	microhabitat
Gaillego River_Santa Isabel	Laboratory work	Data management and standardization	Gaillego River_Santa Isabel 2008-07-08	dwca-macro-invert-che-v2.6.zip	University of Navarra  Department of Environmental Biology	doi:10.15470/GKIZNU	http://doi.org/10.15470/gkiznu	Gaillego River_Santa Isabel	2008-07-08	microhabitat
Gaillego River_Santa Isabel	Laboratory work	Data management and standardization	Gaillego River_Santa Isabel 2014-07-17	dwca-macro-invert-che-v2.6.zip	University of Navarra  Department of Environmental Biology	doi:10.15470/GKIZNU	http://doi.org/10.15470/gkiznu	Gaillego River_Santa Isabel	2014-07-17	microhabitat
Gaillego River_Santa Isabel	Laboratory work	Data management and standardization	Gaillego River_Santa Isabel 2008-07-08	dwca-macro-invert-che-v2.6.zip	University of Navarra  Department of Environmental Biology	doi:10.15470/GKIZNU	http://doi.org/10.15470/gkiznu	Gaillego River_Santa Isabel	2008-07-08	microhabitat
Gaillego River_Santa Isabel	Laboratory work	Data management and standardization	Gaillego River_Santa Isabel 2010-08-09	dwca-macro-invert-che-v2.6.zip	University of Navarra  Department of Environmental Biology	doi:10.15470/GKIZNU	http://doi.org/10.15470/gkiznu	Gaillego River_Santa Isabel	2010-08-09	microhabitat
Gaillego River_Santa Isabel	Laboratory work	Data management and standardization	Gaillego River_Santa Isabel 2005-07-28	dwca-macro-invert-che-v2.6.zip	University of Navarra  Department of Environmental Biology	doi:10.15470/GKIZNU	http://doi.org/10.15470/gkiznu	Gaillego River_Santa Isabel	2005-07-28	microhabitat
Gaillego River_Santa Isabel	Laboratory work	Data management and standardization	Gaillego River_Santa Isabel 2007-07-23	dwca-macro-invert-che-v2.6.zip	University of Navarra  Department of Environmental Biology	doi:10.15470/GKIZNU	http://doi.org/10.15470/gkiznu	Gaillego River_Santa Isabel	2007-07-23	microhabitat
Cinca River_Santa Lecina	Laboratory work	Data management and standardization	Cinca River_Santa Lecina 2006-10-17	dwca-macro-invert-che-v2.6.zip	University of Navarra  Department of Environmental Biology	doi:10.15470/GKIZNU	http://doi.org/10.15470/gkiznu	Cinca River_Santa Lecina	2006-10-17	microhabitat
Cinca River_Santa Lecina	Laboratory work	Data management and standardization	Cinca River_Santa Lecina 2006-06-19	dwca-macro-invert-che-v2.6.zip	University of Navarra  Department of Environmental Biology	doi:10.15470/GKIZNU	http://doi.org/10.15470/gkiznu	Cinca River_Santa Lecina	2006-06-19	microhabitat
Esera River_Seira_Aguas abajo	Laboratory work	Data management and standardization	Esera River_Seira_Aguas abajo 2006-06-27	dwca-macro-invert-che-v2.6.zip	University of Navarra  Department of Environmental Biology	doi:10.15470/GKIZNU	http://doi.org/10.15470/gkiznu	Esera River_Seira_Aguas abajo	2006-06-27	microhabitat
Subordain River_Selva de Oza	Laboratory work	Data management and standardization	Subordain River_Selva de Oza 2008-08-05	dwca-macro-invert-che-v2.6.zip	University of Navarra  Department of Environmental Biology	doi:10.15470/GKIZNU	http://doi.org/10.15470/gkiznu	Subordain River_Selva de Oza	2008-08-05	microhabitat
Subordain River_Selva de Oza	Laboratory work	Data management and standardization	Subordain River_Selva de Oza 2015-09-09	dwca-macro-invert-che-v2.6.zip	University of Navarra  Department of Environmental Biology	doi:10.15470/GKIZNU	http://doi.org/10.15470/gkiznu	Subordain River_Selva de Oza	2015-09-09	microhabitat
Subordain River_Selva de Oza	Laboratory work	Data management and standardization	Subordain River_Selva de Oza 2010-08-19	dwca-macro-invert-che-v2.6.zip	University of Navarra  Department of Environmental Biology	doi:10.15470/GKIZNU	http://doi.org/10.15470/gkiznu	Subordain River_Selva de Oza	2010-08-19	microhabitat
Subordain River_Selva de Oza	Laboratory work	Data management and standardization	Subordain River_Selva de Oza 2012-08-27	dwca-macro-invert-che-v2.6.zip	University of Navarra  Department of Environmental Biology	doi:10.15470/GKIZNU	http://doi.org/10.15470/gkiznu	Subordain River_Selva de Oza	2012-08-27	microhabitat
Subordain River_Selva de Oza	Laboratory work	Data management and standardization	Subordain River_Selva de Oza 2013-09-25	dwca-macro-invert-che-v2.6.zip	University of Navarra  Department of Environmental Biology	doi:10.15470/GKIZNU	http://doi.org/10.15470/gkiznu	Subordain River_Selva de Oza	2013-09-25	microhabitat
Subordain River_Selva de Oza	Laboratory work	Data management and standardization	Subordain River_Selva de Oza 2009-08-18	dwca-macro-invert-che-v2.6.zip	University of Navarra  Department of Environmental Biology	doi:10.15470/GKIZNU	http://doi.org/10.15470/gkiznu	Subordain River_Selva de Oza	2009-08-18	microhabitat
Subordain River_Selva de Oza	Laboratory work	Data management and standardization	Subordain River_Selva de Oza 2007-08-13	dwca-macro-invert-che-v2.6.zip	University of Navarra  Department of Environmental Biology	doi:10.15470/GKIZNU	http://doi.org/10.15470/gkiznu	Subordain River_Selva de Oza	2007-08-13	microhabitat
Subordain River_Selva de Oza	Laboratory work	Data management and standardization	Subordain River_Selva de Oza 2011-08-18	dwca-macro-invert-che-v2.6.zip	University of Navarra  Department of Environmental Biology	doi:10.15470/GKIZNU	http://doi.org/10.15470/gkiznu	Subordain River_Selva de Oza	2011-08-18	microhabitat
Subordain River_Selva de Oza	Laboratory work	Data management and standardization	Subordain River_Selva de Oza 2014-09-09	dwca-macro-invert-che-v2.6.zip	University of Navarra  Department of Environmental Biology	doi:10.15470/GKIZNU	http://doi.org/10.15470/gkiznu	Subordain River_Selva de Oza	2014-09-09	microhabitat
Gallego River_Senegaa	Laboratory work	Data management and standardization	Gallego River_Senegaa 2006-10-31	dwca-macro-invert-che-v2.6.zip	University of Navarra  Department of Environmental Biology	doi:10.15470/GKIZNU	http://doi.org/10.15470/gkiznu	Gallego River_Senegaa	2006-10-31	microhabitat
Gallego River_Senegaa	Laboratory work	Data management and standardization	Gallego River_Senegaa 2006-06-13	dwca-macro-invert-che-v2.6.zip	University of Navarra  Department of Environmental Biology	doi:10.15470/GKIZNU	http://doi.org/10.15470/gkiznu	Gallego River_Senegaa	2006-06-13	microhabitat
Noguera Ribagorzana River_Senet-Bono_Central	Laboratory work	Data management and standardization	Noguera Ribagorzana River_Senet-Bono_Central 2006-07-19	dwca-macro-invert-che-v2.6.zip	University of Navarra  Department of Environmental Biology	doi:10.15470/GKIZNU	http://doi.org/10.15470/gkiznu	Noguera Ribagorzana River_Senet-Bono_Central	2006-07-19	microhabitat
Noguera Ribagorzana River_Senet-Bono_Central	Laboratory work	Data management and standardization	Noguera Ribagorzana River_Senet-Bono_Central 2013-09-30	dwca-macro-invert-che-v2.6.zip	University of Navarra  Department of Environmental Biology	doi:10.15470/GKIZNU	http://doi.org/10.15470/gkiznu	Noguera Ribagorzana River_Senet-Bono_Central	2013-09-30	microhabitat
Noguera Ribagorzana River_Senet-Bono_Central	Laboratory work	Data management and standardization	Noguera Ribagorzana River_Senet-Bono_Central 2006-11-09	dwca-macro-invert-che-v2.6.zip	University of Navarra  Department of Environmental Biology	doi:10.15470/GKIZNU	http://doi.org/10.15470/gkiznu	Noguera Ribagorzana River_Senet-Bono_Central	2006-11-09	microhabitat
Ega River_Seaorao de Aranzano	Laboratory work	Data management and standardization	Ega River_Seaorao de Aranzano 2013-07-25	dwca-macro-invert-che-v2.6.zip	University of Navarra  Department of Environmental Biology	doi:10.15470/GKIZNU	http://doi.org/10.15470/gkiznu	Ega River_Seaorao de Aranzano	2013-07-25	microhabitat
Ega River_Seaorao de Aranzano	Laboratory work	Data management and standardization	Ega River_Seaorao de Aranzano 2012-08-23	dwca-macro-invert-che-v2.6.zip	University of Navarra  Department of Environmental Biology	doi:10.15470/GKIZNU	http://doi.org/10.15470/gkiznu	Ega River_Seaorao de Aranzano	2012-08-23	microhabitat
Ega River_Seaorao de Aranzano	Laboratory work	Data management and standardization	Ega River_Seaorao de Aranzano 2009-07-14	dwca-macro-invert-che-v2.6.zip	University of Navarra  Department of Environmental Biology	doi:10.15470/GKIZNU	http://doi.org/10.15470/gkiznu	Ega River_Seaorao de Aranzano	2009-07-14	microhabitat
Ega River_Seaorao de Aranzano	Laboratory work	Data management and standardization	Ega River_Seaorao de Aranzano 2015-08-20	dwca-macro-invert-che-v2.6.zip	University of Navarra  Department of Environmental Biology	doi:10.15470/GKIZNU	http://doi.org/10.15470/gkiznu	Ega River_Seaorao de Aranzano	2015-08-20	microhabitat
Ega River_Seaorao de Aranzano	Laboratory work	Data management and standardization	Ega River_Seaorao de Aranzano 2010-07-21	dwca-macro-invert-che-v2.6.zip	University of Navarra  Department of Environmental Biology	doi:10.15470/GKIZNU	http://doi.org/10.15470/gkiznu	Ega River_Seaorao de Aranzano	2010-07-21	microhabitat
Ega River_Seaorao de Aranzano	Laboratory work	Data management and standardization	Ega River_Seaorao de Aranzano 2007-06-21	dwca-macro-invert-che-v2.6.zip	University of Navarra  Department of Environmental Biology	doi:10.15470/GKIZNU	http://doi.org/10.15470/gkiznu	Ega River_Seaorao de Aranzano	2007-06-21	microhabitat
Ega River_Seaorao de Aranzano	Laboratory work	Data management and standardization	Ega River_Seaorao de Aranzano 2011-08-22	dwca-macro-invert-che-v2.6.zip	University of Navarra  Department of Environmental Biology	doi:10.15470/GKIZNU	http://doi.org/10.15470/gkiznu	Ega River_Seaorao de Aranzano	2011-08-22	microhabitat
Ega River_Seaorao de Aranzano	Laboratory work	Data management and standardization	Ega River_Seaorao de Aranzano 2014-08-21	dwca-macro-invert-che-v2.6.zip	University of Navarra  Department of Environmental Biology	doi:10.15470/GKIZNU	http://doi.org/10.15470/gkiznu	Ega River_Seaorao de Aranzano	2014-08-21	microhabitat
Ega River_Seaorao de Aranzano	Laboratory work	Data management and standardization	Ega River_Seaorao de Aranzano 2008-07-15	dwca-macro-invert-che-v2.6.zip	University of Navarra  Department of Environmental Biology	doi:10.15470/GKIZNU	http://doi.org/10.15470/gkiznu	Ega River_Seaorao de Aranzano	2008-07-15	microhabitat
Guatizalema River_Siatamo	Laboratory work	Data management and standardization	Guatizalema River_Siatamo 2007-07-30	dwca-macro-invert-che-v2.6.zip	University of Navarra  Department of Environmental Biology	doi:10.15470/GKIZNU	http://doi.org/10.15470/gkiznu	Guatizalema River_Siatamo	2007-07-30	microhabitat
Guatizalema River_Siatamo	Laboratory work	Data management and standardization	Guatizalema River_Siatamo 2009-07-01	dwca-macro-invert-che-v2.6.zip	University of Navarra  Department of Environmental Biology	doi:10.15470/GKIZNU	http://doi.org/10.15470/gkiznu	Guatizalema River_Siatamo	2009-07-01	microhabitat
Guatizalema River_Siatamo	Laboratory work	Data management and standardization	Guatizalema River_Siatamo 2014-07-14	dwca-macro-invert-che-v2.6.zip	University of Navarra  Department of Environmental Biology	doi:10.15470/GKIZNU	http://doi.org/10.15470/gkiznu	Guatizalema River_Siatamo	2014-07-14	microhabitat
Guatizalema River_Siatamo	Laboratory work	Data management and standardization	Guatizalema River_Siatamo 2008-07-02	dwca-macro-invert-che-v2.6.zip	University of Navarra  Department of Environmental Biology	doi:10.15470/GKIZNU	http://doi.org/10.15470/gkiznu	Guatizalema River_Siatamo	2008-07-02	microhabitat
Esca River_Sigaes	Laboratory work	Data management and standardization	Esca River_Sigaes 2008-07-09	dwca-macro-invert-che-v2.6.zip	University of Navarra  Department of Environmental Biology	doi:10.15470/GKIZNU	http://doi.org/10.15470/gkiznu	Esca River_Sigaes	2008-07-09	microhabitat
Esca River_Sigaes	Laboratory work	Data management and standardization	Esca River_Sigaes 2010-09-21	dwca-macro-invert-che-v2.6.zip	University of Navarra  Department of Environmental Biology	doi:10.15470/GKIZNU	http://doi.org/10.15470/gkiznu	Esca River_Sigaes	2010-09-21	microhabitat
Esca River_Sigaes	Laboratory work	Data management and standardization	Esca River_Sigaes 2009-08-19	dwca-macro-invert-che-v2.6.zip	University of Navarra  Department of Environmental Biology	doi:10.15470/GKIZNU	http://doi.org/10.15470/gkiznu	Esca River_Sigaes	2009-08-19	microhabitat
Esca River_Sigaes	Laboratory work	Data management and standardization	Esca River_Sigaes 2007-08-14	dwca-macro-invert-che-v2.6.zip	University of Navarra  Department of Environmental Biology	doi:10.15470/GKIZNU	http://doi.org/10.15470/gkiznu	Esca River_Sigaes	2007-08-14	microhabitat
Erro River_Sorogain1	Laboratory work	Data management and standardization	Erro River_Sorogain 2015-09-23	dwca-macro-invert-che-v2.6.zip	University of Navarra  Department of Environmental Biology	doi:10.15470/GKIZNU	http://doi.org/10.15470/gkiznu	Erro River_Sorogain1	2015-09-23	microhabitat
Erro River_Sorogain1	Laboratory work	Data management and standardization	Erro River_Sorogain 2012-08-22	dwca-macro-invert-che-v2.6.zip	University of Navarra  Department of Environmental Biology	doi:10.15470/GKIZNU	http://doi.org/10.15470/gkiznu	Erro River_Sorogain1	2012-08-22	microhabitat
Erro River_Sorogain1	Laboratory work	Data management and standardization	Erro River_Sorogain 2013-07-24	dwca-macro-invert-che-v2.6.zip	University of Navarra  Department of Environmental Biology	doi:10.15470/GKIZNU	http://doi.org/10.15470/gkiznu	Erro River_Sorogain1	2013-07-24	microhabitat
Erro River_Sorogain1	Laboratory work	Data management and standardization	Erro River_Sorogain 2007-07-04	dwca-macro-invert-che-v2.6.zip	University of Navarra  Department of Environmental Biology	doi:10.15470/GKIZNU	http://doi.org/10.15470/gkiznu	Erro River_Sorogain1	2007-07-04	microhabitat
Erro River_Sorogain1	Laboratory work	Data management and standardization	Erro River_Sorogain 2008-07-16	dwca-macro-invert-che-v2.6.zip	University of Navarra  Department of Environmental Biology	doi:10.15470/GKIZNU	http://doi.org/10.15470/gkiznu	Erro River_Sorogain1	2008-07-16	microhabitat
Erro River_Sorogain1	Laboratory work	Data management and standardization	Erro River_Sorogain 2011-08-24	dwca-macro-invert-che-v2.6.zip	University of Navarra  Department of Environmental Biology	doi:10.15470/GKIZNU	http://doi.org/10.15470/gkiznu	Erro River_Sorogain1	2011-08-24	microhabitat
Erro River_Sorogain1	Laboratory work	Data management and standardization	Erro River_Sorogain 2008-07-16	dwca-macro-invert-che-v2.6.zip	University of Navarra  Department of Environmental Biology	doi:10.15470/GKIZNU	http://doi.org/10.15470/gkiznu	Erro River_Sorogain1	2008-07-16	microhabitat
Erro River_Sorogain1	Laboratory work	Data management and standardization	Erro River_Sorogain 2006-11-30	dwca-macro-invert-che-v2.6.zip	University of Navarra  Department of Environmental Biology	doi:10.15470/GKIZNU	http://doi.org/10.15470/gkiznu	Erro River_Sorogain1	2006-11-30	microhabitat
Erro River_Sorogain1	Laboratory work	Data management and standardization	Erro River_Sorogain 2014-08-19	dwca-macro-invert-che-v2.6.zip	University of Navarra  Department of Environmental Biology	doi:10.15470/GKIZNU	http://doi.org/10.15470/gkiznu	Erro River_Sorogain1	2014-08-19	microhabitat
Erro River_Sorogain1	Laboratory work	Data management and standardization	Erro River_Sorogain 2009-07-16	dwca-macro-invert-che-v2.6.zip	University of Navarra  Department of Environmental Biology	doi:10.15470/GKIZNU	http://doi.org/10.15470/gkiznu	Erro River_Sorogain1	2009-07-16	microhabitat
Erro River_Sorogain1	Laboratory work	Data management and standardization	Erro River_Sorogain 2010-07-20	dwca-macro-invert-che-v2.6.zip	University of Navarra  Department of Environmental Biology	doi:10.15470/GKIZNU	http://doi.org/10.15470/gkiznu	Erro River_Sorogain1	2010-07-20	microhabitat
Erro River_Sorogain1	Laboratory work	Data management and standardization	Erro River_Sorogain 2006-06-01	dwca-macro-invert-che-v2.6.zip	University of Navarra  Department of Environmental Biology	doi:10.15470/GKIZNU	http://doi.org/10.15470/gkiznu	Erro River_Sorogain1	2006-06-01	microhabitat
Arba de Luesia River_Tauste	Laboratory work	Data management and standardization	Arba de Luesia River_Tauste 2008-07-01	dwca-macro-invert-che-v2.6.zip	University of Navarra  Department of Environmental Biology	doi:10.15470/GKIZNU	http://doi.org/10.15470/gkiznu	Arba de Luesia River_Tauste	2008-07-01	microhabitat
Arba de Luesia River_Tauste	Laboratory work	Data management and standardization	Arba de Luesia River_Tauste 2005-07-13	dwca-macro-invert-che-v2.6.zip	University of Navarra  Department of Environmental Biology	doi:10.15470/GKIZNU	http://doi.org/10.15470/gkiznu	Arba de Luesia River_Tauste	2005-07-13	microhabitat
Arba de Luesia River_Tauste	Laboratory work	Data management and standardization	Arba de Luesia River_Tauste 2011-08-09	dwca-macro-invert-che-v2.6.zip	University of Navarra  Department of Environmental Biology	doi:10.15470/GKIZNU	http://doi.org/10.15470/gkiznu	Arba de Luesia River_Tauste	2011-08-09	microhabitat
Arba de Luesia River_Tauste	Laboratory work	Data management and standardization	Arba de Luesia River_Tauste 2012-07-04	dwca-macro-invert-che-v2.6.zip	University of Navarra  Department of Environmental Biology	doi:10.15470/GKIZNU	http://doi.org/10.15470/gkiznu	Arba de Luesia River_Tauste	2012-07-04	microhabitat
Arba de Luesia River_Tauste	Laboratory work	Data management and standardization	Arba de Luesia River_Tauste 2007-07-17	dwca-macro-invert-che-v2.6.zip	University of Navarra  Department of Environmental Biology	doi:10.15470/GKIZNU	http://doi.org/10.15470/gkiznu	Arba de Luesia River_Tauste	2007-07-17	microhabitat
Arba de Luesia River_Tauste	Laboratory work	Data management and standardization	Arba de Luesia River_Tauste 2010-05-19	dwca-macro-invert-che-v2.6.zip	University of Navarra  Department of Environmental Biology	doi:10.15470/GKIZNU	http://doi.org/10.15470/gkiznu	Arba de Luesia River_Tauste	2010-05-19	microhabitat
Flumen River_Tierz	Laboratory work	Data management and standardization	Flumen River_Tierz 2008-07-02	dwca-macro-invert-che-v2.6.zip	University of Navarra  Department of Environmental Biology	doi:10.15470/GKIZNU	http://doi.org/10.15470/gkiznu	Flumen River_Tierz	2008-07-02	microhabitat
Flumen River_Tierz	Laboratory work	Data management and standardization	Flumen River_Tierz 2007-07-30	dwca-macro-invert-che-v2.6.zip	University of Navarra  Department of Environmental Biology	doi:10.15470/GKIZNU	http://doi.org/10.15470/gkiznu	Flumen River_Tierz	2007-07-30	microhabitat
Flumen River_Tierz	Laboratory work	Data management and standardization	Flumen River_Tierz 2013-07-11	dwca-macro-invert-che-v2.6.zip	University of Navarra  Department of Environmental Biology	doi:10.15470/GKIZNU	http://doi.org/10.15470/gkiznu	Flumen River_Tierz	2013-07-11	microhabitat
Flumen River_Tierz	Laboratory work	Data management and standardization	Flumen River_Tierz 2009-07-01	dwca-macro-invert-che-v2.6.zip	University of Navarra  Department of Environmental Biology	doi:10.15470/GKIZNU	http://doi.org/10.15470/gkiznu	Flumen River_Tierz	2009-07-01	microhabitat
Ara River_Torla	Laboratory work	Data management and standardization	Ara River_Torla 2007-08-27	dwca-macro-invert-che-v2.6.zip	University of Navarra  Department of Environmental Biology	doi:10.15470/GKIZNU	http://doi.org/10.15470/gkiznu	Ara River_Torla	2007-08-27	microhabitat
Ara River_Torla	Laboratory work	Data management and standardization	Ara River_Torla 2008-08-27	dwca-macro-invert-che-v2.6.zip	University of Navarra  Department of Environmental Biology	doi:10.15470/GKIZNU	http://doi.org/10.15470/gkiznu	Ara River_Torla	2008-08-27	microhabitat
Ara River_Torla	Laboratory work	Data management and standardization	Ara River_Torla 2014-09-09	dwca-macro-invert-che-v2.6.zip	University of Navarra  Department of Environmental Biology	doi:10.15470/GKIZNU	http://doi.org/10.15470/gkiznu	Ara River_Torla	2014-09-09	microhabitat
Ara River_Torla	Laboratory work	Data management and standardization	Ara River_Torla 2009-08-26	dwca-macro-invert-che-v2.6.zip	University of Navarra  Department of Environmental Biology	doi:10.15470/GKIZNU	http://doi.org/10.15470/gkiznu	Ara River_Torla	2009-08-26	microhabitat
Linares River_Torres del Rao	Laboratory work	Data management and standardization	Linares River_Torres del Rao 2009-07-09	dwca-macro-invert-che-v2.6.zip	University of Navarra  Department of Environmental Biology	doi:10.15470/GKIZNU	http://doi.org/10.15470/gkiznu	Linares River_Torres del Rao	2009-07-09	microhabitat
Linares River_Torres del Rao	Laboratory work	Data management and standardization	Linares River_Torres del Rao 2005-07-19	dwca-macro-invert-che-v2.6.zip	University of Navarra  Department of Environmental Biology	doi:10.15470/GKIZNU	http://doi.org/10.15470/gkiznu	Linares River_Torres del Rao	2005-07-19	microhabitat
Linares River_Torres del Rao	Laboratory work	Data management and standardization	Linares River_Torres del Rao 2007-06-26	dwca-macro-invert-che-v2.6.zip	University of Navarra  Department of Environmental Biology	doi:10.15470/GKIZNU	http://doi.org/10.15470/gkiznu	Linares River_Torres del Rao	2007-06-26	microhabitat
Linares River_Torres del Rao	Laboratory work	Data management and standardization	Linares River_Torres del Rao 2010-07-29	dwca-macro-invert-che-v2.6.zip	University of Navarra  Department of Environmental Biology	doi:10.15470/GKIZNU	http://doi.org/10.15470/gkiznu	Linares River_Torres del Rao	2010-07-29	microhabitat
Linares River_Torres del Rao	Laboratory work	Data management and standardization	Linares River_Torres del Rao 2008-08-12	dwca-macro-invert-che-v2.6.zip	University of Navarra  Department of Environmental Biology	doi:10.15470/GKIZNU	http://doi.org/10.15470/gkiznu	Linares River_Torres del Rao	2008-08-12	microhabitat
Linares River_Torres del Rao	Laboratory work	Data management and standardization	Linares River_Torres del Rao 2013-07-30	dwca-macro-invert-che-v2.6.zip	University of Navarra  Department of Environmental Biology	doi:10.15470/GKIZNU	http://doi.org/10.15470/gkiznu	Linares River_Torres del Rao	2013-07-30	microhabitat
Linares River_Torres del Rao	Laboratory work	Data management and standardization	Linares River_Torres del Rao 2014-08-27	dwca-macro-invert-che-v2.6.zip	University of Navarra  Department of Environmental Biology	doi:10.15470/GKIZNU	http://doi.org/10.15470/gkiznu	Linares River_Torres del Rao	2014-08-27	microhabitat
Linares River_Torres del Rao	Laboratory work	Data management and standardization	Linares River_Torres del Rao 2015-07-22	dwca-macro-invert-che-v2.6.zip	University of Navarra  Department of Environmental Biology	doi:10.15470/GKIZNU	http://doi.org/10.15470/gkiznu	Linares River_Torres del Rao	2015-07-22	microhabitat
Huerva River_Tosos	Laboratory work	Data management and standardization	Huerva River_Tosos 2011-07-18	dwca-macro-invert-che-v2.6.zip	University of Navarra  Department of Environmental Biology	doi:10.15470/GKIZNU	http://doi.org/10.15470/gkiznu	Huerva River_Tosos	2011-07-18	microhabitat
Huerva River_Tosos	Laboratory work	Data management and standardization	Huerva River_Tosos 2006-09-25	dwca-macro-invert-che-v2.6.zip	University of Navarra  Department of Environmental Biology	doi:10.15470/GKIZNU	http://doi.org/10.15470/gkiznu	Huerva River_Tosos	2006-09-25	microhabitat
Huerva River_Tosos	Laboratory work	Data management and standardization	Huerva River_Tosos 2010-05-04	dwca-macro-invert-che-v2.6.zip	University of Navarra  Department of Environmental Biology	doi:10.15470/GKIZNU	http://doi.org/10.15470/gkiznu	Huerva River_Tosos	2010-05-04	microhabitat
Huerva River_Tosos	Laboratory work	Data management and standardization	Huerva River_Tosos 2009-06-24	dwca-macro-invert-che-v2.6.zip	University of Navarra  Department of Environmental Biology	doi:10.15470/GKIZNU	http://doi.org/10.15470/gkiznu	Huerva River_Tosos	2009-06-24	microhabitat
Huerva River_Tosos	Laboratory work	Data management and standardization	Huerva River_Tosos 2006-06-15	dwca-macro-invert-che-v2.6.zip	University of Navarra  Department of Environmental Biology	doi:10.15470/GKIZNU	http://doi.org/10.15470/gkiznu	Huerva River_Tosos	2006-06-15	microhabitat
Huerva River_Tosos	Laboratory work	Data management and standardization	Huerva River_Tosos 2012-07-10	dwca-macro-invert-che-v2.6.zip	University of Navarra  Department of Environmental Biology	doi:10.15470/GKIZNU	http://doi.org/10.15470/gkiznu	Huerva River_Tosos	2012-07-10	microhabitat
Aiguamoix River_Tredos	Laboratory work	Data management and standardization	Aiguamoix River_Tredos 2006-07-18	dwca-macro-invert-che-v2.6.zip	University of Navarra  Department of Environmental Biology	doi:10.15470/GKIZNU	http://doi.org/10.15470/gkiznu	Aiguamoix River_Tredos	2006-07-18	microhabitat
Aiguamoix River_Tredos	Laboratory work	Data management and standardization	Aiguamoix River_Tredos 2006-11-07	dwca-macro-invert-che-v2.6.zip	University of Navarra  Department of Environmental Biology	doi:10.15470/GKIZNU	http://doi.org/10.15470/gkiznu	Aiguamoix River_Tredos	2006-11-07	microhabitat
Ebro River_Tudela	Laboratory work	Data management and standardization	Ebro River_Tudela 2008-08-11	dwca-macro-invert-che-v2.6.zip	University of Navarra  Department of Environmental Biology	doi:10.15470/GKIZNU	http://doi.org/10.15470/gkiznu	Ebro River_Tudela	2008-08-11	microhabitat
Ebro River_Tudela	Laboratory work	Data management and standardization	Ebro River_Tudela 2007-07-11	dwca-macro-invert-che-v2.6.zip	University of Navarra  Department of Environmental Biology	doi:10.15470/GKIZNU	http://doi.org/10.15470/gkiznu	Ebro River_Tudela	2007-07-11	microhabitat
Ebro River_Tudela	Laboratory work	Data management and standardization	Ebro River_Tudela 2009-07-06	dwca-macro-invert-che-v2.6.zip	University of Navarra  Department of Environmental Biology	doi:10.15470/GKIZNU	http://doi.org/10.15470/gkiznu	Ebro River_Tudela	2009-07-06	microhabitat
Ebro River_Tudela	Laboratory work	Data management and standardization	Ebro River_Tudela 2011-08-10	dwca-macro-invert-che-v2.6.zip	University of Navarra  Department of Environmental Biology	doi:10.15470/GKIZNU	http://doi.org/10.15470/gkiznu	Ebro River_Tudela	2011-08-10	microhabitat
Ebro River_Tudela	Laboratory work	Data management and standardization	Ebro River_Tudela 2005-08-16	dwca-macro-invert-che-v2.6.zip	University of Navarra  Department of Environmental Biology	doi:10.15470/GKIZNU	http://doi.org/10.15470/gkiznu	Ebro River_Tudela	2005-08-16	microhabitat
Ebro River_Tudela	Laboratory work	Data management and standardization	Ebro River_Tudela 2010-09-07	dwca-macro-invert-che-v2.6.zip	University of Navarra  Department of Environmental Biology	doi:10.15470/GKIZNU	http://doi.org/10.15470/gkiznu	Ebro River_Tudela	2010-09-07	microhabitat
Unhala River_Unha	Laboratory work	Data management and standardization	Unhala River_Unha 2006-07-18	dwca-macro-invert-che-v2.6.zip	University of Navarra  Department of Environmental Biology	doi:10.15470/GKIZNU	http://doi.org/10.15470/gkiznu	Unhala River_Unha	2006-07-18	microhabitat
Unhala River_Unha	Laboratory work	Data management and standardization	Unhala River_Unha 2006-11-07	dwca-macro-invert-che-v2.6.zip	University of Navarra  Department of Environmental Biology	doi:10.15470/GKIZNU	http://doi.org/10.15470/gkiznu	Unhala River_Unha	2006-11-07	microhabitat
Alzania River_Urdalur_aguas abajo embalse	Laboratory work	Data management and standardization	Alzania River_Urdalur_aguas abajo embalse 2007-08-19	dwca-macro-invert-che-v2.6.zip	University of Navarra  Department of Environmental Biology	doi:10.15470/GKIZNU	http://doi.org/10.15470/gkiznu	Alzania River_Urdalur_aguas abajo embalse	2007-08-19	microhabitat
Alzania River_Urdalur_aguas abajo embalse	Laboratory work	Data management and standardization	Alzania River_Urdalur_aguas abajo embalse 2009-07-15	dwca-macro-invert-che-v2.6.zip	University of Navarra  Department of Environmental Biology	doi:10.15470/GKIZNU	http://doi.org/10.15470/gkiznu	Alzania River_Urdalur_aguas abajo embalse	2009-07-15	microhabitat
Alzania River_Urdalur_aguas abajo embalse	Laboratory work	Data management and standardization	Alzania River_Urdalur_aguas abajo embalse 2008-07-17	dwca-macro-invert-che-v2.6.zip	University of Navarra  Department of Environmental Biology	doi:10.15470/GKIZNU	http://doi.org/10.15470/gkiznu	Alzania River_Urdalur_aguas abajo embalse	2008-07-17	microhabitat
Alzania River_Urdalur_aguas abajo embalse	Laboratory work	Data management and standardization	Alzania River_Urdalur_aguas abajo embalse 2015-08-19	dwca-macro-invert-che-v2.6.zip	University of Navarra  Department of Environmental Biology	doi:10.15470/GKIZNU	http://doi.org/10.15470/gkiznu	Alzania River_Urdalur_aguas abajo embalse	2015-08-19	microhabitat
Larraun River_Urritza	Laboratory work	Data management and standardization	Larraun River_Urritza 2007-06-20	dwca-macro-invert-che-v2.6.zip	University of Navarra  Department of Environmental Biology	doi:10.15470/GKIZNU	http://doi.org/10.15470/gkiznu	Larraun River_Urritza	2007-06-20	microhabitat
Larraun River_Urritza	Laboratory work	Data management and standardization	Larraun River_Urritza 2013-08-06	dwca-macro-invert-che-v2.6.zip	University of Navarra  Department of Environmental Biology	doi:10.15470/GKIZNU	http://doi.org/10.15470/gkiznu	Larraun River_Urritza	2013-08-06	microhabitat
Larraun River_Urritza	Laboratory work	Data management and standardization	Larraun River_Urritza 2012-09-13	dwca-macro-invert-che-v2.6.zip	University of Navarra  Department of Environmental Biology	doi:10.15470/GKIZNU	http://doi.org/10.15470/gkiznu	Larraun River_Urritza	2012-09-13	microhabitat
Larraun River_Urritza	Laboratory work	Data management and standardization	Larraun River_Urritza 2008-07-17	dwca-macro-invert-che-v2.6.zip	University of Navarra  Department of Environmental Biology	doi:10.15470/GKIZNU	http://doi.org/10.15470/gkiznu	Larraun River_Urritza	2008-07-17	microhabitat
Larraun River_Urritza	Laboratory work	Data management and standardization	Larraun River_Urritza 2010-07-28	dwca-macro-invert-che-v2.6.zip	University of Navarra  Department of Environmental Biology	doi:10.15470/GKIZNU	http://doi.org/10.15470/gkiznu	Larraun River_Urritza	2010-07-28	microhabitat
Larraun River_Urritza	Laboratory work	Data management and standardization	Larraun River_Urritza 2014-08-20	dwca-macro-invert-che-v2.6.zip	University of Navarra  Department of Environmental Biology	doi:10.15470/GKIZNU	http://doi.org/10.15470/gkiznu	Larraun River_Urritza	2014-08-20	microhabitat
Larraun River_Urritza	Laboratory work	Data management and standardization	Larraun River_Urritza 2005-07-09	dwca-macro-invert-che-v2.6.zip	University of Navarra  Department of Environmental Biology	doi:10.15470/GKIZNU	http://doi.org/10.15470/gkiznu	Larraun River_Urritza	2005-07-09	microhabitat
Larraun River_Urritza	Laboratory work	Data management and standardization	Larraun River_Urritza 2011-09-27	dwca-macro-invert-che-v2.6.zip	University of Navarra  Department of Environmental Biology	doi:10.15470/GKIZNU	http://doi.org/10.15470/gkiznu	Larraun River_Urritza	2011-09-27	microhabitat
Larraun River_Urritza	Laboratory work	Data management and standardization	Larraun River_Urritza 2009-07-15	dwca-macro-invert-che-v2.6.zip	University of Navarra  Department of Environmental Biology	doi:10.15470/GKIZNU	http://doi.org/10.15470/gkiznu	Larraun River_Urritza	2009-07-15	microhabitat
Larraun River_Urritza	Laboratory work	Data management and standardization	Larraun River_Urritza 2015-08-20	dwca-macro-invert-che-v2.6.zip	University of Navarra  Department of Environmental Biology	doi:10.15470/GKIZNU	http://doi.org/10.15470/gkiznu	Larraun River_Urritza	2015-08-20	microhabitat
Ebro River_Varea - Logroao	Laboratory work	Data management and standardization	Ebro River_Varea - Logroao 2010-09-14	dwca-macro-invert-che-v2.6.zip	University of Navarra  Department of Environmental Biology	doi:10.15470/GKIZNU	http://doi.org/10.15470/gkiznu	Ebro River_Varea - Logroao	2010-09-14	microhabitat
Ebro River_Varea - Logroao	Laboratory work	Data management and standardization	Ebro River_Varea - Logroao 2007-06-26	dwca-macro-invert-che-v2.6.zip	University of Navarra  Department of Environmental Biology	doi:10.15470/GKIZNU	http://doi.org/10.15470/gkiznu	Ebro River_Varea - Logroao	2007-06-26	microhabitat
Ebro River_Varea - Logroao	Laboratory work	Data management and standardization	Ebro River_Varea - Logroao 2009-07-13	dwca-macro-invert-che-v2.6.zip	University of Navarra  Department of Environmental Biology	doi:10.15470/GKIZNU	http://doi.org/10.15470/gkiznu	Ebro River_Varea - Logroao	2009-07-13	microhabitat
Ebro River_Varea - Logroao	Laboratory work	Data management and standardization	Ebro River_Varea - Logroao 2008-08-13	dwca-macro-invert-che-v2.6.zip	University of Navarra  Department of Environmental Biology	doi:10.15470/GKIZNU	http://doi.org/10.15470/gkiznu	Ebro River_Varea - Logroao	2008-08-13	microhabitat
Ebro River_Varea - Logroao	Laboratory work	Data management and standardization	Ebro River_Varea - Logroao 2011-09-12	dwca-macro-invert-che-v2.6.zip	University of Navarra  Department of Environmental Biology	doi:10.15470/GKIZNU	http://doi.org/10.15470/gkiznu	Ebro River_Varea - Logroao	2011-09-12	microhabitat
Garona River_Vielha_Aguas Abajo	Laboratory work	Data management and standardization	Garona River_Vielha_Aguas Abajo 2006-11-08	dwca-macro-invert-che-v2.6.zip	University of Navarra  Department of Environmental Biology	doi:10.15470/GKIZNU	http://doi.org/10.15470/gkiznu	Garona River_Vielha_Aguas Abajo	2006-11-08	microhabitat
Garona River_Vielha_Aguas Abajo	Laboratory work	Data management and standardization	Garona River_Vielha_Aguas Abajo 2006-07-17	dwca-macro-invert-che-v2.6.zip	University of Navarra  Department of Environmental Biology	doi:10.15470/GKIZNU	http://doi.org/10.15470/gkiznu	Garona River_Vielha_Aguas Abajo	2006-07-17	microhabitat
Gaillego River_San Mateo de Gaillego	Laboratory work	Data management and standardization	Gaillego River_San Mateo de Gaillego 2008-08-26	dwca-macro-invert-che-v2.6.zip	University of Navarra  Department of Environmental Biology	doi:10.15470/GKIZNU	http://doi.org/10.15470/gkiznu	Gaillego River_San Mateo de Gaillego	2008-08-26	microhabitat
Gaillego River_San Mateo de Gaillego	Laboratory work	Data management and standardization	Gaillego River_San Mateo de Gaillego 2010-08-09	dwca-macro-invert-che-v2.6.zip	University of Navarra  Department of Environmental Biology	doi:10.15470/GKIZNU	http://doi.org/10.15470/gkiznu	Gaillego River_San Mateo de Gaillego	2010-08-09	microhabitat
Gaillego River_San Mateo de Gaillego	Laboratory work	Data management and standardization	Gaillego River_San Mateo de Gaillego 2009-06-29	dwca-macro-invert-che-v2.6.zip	University of Navarra  Department of Environmental Biology	doi:10.15470/GKIZNU	http://doi.org/10.15470/gkiznu	Gaillego River_San Mateo de Gaillego	2009-06-29	microhabitat
Gaillego River_San Mateo de Gaillego	Laboratory work	Data management and standardization	Gaillego River_San Mateo de Gaillego 2015-09-16	dwca-macro-invert-che-v2.6.zip	University of Navarra  Department of Environmental Biology	doi:10.15470/GKIZNU	http://doi.org/10.15470/gkiznu	Gaillego River_San Mateo de Gaillego	2015-09-16	microhabitat
Gaillego River_San Mateo de Gaillego	Laboratory work	Data management and standardization	Gaillego River_San Mateo de Gaillego 2012-07-26	dwca-macro-invert-che-v2.6.zip	University of Navarra  Department of Environmental Biology	doi:10.15470/GKIZNU	http://doi.org/10.15470/gkiznu	Gaillego River_San Mateo de Gaillego	2012-07-26	microhabitat
Gaillego River_San Mateo de Gaillego	Laboratory work	Data management and standardization	Gaillego River_San Mateo de Gaillego 2014-07-17	dwca-macro-invert-che-v2.6.zip	University of Navarra  Department of Environmental Biology	doi:10.15470/GKIZNU	http://doi.org/10.15470/gkiznu	Gaillego River_San Mateo de Gaillego	2014-07-17	microhabitat
Gaillego River_San Mateo de Gaillego	Laboratory work	Data management and standardization	Gaillego River_San Mateo de Gaillego 2011-09-07	dwca-macro-invert-che-v2.6.zip	University of Navarra  Department of Environmental Biology	doi:10.15470/GKIZNU	http://doi.org/10.15470/gkiznu	Gaillego River_San Mateo de Gaillego	2011-09-07	microhabitat
Gaillego River_San Mateo de Gaillego	Laboratory work	Data management and standardization	Gaillego River_San Mateo de Gaillego 2007-08-29	dwca-macro-invert-che-v2.6.zip	University of Navarra  Department of Environmental Biology	doi:10.15470/GKIZNU	http://doi.org/10.15470/gkiznu	Gaillego River_San Mateo de Gaillego	2007-08-29	microhabitat
Gaillego River_San Mateo de Gaillego	Laboratory work	Data management and standardization	Gaillego River_San Mateo de Gaillego 2013-09-05	dwca-macro-invert-che-v2.6.zip	University of Navarra  Department of Environmental Biology	doi:10.15470/GKIZNU	http://doi.org/10.15470/gkiznu	Gaillego River_San Mateo de Gaillego	2013-09-05	microhabitat
Huerva River_Villanueva de Huerva	Laboratory work	Data management and standardization	Huerva River_Villanueva de Huerva 2007-07-25	dwca-macro-invert-che-v2.6.zip	University of Navarra  Department of Environmental Biology	doi:10.15470/GKIZNU	http://doi.org/10.15470/gkiznu	Huerva River_Villanueva de Huerva	2007-07-25	microhabitat
Huerva River_Villanueva de Huerva	Laboratory work	Data management and standardization	Huerva River_Villanueva de Huerva 2005-08-04	dwca-macro-invert-che-v2.6.zip	University of Navarra  Department of Environmental Biology	doi:10.15470/GKIZNU	http://doi.org/10.15470/gkiznu	Huerva River_Villanueva de Huerva	2005-08-04	microhabitat
Huerva River_Villanueva de Huerva	Laboratory work	Data management and standardization	Huerva River_Villanueva de Huerva 2014-07-23	dwca-macro-invert-che-v2.6.zip	University of Navarra  Department of Environmental Biology	doi:10.15470/GKIZNU	http://doi.org/10.15470/gkiznu	Huerva River_Villanueva de Huerva	2014-07-23	microhabitat
Huerva River_Villanueva de Huerva	Laboratory work	Data management and standardization	Huerva River_Villanueva de Huerva 2008-05-06	dwca-macro-invert-che-v2.6.zip	University of Navarra  Department of Environmental Biology	doi:10.15470/GKIZNU	http://doi.org/10.15470/gkiznu	Huerva River_Villanueva de Huerva	2008-05-06	microhabitat
Huerva River_Villanueva de Huerva	Laboratory work	Data management and standardization	Huerva River_Villanueva de Huerva 2009-06-24	dwca-macro-invert-che-v2.6.zip	University of Navarra  Department of Environmental Biology	doi:10.15470/GKIZNU	http://doi.org/10.15470/gkiznu	Huerva River_Villanueva de Huerva	2009-06-24	microhabitat
Zadorra River_Villodas	Laboratory work	Data management and standardization	Zadorra River_Villodas 2011-10-04	dwca-macro-invert-che-v2.6.zip	University of Navarra  Department of Environmental Biology	doi:10.15470/GKIZNU	http://doi.org/10.15470/gkiznu	Zadorra River_Villodas	2011-10-04	microhabitat
Zadorra River_Villodas	Laboratory work	Data management and standardization	Zadorra River_Villodas 2008-10-01	dwca-macro-invert-che-v2.6.zip	University of Navarra  Department of Environmental Biology	doi:10.15470/GKIZNU	http://doi.org/10.15470/gkiznu	Zadorra River_Villodas	2008-10-01	microhabitat
Zadorra River_Villodas	Laboratory work	Data management and standardization	Zadorra River_Villodas 2014-08-07	dwca-macro-invert-che-v2.6.zip	University of Navarra  Department of Environmental Biology	doi:10.15470/GKIZNU	http://doi.org/10.15470/gkiznu	Zadorra River_Villodas	2014-08-07	microhabitat
Zadorra River_Villodas	Laboratory work	Data management and standardization	Zadorra River_Villodas 2010-07-15	dwca-macro-invert-che-v2.6.zip	University of Navarra  Department of Environmental Biology	doi:10.15470/GKIZNU	http://doi.org/10.15470/gkiznu	Zadorra River_Villodas	2010-07-15	microhabitat
Zadorra River_Villodas	Laboratory work	Data management and standardization	Zadorra River_Villodas 2012-09-11	dwca-macro-invert-che-v2.6.zip	University of Navarra  Department of Environmental Biology	doi:10.15470/GKIZNU	http://doi.org/10.15470/gkiznu	Zadorra River_Villodas	2012-09-11	microhabitat
Zadorra River_Villodas	Laboratory work	Data management and standardization	Zadorra River_Villodas 2015-08-18	dwca-macro-invert-che-v2.6.zip	University of Navarra  Department of Environmental Biology	doi:10.15470/GKIZNU	http://doi.org/10.15470/gkiznu	Zadorra River_Villodas	2015-08-18	microhabitat
Zadorra River_Villodas	Laboratory work	Data management and standardization	Zadorra River_Villodas 2009-07-22	dwca-macro-invert-che-v2.6.zip	University of Navarra  Department of Environmental Biology	doi:10.15470/GKIZNU	http://doi.org/10.15470/gkiznu	Zadorra River_Villodas	2009-07-22	microhabitat
Zadorra River_Villodas	Laboratory work	Data management and standardization	Zadorra River_Villodas 2013-08-07	dwca-macro-invert-che-v2.6.zip	University of Navarra  Department of Environmental Biology	doi:10.15470/GKIZNU	http://doi.org/10.15470/gkiznu	Zadorra River_Villodas	2013-08-07	microhabitat
Zadorra River_Villodas	Laboratory work	Data management and standardization	Zadorra River_Villodas 2007-06-19	dwca-macro-invert-che-v2.6.zip	University of Navarra  Department of Environmental Biology	doi:10.15470/GKIZNU	http://doi.org/10.15470/gkiznu	Zadorra River_Villodas	2007-06-19	microhabitat
Urbeltz River_Virgen de las Nieves - Irati	Laboratory work	Data management and standardization	Urbeltz River_Virgen de las Nieves - Irati 2008-07-16	dwca-macro-invert-che-v2.6.zip	University of Navarra  Department of Environmental Biology	doi:10.15470/GKIZNU	http://doi.org/10.15470/gkiznu	Urbeltz River_Virgen de las Nieves - Irati	2008-07-16	microhabitat
Urbeltz River_Virgen de las Nieves - Irati	Laboratory work	Data management and standardization	Urbeltz River_Virgen de las Nieves - Irati 2013-07-24	dwca-macro-invert-che-v2.6.zip	University of Navarra  Department of Environmental Biology	doi:10.15470/GKIZNU	http://doi.org/10.15470/gkiznu	Urbeltz River_Virgen de las Nieves - Irati	2013-07-24	microhabitat
Urbeltz River_Virgen de las Nieves - Irati	Laboratory work	Data management and standardization	Urbeltz River_Virgen de las Nieves - Irati 2015-09-22	dwca-macro-invert-che-v2.6.zip	University of Navarra  Department of Environmental Biology	doi:10.15470/GKIZNU	http://doi.org/10.15470/gkiznu	Urbeltz River_Virgen de las Nieves - Irati	2015-09-22	microhabitat
Urbeltz River_Virgen de las Nieves - Irati	Laboratory work	Data management and standardization	Urbeltz River_Virgen de las Nieves - Irati 2006-06-07	dwca-macro-invert-che-v2.6.zip	University of Navarra  Department of Environmental Biology	doi:10.15470/GKIZNU	http://doi.org/10.15470/gkiznu	Urbeltz River_Virgen de las Nieves - Irati	2006-06-07	microhabitat
Urbeltz River_Virgen de las Nieves - Irati	Laboratory work	Data management and standardization	Urbeltz River_Virgen de las Nieves - Irati 2011-08-23	dwca-macro-invert-che-v2.6.zip	University of Navarra  Department of Environmental Biology	doi:10.15470/GKIZNU	http://doi.org/10.15470/gkiznu	Urbeltz River_Virgen de las Nieves - Irati	2011-08-23	microhabitat
Urbeltz River_Virgen de las Nieves - Irati	Laboratory work	Data management and standardization	Urbeltz River_Virgen de las Nieves - Irati 2012-08-21	dwca-macro-invert-che-v2.6.zip	University of Navarra  Department of Environmental Biology	doi:10.15470/GKIZNU	http://doi.org/10.15470/gkiznu	Urbeltz River_Virgen de las Nieves - Irati	2012-08-21	microhabitat
Urbeltz River_Virgen de las Nieves - Irati	Laboratory work	Data management and standardization	Urbeltz River_Virgen de las Nieves - Irati 2009-07-28	dwca-macro-invert-che-v2.6.zip	University of Navarra  Department of Environmental Biology	doi:10.15470/GKIZNU	http://doi.org/10.15470/gkiznu	Urbeltz River_Virgen de las Nieves - Irati	2009-07-28	microhabitat
Urbeltz River_Virgen de las Nieves - Irati	Laboratory work	Data management and standardization	Urbeltz River_Virgen de las Nieves - Irati 2014-08-19	dwca-macro-invert-che-v2.6.zip	University of Navarra  Department of Environmental Biology	doi:10.15470/GKIZNU	http://doi.org/10.15470/gkiznu	Urbeltz River_Virgen de las Nieves - Irati	2014-08-19	microhabitat
Urbeltz River_Virgen de las Nieves - Irati	Laboratory work	Data management and standardization	Urbeltz River_Virgen de las Nieves - Irati 2010-07-20	dwca-macro-invert-che-v2.6.zip	University of Navarra  Department of Environmental Biology	doi:10.15470/GKIZNU	http://doi.org/10.15470/gkiznu	Urbeltz River_Virgen de las Nieves - Irati	2010-07-20	microhabitat
Urbeltz River_Virgen de las Nieves - Irati	Laboratory work	Data management and standardization	Urbeltz River_Virgen de las Nieves - Irati 2007-07-05	dwca-macro-invert-che-v2.6.zip	University of Navarra  Department of Environmental Biology	doi:10.15470/GKIZNU	http://doi.org/10.15470/gkiznu	Urbeltz River_Virgen de las Nieves - Irati	2007-07-05	microhabitat
Aragan River_Yesa	Laboratory work	Data management and standardization	Aragan River_Yesa 2005-07-14	dwca-macro-invert-che-v2.6.zip	University of Navarra  Department of Environmental Biology	doi:10.15470/GKIZNU	http://doi.org/10.15470/gkiznu	Aragan River_Yesa	2005-07-14	microhabitat
Aragan River_Yesa	Laboratory work	Data management and standardization	Aragan River_Yesa 2008-07-10	dwca-macro-invert-che-v2.6.zip	University of Navarra  Department of Environmental Biology	doi:10.15470/GKIZNU	http://doi.org/10.15470/gkiznu	Aragan River_Yesa	2008-07-10	microhabitat
Aragan River_Yesa	Laboratory work	Data management and standardization	Aragan River_Yesa 2007-08-14	dwca-macro-invert-che-v2.6.zip	University of Navarra  Department of Environmental Biology	doi:10.15470/GKIZNU	http://doi.org/10.15470/gkiznu	Aragan River_Yesa	2007-08-14	microhabitat
Aragan River_Yesa	Laboratory work	Data management and standardization	Aragan River_Yesa 2009-08-20	dwca-macro-invert-che-v2.6.zip	University of Navarra  Department of Environmental Biology	doi:10.15470/GKIZNU	http://doi.org/10.15470/gkiznu	Aragan River_Yesa	2009-08-20	microhabitat
Aragan River_Yesa	Laboratory work	Data management and standardization	Aragan River_Yesa 2010-09-21	dwca-macro-invert-che-v2.6.zip	University of Navarra  Department of Environmental Biology	doi:10.15470/GKIZNU	http://doi.org/10.15470/gkiznu	Aragan River_Yesa	2010-09-21	microhabitat
Aragan River_Yesa	Laboratory work	Data management and standardization	Aragan River_Yesa 2011-08-23	dwca-macro-invert-che-v2.6.zip	University of Navarra  Department of Environmental Biology	doi:10.15470/GKIZNU	http://doi.org/10.15470/gkiznu	Aragan River_Yesa	2011-08-23	microhabitat
Ebro River_Zaragoza	Laboratory work	Data management and standardization	Ebro River_Zaragoza 2006-07-20	dwca-macro-invert-che-v2.6.zip	University of Navarra  Department of Environmental Biology	doi:10.15470/GKIZNU	http://doi.org/10.15470/gkiznu	Ebro River_Zaragoza	2006-07-20	microhabitat
Huerva River_Zaragoza	Laboratory work	Data management and standardization	Huerva River_Zaragoza 2006-07-23	dwca-macro-invert-che-v2.6.zip	University of Navarra  Department of Environmental Biology	doi:10.15470/GKIZNU	http://doi.org/10.15470/gkiznu	Huerva River_Zaragoza	2006-07-23	microhabitat
Huerva River_Zaragoza	Laboratory work	Data management and standardization	Huerva River_Zaragoza 2014-07-23	dwca-macro-invert-che-v2.6.zip	University of Navarra  Department of Environmental Biology	doi:10.15470/GKIZNU	http://doi.org/10.15470/gkiznu	Huerva River_Zaragoza	2014-07-23	microhabitat
Padurobaso River_Zaya	Laboratory work	Data management and standardization	Padurobaso River_Zaya 2007-06-11	dwca-macro-invert-che-v2.6.zip	University of Navarra  Department of Environmental Biology	doi:10.15470/GKIZNU	http://doi.org/10.15470/gkiznu	Padurobaso River_Zaya	2007-06-11	microhabitat
Padurobaso River_Zaya	Laboratory work	Data management and standardization	Padurobaso River_Zaya 2009-07-21	dwca-macro-invert-che-v2.6.zip	University of Navarra  Department of Environmental Biology	doi:10.15470/GKIZNU	http://doi.org/10.15470/gkiznu	Padurobaso River_Zaya	2009-07-21	microhabitat
Zadorra River_Zuazo - Salvatierra	Laboratory work	Data management and standardization	Zadorra River_Zuazo - Salvatierra 2008-10-01	dwca-macro-invert-che-v2.6.zip	University of Navarra  Department of Environmental Biology	doi:10.15470/GKIZNU	http://doi.org/10.15470/gkiznu	Zadorra River_Zuazo - Salvatierra	2008-10-01	microhabitat
Zadorra River_Zuazo - Salvatierra	Laboratory work	Data management and standardization	Zadorra River_Zuazo - Salvatierra 2007-06-19	dwca-macro-invert-che-v2.6.zip	University of Navarra  Department of Environmental Biology	doi:10.15470/GKIZNU	http://doi.org/10.15470/gkiznu	Zadorra River_Zuazo - Salvatierra	2007-06-19	microhabitat
Ega River_Zubielki	Laboratory work	Data management and standardization	Ega River_Zubielki 2008-07-15	dwca-macro-invert-che-v2.6.zip	University of Navarra  Department of Environmental Biology	doi:10.15470/GKIZNU	http://doi.org/10.15470/gkiznu	Ega River_Zubielki	2008-07-15	microhabitat
Ega River_Zubielki	Laboratory work	Data management and standardization	Ega River_Zubielki 2010-07-21	dwca-macro-invert-che-v2.6.zip	University of Navarra  Department of Environmental Biology	doi:10.15470/GKIZNU	http://doi.org/10.15470/gkiznu	Ega River_Zubielki	2010-07-21	microhabitat
Ega River_Zubielki	Laboratory work	Data management and standardization	Ega River_Zubielki 2009-07-14	dwca-macro-invert-che-v2.6.zip	University of Navarra  Department of Environmental Biology	doi:10.15470/GKIZNU	http://doi.org/10.15470/gkiznu	Ega River_Zubielki	2009-07-14	microhabitat
Ega River_Zubielki	Laboratory work	Data management and standardization	Ega River_Zubielki 2007-06-21	dwca-macro-invert-che-v2.6.zip	University of Navarra  Department of Environmental Biology	doi:10.15470/GKIZNU	http://doi.org/10.15470/gkiznu	Ega River_Zubielki	2007-06-21	microhabitat
Urederra River_Zudaire	Laboratory work	Data management and standardization	Urederra River_Zudaire 2007-06-21	dwca-macro-invert-che-v2.6.zip	University of Navarra  Department of Environmental Biology	doi:10.15470/GKIZNU	http://doi.org/10.15470/gkiznu	Urederra River_Zudaire	2007-06-21	microhabitat
Barranco de la Violada River_Zuera_ Aguas Ar	Laboratory work	Data management and standardization	Barranco de la Violada River_Zuera_ Aguas Ar 2014-07-17	dwca-macro-invert-che-v2.6.zip	University of Navarra  Department of Environmental Biology	doi:10.15470/GKIZNU	http://doi.org/10.15470/gkiznu	Barranco de la Violada River_Zuera_ Aguas Ar	2014-07-17	microhabitat
Barranco de la Violada River_Zuera_ Aguas Ar	Laboratory work	Data management and standardization	Barranco de la Violada River_Zuera_ Aguas Ar 2008-07-31	dwca-macro-invert-che-v2.6.zip	University of Navarra  Department of Environmental Biology	doi:10.15470/GKIZNU	http://doi.org/10.15470/gkiznu	Barranco de la Violada River_Zuera_ Aguas Ar	2008-07-31	microhabitat
Barranco de la Violada River_Zuera_ Aguas Ar	Laboratory work	Data management and standardization	Barranco de la Violada River_Zuera_ Aguas Ar 2013-09-05	dwca-macro-invert-che-v2.6.zip	University of Navarra  Department of Environmental Biology	doi:10.15470/GKIZNU	http://doi.org/10.15470/gkiznu	Barranco de la Violada River_Zuera_ Aguas Ar	2013-09-05	microhabitat
Barranco de la Violada River_Zuera_ Aguas Ar	Laboratory work	Data management and standardization	Barranco de la Violada River_Zuera_ Aguas Ar 2009-06-29	dwca-macro-invert-che-v2.6.zip	University of Navarra  Department of Environmental Biology	doi:10.15470/GKIZNU	http://doi.org/10.15470/gkiznu	Barranco de la Violada River_Zuera_ Aguas Ar	2009-06-29	microhabitat
Barranco de la Violada River_Zuera_ Aguas Ar	Laboratory work	Data management and standardization	Barranco de la Violada River_Zuera_ Aguas Ar 2010-06-02	dwca-macro-invert-che-v2.6.zip	University of Navarra  Department of Environmental Biology	doi:10.15470/GKIZNU	http://doi.org/10.15470/gkiznu	Barranco de la Violada River_Zuera_ Aguas Ar	2010-06-02	microhabitat
Barranco de la Violada River_Zuera_ Aguas Ar	Laboratory work	Data management and standardization	Barranco de la Violada River_Zuera_ Aguas Ar 2006-06-14	dwca-macro-invert-che-v2.6.zip	University of Navarra  Department of Environmental Biology	doi:10.15470/GKIZNU	http://doi.org/10.15470/gkiznu	Barranco de la Violada River_Zuera_ Aguas Ar	2006-06-14	microhabitat
Barranco de la Violada River_Zuera_ Aguas Ar	Laboratory work	Data management and standardization	Barranco de la Violada River_Zuera_ Aguas Ar 2015-09-14	dwca-macro-invert-che-v2.6.zip	University of Navarra  Department of Environmental Biology	doi:10.15470/GKIZNU	http://doi.org/10.15470/gkiznu	Barranco de la Violada River_Zuera_ Aguas Ar	2015-09-14	microhabitat
Barranco de la Violada River_Zuera_ Aguas Ar	Laboratory work	Data management and standardization	Barranco de la Violada River_Zuera_ Aguas Ar 2007-08-29	dwca-macro-invert-che-v2.6.zip	University of Navarra  Department of Environmental Biology	doi:10.15470/GKIZNU	http://doi.org/10.15470/gkiznu	Barranco de la Violada River_Zuera_ Aguas Ar	2007-08-29	microhabitat
Barranco de la Violada River_Zuera_ Aguas Ar	Laboratory work	Data management and standardization	Barranco de la Violada River_Zuera_ Aguas Ar 2006-10-30	dwca-macro-invert-che-v2.6.zip	University of Navarra  Department of Environmental Biology	doi:10.15470/GKIZNU	http://doi.org/10.15470/gkiznu	Barranco de la Violada River_Zuera_ Aguas Ar	2006-10-30	microhabitat
Barranco de la Violada River_Zuera_ Aguas Ar	Laboratory work	Data management and standardization	Barranco de la Violada River_Zuera_ Aguas Ar 2011-09-07	dwca-macro-invert-che-v2.6.zip	University of Navarra  Department of Environmental Biology	doi:10.15470/GKIZNU	http://doi.org/10.15470/gkiznu	Barranco de la Violada River_Zuera_ Aguas Ar	2011-09-07	microhabitat
Veral River_Zuriza	Laboratory work	Data management and standardization	Veral River_Zuriza 2015-09-09	dwca-macro-invert-che-v2.6.zip	University of Navarra  Department of Environmental Biology	doi:10.15470/GKIZNU	http://doi.org/10.15470/gkiznu	Veral River_Zuriza	2015-09-09	microhabitat
Veral River_Zuriza	Laboratory work	Data management and standardization	Veral River_Zuriza 2008-08-05	dwca-macro-invert-che-v2.6.zip	University of Navarra  Department of Environmental Biology	doi:10.15470/GKIZNU	http://doi.org/10.15470/gkiznu	Veral River_Zuriza	2008-08-05	microhabitat
Veral River_Zuriza	Laboratory work	Data management and standardization	Veral River_Zuriza 2007-08-13	dwca-macro-invert-che-v2.6.zip	University of Navarra  Department of Environmental Biology	doi:10.15470/GKIZNU	http://doi.org/10.15470/gkiznu	Veral River_Zuriza	2007-08-13	microhabitat
Veral River_Zuriza	Laboratory work	Data management and standardization	Veral River_Zuriza 2010-08-19	dwca-macro-invert-che-v2.6.zip	University of Navarra  Department of Environmental Biology	doi:10.15470/GKIZNU	http://doi.org/10.15470/gkiznu	Veral River_Zuriza	2010-08-19	microhabitat
Veral River_Zuriza	Laboratory work	Data management and standardization	Veral River_Zuriza 2011-08-18	dwca-macro-invert-che-v2.6.zip	University of Navarra  Department of Environmental Biology	doi:10.15470/GKIZNU	http://doi.org/10.15470/gkiznu	Veral River_Zuriza	2011-08-18	microhabitat
Veral River_Zuriza	Laboratory work	Data management and standardization	Veral River_Zuriza 2013-09-24	dwca-macro-invert-che-v2.6.zip	University of Navarra  Department of Environmental Biology	doi:10.15470/GKIZNU	http://doi.org/10.15470/gkiznu	Veral River_Zuriza	2013-09-24	microhabitat
Veral River_Zuriza	Laboratory work	Data management and standardization	Veral River_Zuriza 2014-09-16	dwca-macro-invert-che-v2.6.zip	University of Navarra  Department of Environmental Biology	doi:10.15470/GKIZNU	http://doi.org/10.15470/gkiznu	Veral River_Zuriza	2014-09-16	microhabitat
Veral River_Zuriza	Laboratory work	Data management and standardization	Veral River_Zuriza 2009-08-19	dwca-macro-invert-che-v2.6.zip	University of Navarra  Department of Environmental Biology	doi:10.15470/GKIZNU	http://doi.org/10.15470/gkiznu	Veral River_Zuriza	2009-08-19	microhabitat
Veral River_Zuriza	Laboratory work	Data management and standardization	Veral River_Zuriza 2005-09-26	dwca-macro-invert-che-v2.6.zip	University of Navarra  Department of Environmental Biology	doi:10.15470/GKIZNU	http://doi.org/10.15470/gkiznu	Veral River_Zuriza	2005-09-26	microhabitat
Ebro River_Miranda de Ebro	Laboratory work	Data management and standardization	Ebro River_Miranda de Ebro 2012-09-17	dwca-macro-invert-che-v2.6.zip	University of Navarra  Department of Environmental Biology	doi:10.15470/GKIZNU	http://doi.org/10.15470/gkiznu	Ebro River_Miranda de Ebro	2012-09-17	microhabitat
Ebro River_Miranda de Ebro	Laboratory work	Data management and standardization	Ebro River_Miranda de Ebro 2015-08-10	dwca-macro-invert-che-v2.6.zip	University of Navarra  Department of Environmental Biology	doi:10.15470/GKIZNU	http://doi.org/10.15470/gkiznu	Ebro River_Miranda de Ebro	2015-08-10	microhabitat
Ebro River_Miranda de Ebro	Laboratory work	Data management and standardization	Ebro River_Miranda de Ebro 2011-10-03	dwca-macro-invert-che-v2.6.zip	University of Navarra  Department of Environmental Biology	doi:10.15470/GKIZNU	http://doi.org/10.15470/gkiznu	Ebro River_Miranda de Ebro	2011-10-03	microhabitat
Ebro River_Miranda de Ebro	Laboratory work	Data management and standardization	Ebro River_Miranda de Ebro 2013-08-19	dwca-macro-invert-che-v2.6.zip	University of Navarra  Department of Environmental Biology	doi:10.15470/GKIZNU	http://doi.org/10.15470/gkiznu	Ebro River_Miranda de Ebro	2013-08-19	microhabitat
Ebro River_Miranda de Ebro	Laboratory work	Data management and standardization	Ebro River_Miranda de Ebro 2009-07-29	dwca-macro-invert-che-v2.6.zip	University of Navarra  Department of Environmental Biology	doi:10.15470/GKIZNU	http://doi.org/10.15470/gkiznu	Ebro River_Miranda de Ebro	2009-07-29	microhabitat
Ebro River_Miranda de Ebro	Laboratory work	Data management and standardization	Ebro River_Miranda de Ebro 2008-08-20	dwca-macro-invert-che-v2.6.zip	University of Navarra  Department of Environmental Biology	doi:10.15470/GKIZNU	http://doi.org/10.15470/gkiznu	Ebro River_Miranda de Ebro	2008-08-20	microhabitat
Ebro River_Miranda de Ebro	Laboratory work	Data management and standardization	Ebro River_Miranda de Ebro 2014-08-04	dwca-macro-invert-che-v2.6.zip	University of Navarra  Department of Environmental Biology	doi:10.15470/GKIZNU	http://doi.org/10.15470/gkiznu	Ebro River_Miranda de Ebro	2014-08-04	microhabitat
Ebro River_Miranda de Ebro	Laboratory work	Data management and standardization	Ebro River_Miranda de Ebro 2010-07-28	dwca-macro-invert-che-v2.6.zip	University of Navarra  Department of Environmental Biology	doi:10.15470/GKIZNU	http://doi.org/10.15470/gkiznu	Ebro River_Miranda de Ebro	2010-07-28	microhabitat
Martan River_Hajar	Laboratory work	Data management and standardization	Martan River_Hajar 2008-06-23	dwca-macro-invert-che-v2.6.zip	University of Navarra  Department of Environmental Biology	doi:10.15470/GKIZNU	http://doi.org/10.15470/gkiznu	Martan River_Hajar	2008-06-23	microhabitat
Martan River_Hajar	Laboratory work	Data management and standardization	Martan River_Hajar 2012-07-18	dwca-macro-invert-che-v2.6.zip	University of Navarra  Department of Environmental Biology	doi:10.15470/GKIZNU	http://doi.org/10.15470/gkiznu	Martan River_Hajar	2012-07-18	microhabitat
Martan River_Hajar	Laboratory work	Data management and standardization	Martan River_Hajar 2014-07-22	dwca-macro-invert-che-v2.6.zip	University of Navarra  Department of Environmental Biology	doi:10.15470/GKIZNU	http://doi.org/10.15470/gkiznu	Martan River_Hajar	2014-07-22	microhabitat
Martan River_Hajar	Laboratory work	Data management and standardization	Martan River_Hajar 2011-07-21	dwca-macro-invert-che-v2.6.zip	University of Navarra  Department of Environmental Biology	doi:10.15470/GKIZNU	http://doi.org/10.15470/gkiznu	Martan River_Hajar	2011-07-21	microhabitat
Martan River_Hajar	Laboratory work	Data management and standardization	Martan River_Hajar 2015-07-14	dwca-macro-invert-che-v2.6.zip	University of Navarra  Department of Environmental Biology	doi:10.15470/GKIZNU	http://doi.org/10.15470/gkiznu	Martan River_Hajar	2015-07-14	microhabitat
Martan River_Hajar	Laboratory work	Data management and standardization	Martan River_Hajar 2010-05-25	dwca-macro-invert-che-v2.6.zip	University of Navarra  Department of Environmental Biology	doi:10.15470/GKIZNU	http://doi.org/10.15470/gkiznu	Martan River_Hajar	2010-05-25	microhabitat
Martan River_Hajar	Laboratory work	Data management and standardization	Martan River_Hajar 2013-09-10	dwca-macro-invert-che-v2.6.zip	University of Navarra  Department of Environmental Biology	doi:10.15470/GKIZNU	http://doi.org/10.15470/gkiznu	Martan River_Hajar	2013-09-10	microhabitat
Guatizalema River_Sesa	Laboratory work	Data management and standardization	Guatizalema River_Sesa 2009-06-25	dwca-macro-invert-che-v2.6.zip	University of Navarra  Department of Environmental Biology	doi:10.15470/GKIZNU	http://doi.org/10.15470/gkiznu	Guatizalema River_Sesa	2009-06-25	microhabitat
Guatizalema River_Sesa	Laboratory work	Data management and standardization	Guatizalema River_Sesa 2008-07-02	dwca-macro-invert-che-v2.6.zip	University of Navarra  Department of Environmental Biology	doi:10.15470/GKIZNU	http://doi.org/10.15470/gkiznu	Guatizalema River_Sesa	2008-07-02	microhabitat
Guatizalema River_Sesa	Laboratory work	Data management and standardization	Guatizalema River_Sesa 2010-06-02	dwca-macro-invert-che-v2.6.zip	University of Navarra  Department of Environmental Biology	doi:10.15470/GKIZNU	http://doi.org/10.15470/gkiznu	Guatizalema River_Sesa	2010-06-02	microhabitat
Guatizalema River_Sesa	Laboratory work	Data management and standardization	Guatizalema River_Sesa 2011-07-11	dwca-macro-invert-che-v2.6.zip	University of Navarra  Department of Environmental Biology	doi:10.15470/GKIZNU	http://doi.org/10.15470/gkiznu	Guatizalema River_Sesa	2011-07-11	microhabitat
Najerilla River_Torremontalbo	Laboratory work	Data management and standardization	Najerilla River_Torremontalbo 2010-07-08	dwca-macro-invert-che-v2.6.zip	University of Navarra  Department of Environmental Biology	doi:10.15470/GKIZNU	http://doi.org/10.15470/gkiznu	Najerilla River_Torremontalbo	2010-07-08	microhabitat
Najerilla River_Torremontalbo	Laboratory work	Data management and standardization	Najerilla River_Torremontalbo 2005-07-26	dwca-macro-invert-che-v2.6.zip	University of Navarra  Department of Environmental Biology	doi:10.15470/GKIZNU	http://doi.org/10.15470/gkiznu	Najerilla River_Torremontalbo	2005-07-26	microhabitat
Najerilla River_Torremontalbo	Laboratory work	Data management and standardization	Najerilla River_Torremontalbo 2008-08-19	dwca-macro-invert-che-v2.6.zip	University of Navarra  Department of Environmental Biology	doi:10.15470/GKIZNU	http://doi.org/10.15470/gkiznu	Najerilla River_Torremontalbo	2008-08-19	microhabitat
Najerilla River_Torremontalbo	Laboratory work	Data management and standardization	Najerilla River_Torremontalbo 2011-09-12	dwca-macro-invert-che-v2.6.zip	University of Navarra  Department of Environmental Biology	doi:10.15470/GKIZNU	http://doi.org/10.15470/gkiznu	Najerilla River_Torremontalbo	2011-09-12	microhabitat
Oroncillo River_Oran	Laboratory work	Data management and standardization	Oroncillo River_Oran 2008-08-20	dwca-macro-invert-che-v2.6.zip	University of Navarra  Department of Environmental Biology	doi:10.15470/GKIZNU	http://doi.org/10.15470/gkiznu	Oroncillo River_Oran	2008-08-20	microhabitat
Oroncillo River_Oran	Laboratory work	Data management and standardization	Oroncillo River_Oran 2013-08-21	dwca-macro-invert-che-v2.6.zip	University of Navarra  Department of Environmental Biology	doi:10.15470/GKIZNU	http://doi.org/10.15470/gkiznu	Oroncillo River_Oran	2013-08-21	microhabitat
Oroncillo River_Oran	Laboratory work	Data management and standardization	Oroncillo River_Oran 2014-08-04	dwca-macro-invert-che-v2.6.zip	University of Navarra  Department of Environmental Biology	doi:10.15470/GKIZNU	http://doi.org/10.15470/gkiznu	Oroncillo River_Oran	2014-08-04	microhabitat
Oroncillo River_Oran	Laboratory work	Data management and standardization	Oroncillo River_Oran 2015-08-06	dwca-macro-invert-che-v2.6.zip	University of Navarra  Department of Environmental Biology	doi:10.15470/GKIZNU	http://doi.org/10.15470/gkiznu	Oroncillo River_Oran	2015-08-06	microhabitat
Oroncillo River_Oran	Laboratory work	Data management and standardization	Oroncillo River_Oran 2005-08-08	dwca-macro-invert-che-v2.6.zip	University of Navarra  Department of Environmental Biology	doi:10.15470/GKIZNU	http://doi.org/10.15470/gkiznu	Oroncillo River_Oran	2005-08-08	microhabitat
Oroncillo River_Oran	Laboratory work	Data management and standardization	Oroncillo River_Oran 2010-07-28	dwca-macro-invert-che-v2.6.zip	University of Navarra  Department of Environmental Biology	doi:10.15470/GKIZNU	http://doi.org/10.15470/gkiznu	Oroncillo River_Oran	2010-07-28	microhabitat
Leza River_Leza de Rao Leza	Laboratory work	Data management and standardization	Leza River_Leza de Rao Leza 2012-09-12	dwca-macro-invert-che-v2.6.zip	University of Navarra  Department of Environmental Biology	doi:10.15470/GKIZNU	http://doi.org/10.15470/gkiznu	Leza River_Leza de Rao Leza	2012-09-12	microhabitat
Leza River_Leza de Rao Leza	Laboratory work	Data management and standardization	Leza River_Leza de Rao Leza 2014-07-29	dwca-macro-invert-che-v2.6.zip	University of Navarra  Department of Environmental Biology	doi:10.15470/GKIZNU	http://doi.org/10.15470/gkiznu	Leza River_Leza de Rao Leza	2014-07-29	microhabitat
Leza River_Leza de Rao Leza	Laboratory work	Data management and standardization	Leza River_Leza de Rao Leza 2015-07-27	dwca-macro-invert-che-v2.6.zip	University of Navarra  Department of Environmental Biology	doi:10.15470/GKIZNU	http://doi.org/10.15470/gkiznu	Leza River_Leza de Rao Leza	2015-07-27	microhabitat
Leza River_Leza de Rao Leza	Laboratory work	Data management and standardization	Leza River_Leza de Rao Leza 2010-07-06	dwca-macro-invert-che-v2.6.zip	University of Navarra  Department of Environmental Biology	doi:10.15470/GKIZNU	http://doi.org/10.15470/gkiznu	Leza River_Leza de Rao Leza	2010-07-06	microhabitat
Leza River_Leza de Rao Leza	Laboratory work	Data management and standardization	Leza River_Leza de Rao Leza 2005-07-26	dwca-macro-invert-che-v2.6.zip	University of Navarra  Department of Environmental Biology	doi:10.15470/GKIZNU	http://doi.org/10.15470/gkiznu	Leza River_Leza de Rao Leza	2005-07-26	microhabitat
Leza River_Leza de Rao Leza	Laboratory work	Data management and standardization	Leza River_Leza de Rao Leza 2013-08-14	dwca-macro-invert-che-v2.6.zip	University of Navarra  Department of Environmental Biology	doi:10.15470/GKIZNU	http://doi.org/10.15470/gkiznu	Leza River_Leza de Rao Leza	2013-08-14	microhabitat
Leza River_Leza de Rao Leza	Laboratory work	Data management and standardization	Leza River_Leza de Rao Leza 2011-09-12	dwca-macro-invert-che-v2.6.zip	University of Navarra  Department of Environmental Biology	doi:10.15470/GKIZNU	http://doi.org/10.15470/gkiznu	Leza River_Leza de Rao Leza	2011-09-12	microhabitat
Leza River_Leza de Rao Leza	Laboratory work	Data management and standardization	Leza River_Leza de Rao Leza 2008-08-13	dwca-macro-invert-che-v2.6.zip	University of Navarra  Department of Environmental Biology	doi:10.15470/GKIZNU	http://doi.org/10.15470/gkiznu	Leza River_Leza de Rao Leza	2008-08-13	microhabitat
Ebro River_Aguas arriba Haro	Laboratory work	Data management and standardization	Ebro River_Aguas arriba Haro 2011-10-05	dwca-macro-invert-che-v2.6.zip	University of Navarra  Department of Environmental Biology	doi:10.15470/GKIZNU	http://doi.org/10.15470/gkiznu	Ebro River_Aguas arriba Haro	2011-10-05	microhabitat
Ebro River_Aguas arriba Haro	Laboratory work	Data management and standardization	Ebro River_Aguas arriba Haro 2009-07-29	dwca-macro-invert-che-v2.6.zip	University of Navarra  Department of Environmental Biology	doi:10.15470/GKIZNU	http://doi.org/10.15470/gkiznu	Ebro River_Aguas arriba Haro	2009-07-29	microhabitat
Ebro River_Aguas arriba Haro	Laboratory work	Data management and standardization	Ebro River_Aguas arriba Haro 2013-09-11	dwca-macro-invert-che-v2.6.zip	University of Navarra  Department of Environmental Biology	doi:10.15470/GKIZNU	http://doi.org/10.15470/gkiznu	Ebro River_Aguas arriba Haro	2013-09-11	microhabitat
Ebro River_Aguas arriba Haro	Laboratory work	Data management and standardization	Ebro River_Aguas arriba Haro 2012-09-17	dwca-macro-invert-che-v2.6.zip	University of Navarra  Department of Environmental Biology	doi:10.15470/GKIZNU	http://doi.org/10.15470/gkiznu	Ebro River_Aguas arriba Haro	2012-09-17	microhabitat
Ebro River_Aguas arriba Haro	Laboratory work	Data management and standardization	Ebro River_Aguas arriba Haro 2008-09-29	dwca-macro-invert-che-v2.6.zip	University of Navarra  Department of Environmental Biology	doi:10.15470/GKIZNU	http://doi.org/10.15470/gkiznu	Ebro River_Aguas arriba Haro	2008-09-29	microhabitat
Ebro River_Aguas arriba Haro	Laboratory work	Data management and standardization	Ebro River_Aguas arriba Haro 2015-08-12	dwca-macro-invert-che-v2.6.zip	University of Navarra  Department of Environmental Biology	doi:10.15470/GKIZNU	http://doi.org/10.15470/gkiznu	Ebro River_Aguas arriba Haro	2015-08-12	microhabitat
Ebro River_SAICA-Presa Pina	Laboratory work	Data management and standardization	Ebro River_SAICA-Presa Pina 2014-08-25	dwca-macro-invert-che-v2.6.zip	University of Navarra  Department of Environmental Biology	doi:10.15470/GKIZNU	http://doi.org/10.15470/gkiznu	Ebro River_SAICA-Presa Pina	2014-08-25	microhabitat
Ebro River_SAICA-Presa Pina	Laboratory work	Data management and standardization	Ebro River_SAICA-Presa Pina 2008-08-26	dwca-macro-invert-che-v2.6.zip	University of Navarra  Department of Environmental Biology	doi:10.15470/GKIZNU	http://doi.org/10.15470/gkiznu	Ebro River_SAICA-Presa Pina	2008-08-26	microhabitat
Ebro River_SAICA-Presa Pina	Laboratory work	Data management and standardization	Ebro River_SAICA-Presa Pina 2010-09-08	dwca-macro-invert-che-v2.6.zip	University of Navarra  Department of Environmental Biology	doi:10.15470/GKIZNU	http://doi.org/10.15470/gkiznu	Ebro River_SAICA-Presa Pina	2010-09-08	microhabitat
Ebro River_SAICA-Presa Pina	Laboratory work	Data management and standardization	Ebro River_SAICA-Presa Pina 2013-08-29	dwca-macro-invert-che-v2.6.zip	University of Navarra  Department of Environmental Biology	doi:10.15470/GKIZNU	http://doi.org/10.15470/gkiznu	Ebro River_SAICA-Presa Pina	2013-08-29	microhabitat
Ebro River_SAICA-Presa Pina	Laboratory work	Data management and standardization	Ebro River_SAICA-Presa Pina 2009-07-02	dwca-macro-invert-che-v2.6.zip	University of Navarra  Department of Environmental Biology	doi:10.15470/GKIZNU	http://doi.org/10.15470/gkiznu	Ebro River_SAICA-Presa Pina	2009-07-02	microhabitat
Ebro River_SAICA-Presa Pina	Laboratory work	Data management and standardization	Ebro River_SAICA-Presa Pina 2015-09-02	dwca-macro-invert-che-v2.6.zip	University of Navarra  Department of Environmental Biology	doi:10.15470/GKIZNU	http://doi.org/10.15470/gkiznu	Ebro River_SAICA-Presa Pina	2015-09-02	microhabitat
Clamor Amarga River_Aguas abajo Zaidan	Laboratory work	Data management and standardization	Clamor Amarga River_Aguas abajo Zaidan 2011-07-12	dwca-macro-invert-che-v2.6.zip	University of Navarra  Department of Environmental Biology	doi:10.15470/GKIZNU	http://doi.org/10.15470/gkiznu	Clamor Amarga River_Aguas abajo Zaidan	2011-07-12	microhabitat
Clamor Amarga River_Aguas abajo Zaidan	Laboratory work	Data management and standardization	Clamor Amarga River_Aguas abajo Zaidan 2008-07-21	dwca-macro-invert-che-v2.6.zip	University of Navarra  Department of Environmental Biology	doi:10.15470/GKIZNU	http://doi.org/10.15470/gkiznu	Clamor Amarga River_Aguas abajo Zaidan	2008-07-21	microhabitat
Clamor Amarga River_Aguas abajo Zaidan	Laboratory work	Data management and standardization	Clamor Amarga River_Aguas abajo Zaidan 2005-08-29	dwca-macro-invert-che-v2.6.zip	University of Navarra  Department of Environmental Biology	doi:10.15470/GKIZNU	http://doi.org/10.15470/gkiznu	Clamor Amarga River_Aguas abajo Zaidan	2005-08-29	microhabitat
Clamor Amarga River_Aguas abajo Zaidan	Laboratory work	Data management and standardization	Clamor Amarga River_Aguas abajo Zaidan 2010-08-12	dwca-macro-invert-che-v2.6.zip	University of Navarra  Department of Environmental Biology	doi:10.15470/GKIZNU	http://doi.org/10.15470/gkiznu	Clamor Amarga River_Aguas abajo Zaidan	2010-08-12	microhabitat
Clamor Amarga River_Aguas abajo Zaidan	Laboratory work	Data management and standardization	Clamor Amarga River_Aguas abajo Zaidan 2009-08-03	dwca-macro-invert-che-v2.6.zip	University of Navarra  Department of Environmental Biology	doi:10.15470/GKIZNU	http://doi.org/10.15470/gkiznu	Clamor Amarga River_Aguas abajo Zaidan	2009-08-03	microhabitat
Cinca River_Aguas arriba Monzan	Laboratory work	Data management and standardization	Cinca River_Aguas arriba Monzan 2008-07-22	dwca-macro-invert-che-v2.6.zip	University of Navarra  Department of Environmental Biology	doi:10.15470/GKIZNU	http://doi.org/10.15470/gkiznu	Cinca River_Aguas arriba Monzan	2008-07-22	microhabitat
Cinca River_Aguas arriba Monzan	Laboratory work	Data management and standardization	Cinca River_Aguas arriba Monzan 2009-08-04	dwca-macro-invert-che-v2.6.zip	University of Navarra  Department of Environmental Biology	doi:10.15470/GKIZNU	http://doi.org/10.15470/gkiznu	Cinca River_Aguas arriba Monzan	2009-08-04	microhabitat
Cidacos River_Autol	Laboratory work	Data management and standardization	Cidacos River_Autol 2010-07-06	dwca-macro-invert-che-v2.6.zip	University of Navarra  Department of Environmental Biology	doi:10.15470/GKIZNU	http://doi.org/10.15470/gkiznu	Cidacos River_Autol	2010-07-06	microhabitat
Cidacos River_Autol	Laboratory work	Data management and standardization	Cidacos River_Autol 2013-08-12	dwca-macro-invert-che-v2.6.zip	University of Navarra  Department of Environmental Biology	doi:10.15470/GKIZNU	http://doi.org/10.15470/gkiznu	Cidacos River_Autol	2013-08-12	microhabitat
Cidacos River_Autol	Laboratory work	Data management and standardization	Cidacos River_Autol 2008-08-11	dwca-macro-invert-che-v2.6.zip	University of Navarra  Department of Environmental Biology	doi:10.15470/GKIZNU	http://doi.org/10.15470/gkiznu	Cidacos River_Autol	2008-08-11	microhabitat
Cidacos River_Autol	Laboratory work	Data management and standardization	Cidacos River_Autol 2015-07-30	dwca-macro-invert-che-v2.6.zip	University of Navarra  Department of Environmental Biology	doi:10.15470/GKIZNU	http://doi.org/10.15470/gkiznu	Cidacos River_Autol	2015-07-30	microhabitat
Cidacos River_Autol	Laboratory work	Data management and standardization	Cidacos River_Autol 2014-07-29	dwca-macro-invert-che-v2.6.zip	University of Navarra  Department of Environmental Biology	doi:10.15470/GKIZNU	http://doi.org/10.15470/gkiznu	Cidacos River_Autol	2014-07-29	microhabitat
Arba de Biel River_Luna	Laboratory work	Data management and standardization	Arba de Biel River_Luna 2008-05-07	dwca-macro-invert-che-v2.6.zip	University of Navarra  Department of Environmental Biology	doi:10.15470/GKIZNU	http://doi.org/10.15470/gkiznu	Arba de Biel River_Luna	2008-05-07	microhabitat
Arba de Biel River_Luna	Laboratory work	Data management and standardization	Arba de Biel River_Luna 2010-05-06	dwca-macro-invert-che-v2.6.zip	University of Navarra  Department of Environmental Biology	doi:10.15470/GKIZNU	http://doi.org/10.15470/gkiznu	Arba de Biel River_Luna	2010-05-06	microhabitat
Aguas Limpias River_Aguas Arriba Embalse de S	Laboratory work	Data management and standardization	Aguas Limpias River_Aguas Arriba Embalse de S 2008-08-27	dwca-macro-invert-che-v2.6.zip	University of Navarra  Department of Environmental Biology	doi:10.15470/GKIZNU	http://doi.org/10.15470/gkiznu	Aguas Limpias River_Aguas Arriba Embalse de S	2008-08-27	microhabitat
Aguas Limpias River_Aguas Arriba Embalse de S	Laboratory work	Data management and standardization	Aguas Limpias River_Aguas Arriba Embalse de S 2009-08-11	dwca-macro-invert-che-v2.6.zip	University of Navarra  Department of Environmental Biology	doi:10.15470/GKIZNU	http://doi.org/10.15470/gkiznu	Aguas Limpias River_Aguas Arriba Embalse de S	2009-08-11	microhabitat
Aguas Limpias River_Aguas Arriba Embalse de S	Laboratory work	Data management and standardization	Aguas Limpias River_Aguas Arriba Embalse de S 2013-09-23	dwca-macro-invert-che-v2.6.zip	University of Navarra  Department of Environmental Biology	doi:10.15470/GKIZNU	http://doi.org/10.15470/gkiznu	Aguas Limpias River_Aguas Arriba Embalse de S	2013-09-23	microhabitat
Auran River_Isan	Laboratory work	Data management and standardization	Auran River_Isan 2010-08-18	dwca-macro-invert-che-v2.6.zip	University of Navarra  Department of Environmental Biology	doi:10.15470/GKIZNU	http://doi.org/10.15470/gkiznu	Auran River_Isan	2010-08-18	microhabitat
Auran River_Isan	Laboratory work	Data management and standardization	Auran River_Isan 2013-09-23	dwca-macro-invert-che-v2.6.zip	University of Navarra  Department of Environmental Biology	doi:10.15470/GKIZNU	http://doi.org/10.15470/gkiznu	Auran River_Isan	2013-09-23	microhabitat
Auran River_Isan	Laboratory work	Data management and standardization	Auran River_Isan 2014-09-30	dwca-macro-invert-che-v2.6.zip	University of Navarra  Department of Environmental Biology	doi:10.15470/GKIZNU	http://doi.org/10.15470/gkiznu	Auran River_Isan	2014-09-30	microhabitat
Auran River_Isan	Laboratory work	Data management and standardization	Auran River_Isan 2008-08-04	dwca-macro-invert-che-v2.6.zip	University of Navarra  Department of Environmental Biology	doi:10.15470/GKIZNU	http://doi.org/10.15470/gkiznu	Auran River_Isan	2008-08-04	microhabitat
Auran River_Isan	Laboratory work	Data management and standardization	Auran River_Isan 2015-09-07	dwca-macro-invert-che-v2.6.zip	University of Navarra  Department of Environmental Biology	doi:10.15470/GKIZNU	http://doi.org/10.15470/gkiznu	Auran River_Isan	2015-09-07	microhabitat
Huerva River_Fuente de la Junquera	Laboratory work	Data management and standardization	Huerva River_Fuente de la Junquera 2009-07-02	dwca-macro-invert-che-v2.6.zip	University of Navarra  Department of Environmental Biology	doi:10.15470/GKIZNU	http://doi.org/10.15470/gkiznu	Huerva River_Fuente de la Junquera	2009-07-02	microhabitat
Huerva River_Fuente de la Junquera	Laboratory work	Data management and standardization	Huerva River_Fuente de la Junquera 2010-08-09	dwca-macro-invert-che-v2.6.zip	University of Navarra  Department of Environmental Biology	doi:10.15470/GKIZNU	http://doi.org/10.15470/gkiznu	Huerva River_Fuente de la Junquera	2010-08-09	microhabitat
Huerva River_Fuente de la Junquera	Laboratory work	Data management and standardization	Huerva River_Fuente de la Junquera 2005-07-18	dwca-macro-invert-che-v2.6.zip	University of Navarra  Department of Environmental Biology	doi:10.15470/GKIZNU	http://doi.org/10.15470/gkiznu	Huerva River_Fuente de la Junquera	2005-07-18	microhabitat
Huerva River_Fuente de la Junquera	Laboratory work	Data management and standardization	Huerva River_Fuente de la Junquera 2013-09-05	dwca-macro-invert-che-v2.6.zip	University of Navarra  Department of Environmental Biology	doi:10.15470/GKIZNU	http://doi.org/10.15470/gkiznu	Huerva River_Fuente de la Junquera	2013-09-05	microhabitat
Huerva River_Fuente de la Junquera	Laboratory work	Data management and standardization	Huerva River_Fuente de la Junquera 2015-07-13	dwca-macro-invert-che-v2.6.zip	University of Navarra  Department of Environmental Biology	doi:10.15470/GKIZNU	http://doi.org/10.15470/gkiznu	Huerva River_Fuente de la Junquera	2015-07-13	microhabitat
Huerva River_Fuente de la Junquera	Laboratory work	Data management and standardization	Huerva River_Fuente de la Junquera 2014-07-23	dwca-macro-invert-che-v2.6.zip	University of Navarra  Department of Environmental Biology	doi:10.15470/GKIZNU	http://doi.org/10.15470/gkiznu	Huerva River_Fuente de la Junquera	2014-07-23	microhabitat
Huerva River_Fuente de la Junquera	Laboratory work	Data management and standardization	Huerva River_Fuente de la Junquera 2008-07-08	dwca-macro-invert-che-v2.6.zip	University of Navarra  Department of Environmental Biology	doi:10.15470/GKIZNU	http://doi.org/10.15470/gkiznu	Huerva River_Fuente de la Junquera	2008-07-08	microhabitat
Ebro River_San Vicente de la Sonsierra	Laboratory work	Data management and standardization	Ebro River_San Vicente de la Sonsierra 2010-09-14	dwca-macro-invert-che-v2.6.zip	University of Navarra  Department of Environmental Biology	doi:10.15470/GKIZNU	http://doi.org/10.15470/gkiznu	Ebro River_San Vicente de la Sonsierra	2010-09-14	microhabitat
Ebro River_San Vicente de la Sonsierra	Laboratory work	Data management and standardization	Ebro River_San Vicente de la Sonsierra 2005-07-26	dwca-macro-invert-che-v2.6.zip	University of Navarra  Department of Environmental Biology	doi:10.15470/GKIZNU	http://doi.org/10.15470/gkiznu	Ebro River_San Vicente de la Sonsierra	2005-07-26	microhabitat
Ebro River_San Vicente de la Sonsierra	Laboratory work	Data management and standardization	Ebro River_San Vicente de la Sonsierra 2011-09-12	dwca-macro-invert-che-v2.6.zip	University of Navarra  Department of Environmental Biology	doi:10.15470/GKIZNU	http://doi.org/10.15470/gkiznu	Ebro River_San Vicente de la Sonsierra	2011-09-12	microhabitat
Ebro River_San Vicente de la Sonsierra	Laboratory work	Data management and standardization	Ebro River_San Vicente de la Sonsierra 2008-08-19	dwca-macro-invert-che-v2.6.zip	University of Navarra  Department of Environmental Biology	doi:10.15470/GKIZNU	http://doi.org/10.15470/gkiznu	Ebro River_San Vicente de la Sonsierra	2008-08-19	microhabitat
Ebro River_Zaragoza-La Almozara	Laboratory work	Data management and standardization	Ebro River_Zaragoza-La Almozara 2008-08-25	dwca-macro-invert-che-v2.6.zip	University of Navarra  Department of Environmental Biology	doi:10.15470/GKIZNU	http://doi.org/10.15470/gkiznu	Ebro River_Zaragoza-La Almozara	2008-08-25	microhabitat
Ebro River_Zaragoza-La Almozara	Laboratory work	Data management and standardization	Ebro River_Zaragoza-La Almozara 2013-09-18	dwca-macro-invert-che-v2.6.zip	University of Navarra  Department of Environmental Biology	doi:10.15470/GKIZNU	http://doi.org/10.15470/gkiznu	Ebro River_Zaragoza-La Almozara	2013-09-18	microhabitat
Ebro River_Zaragoza-La Almozara	Laboratory work	Data management and standardization	Ebro River_Zaragoza-La Almozara 2005-07-06	dwca-macro-invert-che-v2.6.zip	University of Navarra  Department of Environmental Biology	doi:10.15470/GKIZNU	http://doi.org/10.15470/gkiznu	Ebro River_Zaragoza-La Almozara	2005-07-06	microhabitat
Ebro River_Zaragoza-La Almozara	Laboratory work	Data management and standardization	Ebro River_Zaragoza-La Almozara 2012-07-19	dwca-macro-invert-che-v2.6.zip	University of Navarra  Department of Environmental Biology	doi:10.15470/GKIZNU	http://doi.org/10.15470/gkiznu	Ebro River_Zaragoza-La Almozara	2012-07-19	microhabitat
Ebro River_Zaragoza-La Almozara	Laboratory work	Data management and standardization	Ebro River_Zaragoza-La Almozara 2009-07-02	dwca-macro-invert-che-v2.6.zip	University of Navarra  Department of Environmental Biology	doi:10.15470/GKIZNU	http://doi.org/10.15470/gkiznu	Ebro River_Zaragoza-La Almozara	2009-07-02	microhabitat
Ebro River_Zaragoza-La Almozara	Laboratory work	Data management and standardization	Ebro River_Zaragoza-La Almozara 2010-09-07	dwca-macro-invert-che-v2.6.zip	University of Navarra  Department of Environmental Biology	doi:10.15470/GKIZNU	http://doi.org/10.15470/gkiznu	Ebro River_Zaragoza-La Almozara	2010-09-07	microhabitat
Ebro River_Zaragoza-La Almozara	Laboratory work	Data management and standardization	Ebro River_Zaragoza-La Almozara 2015-09-02	dwca-macro-invert-che-v2.6.zip	University of Navarra  Department of Environmental Biology	doi:10.15470/GKIZNU	http://doi.org/10.15470/gkiznu	Ebro River_Zaragoza-La Almozara	2015-09-02	microhabitat
Ebro River_Zaragoza-La Almozara	Laboratory work	Data management and standardization	Ebro River_Zaragoza-La Almozara 2011-08-30	dwca-macro-invert-che-v2.6.zip	University of Navarra  Department of Environmental Biology	doi:10.15470/GKIZNU	http://doi.org/10.15470/gkiznu	Ebro River_Zaragoza-La Almozara	2011-08-30	microhabitat
Ebro River_Zaragoza-La Almozara	Laboratory work	Data management and standardization	Ebro River_Zaragoza-La Almozara 2014-08-25	dwca-macro-invert-che-v2.6.zip	University of Navarra  Department of Environmental Biology	doi:10.15470/GKIZNU	http://doi.org/10.15470/gkiznu	Ebro River_Zaragoza-La Almozara	2014-08-25	microhabitat
Arba de Luesia River_Luesia	Laboratory work	Data management and standardization	Arba de Luesia River_Luesia 2014-07-01	dwca-macro-invert-che-v2.6.zip	University of Navarra  Department of Environmental Biology	doi:10.15470/GKIZNU	http://doi.org/10.15470/gkiznu	Arba de Luesia River_Luesia	2014-07-01	microhabitat
Arba de Luesia River_Luesia	Laboratory work	Data management and standardization	Arba de Luesia River_Luesia 2010-05-06	dwca-macro-invert-che-v2.6.zip	University of Navarra  Department of Environmental Biology	doi:10.15470/GKIZNU	http://doi.org/10.15470/gkiznu	Arba de Luesia River_Luesia	2010-05-06	microhabitat
Arba de Luesia River_Luesia	Laboratory work	Data management and standardization	Arba de Luesia River_Luesia 2009-06-22	dwca-macro-invert-che-v2.6.zip	University of Navarra  Department of Environmental Biology	doi:10.15470/GKIZNU	http://doi.org/10.15470/gkiznu	Arba de Luesia River_Luesia	2009-06-22	microhabitat
Arba de Luesia River_Luesia	Laboratory work	Data management and standardization	Arba de Luesia River_Luesia 2015-07-02	dwca-macro-invert-che-v2.6.zip	University of Navarra  Department of Environmental Biology	doi:10.15470/GKIZNU	http://doi.org/10.15470/gkiznu	Arba de Luesia River_Luesia	2015-07-02	microhabitat
Arba de Luesia River_Luesia	Laboratory work	Data management and standardization	Arba de Luesia River_Luesia 2014-07-01	dwca-macro-invert-che-v2.6.zip	University of Navarra  Department of Environmental Biology	doi:10.15470/GKIZNU	http://doi.org/10.15470/gkiznu	Arba de Luesia River_Luesia	2014-07-01	microhabitat
Arba de Luesia River_Luesia	Laboratory work	Data management and standardization	Arba de Luesia River_Luesia 2008-07-01	dwca-macro-invert-che-v2.6.zip	University of Navarra  Department of Environmental Biology	doi:10.15470/GKIZNU	http://doi.org/10.15470/gkiznu	Arba de Luesia River_Luesia	2008-07-01	microhabitat
Arba de Luesia River_Luesia	Laboratory work	Data management and standardization	Arba de Luesia River_Luesia 2013-07-03	dwca-macro-invert-che-v2.6.zip	University of Navarra  Department of Environmental Biology	doi:10.15470/GKIZNU	http://doi.org/10.15470/gkiznu	Arba de Luesia River_Luesia	2013-07-03	microhabitat
Arba de Luesia River_Luesia	Laboratory work	Data management and standardization	Arba de Luesia River_Luesia 2011-06-27	dwca-macro-invert-che-v2.6.zip	University of Navarra  Department of Environmental Biology	doi:10.15470/GKIZNU	http://doi.org/10.15470/gkiznu	Arba de Luesia River_Luesia	2011-06-27	microhabitat
Arba de Luesia River_Luesia	Laboratory work	Data management and standardization	Arba de Luesia River_Luesia 2007-07-16	dwca-macro-invert-che-v2.6.zip	University of Navarra  Department of Environmental Biology	doi:10.15470/GKIZNU	http://doi.org/10.15470/gkiznu	Arba de Luesia River_Luesia	2007-07-16	microhabitat
Vellas River_Aguas Abajo del Nacimiento	Laboratory work	Data management and standardization	Vellas River_Aguas Abajo del Nacimiento 2008-09-22	dwca-macro-invert-che-v2.6.zip	University of Navarra  Department of Environmental Biology	doi:10.15470/GKIZNU	http://doi.org/10.15470/gkiznu	Vellas River_Aguas Abajo del Nacimiento	2008-09-22	microhabitat
Alcanadre River_Puente a las Cellas	Laboratory work	Data management and standardization	Alcanadre River_Puente a las Cellas 2008-07-31	dwca-macro-invert-che-v2.6.zip	University of Navarra  Department of Environmental Biology	doi:10.15470/GKIZNU	http://doi.org/10.15470/gkiznu	Alcanadre River_Puente a las Cellas	2008-07-31	microhabitat
Alcanadre River_Puente a las Cellas	Laboratory work	Data management and standardization	Alcanadre River_Puente a las Cellas 2011-07-12	dwca-macro-invert-che-v2.6.zip	University of Navarra  Department of Environmental Biology	doi:10.15470/GKIZNU	http://doi.org/10.15470/gkiznu	Alcanadre River_Puente a las Cellas	2011-07-12	microhabitat
Alcanadre River_Puente a las Cellas	Laboratory work	Data management and standardization	Alcanadre River_Puente a las Cellas 2009-07-01	dwca-macro-invert-che-v2.6.zip	University of Navarra  Department of Environmental Biology	doi:10.15470/GKIZNU	http://doi.org/10.15470/gkiznu	Alcanadre River_Puente a las Cellas	2009-07-01	microhabitat
Alcanadre River_Puente a las Cellas	Laboratory work	Data management and standardization	Alcanadre River_Puente a las Cellas 2013-07-11	dwca-macro-invert-che-v2.6.zip	University of Navarra  Department of Environmental Biology	doi:10.15470/GKIZNU	http://doi.org/10.15470/gkiznu	Alcanadre River_Puente a las Cellas	2013-07-11	microhabitat
Alcanadre River_Puente a las Cellas	Laboratory work	Data management and standardization	Alcanadre River_Puente a las Cellas 2014-07-16	dwca-macro-invert-che-v2.6.zip	University of Navarra  Department of Environmental Biology	doi:10.15470/GKIZNU	http://doi.org/10.15470/gkiznu	Alcanadre River_Puente a las Cellas	2014-07-16	microhabitat
Alcanadre River_Puente a las Cellas	Laboratory work	Data management and standardization	Alcanadre River_Puente a las Cellas 2015-07-07	dwca-macro-invert-che-v2.6.zip	University of Navarra  Department of Environmental Biology	doi:10.15470/GKIZNU	http://doi.org/10.15470/gkiznu	Alcanadre River_Puente a las Cellas	2015-07-07	microhabitat
Alcanadre River_Puente a las Cellas	Laboratory work	Data management and standardization	Alcanadre River_Puente a las Cellas 2012-07-23	dwca-macro-invert-che-v2.6.zip	University of Navarra  Department of Environmental Biology	doi:10.15470/GKIZNU	http://doi.org/10.15470/gkiznu	Alcanadre River_Puente a las Cellas	2012-07-23	microhabitat
Alcanadre River_Puente a las Cellas	Laboratory work	Data management and standardization	Alcanadre River_Puente a las Cellas 2010-06-02	dwca-macro-invert-che-v2.6.zip	University of Navarra  Department of Environmental Biology	doi:10.15470/GKIZNU	http://doi.org/10.15470/gkiznu	Alcanadre River_Puente a las Cellas	2010-06-02	microhabitat
Ebro River_Puente a El Ciego	Laboratory work	Data management and standardization	Ebro River_Puente a El Ciego 2005-07-26	dwca-macro-invert-che-v2.6.zip	University of Navarra  Department of Environmental Biology	doi:10.15470/GKIZNU	http://doi.org/10.15470/gkiznu	Ebro River_Puente a El Ciego	2005-07-26	microhabitat
Ebro River_Puente a El Ciego	Laboratory work	Data management and standardization	Ebro River_Puente a El Ciego 2012-09-12	dwca-macro-invert-che-v2.6.zip	University of Navarra  Department of Environmental Biology	doi:10.15470/GKIZNU	http://doi.org/10.15470/gkiznu	Ebro River_Puente a El Ciego	2012-09-12	microhabitat
Ebro River_Puente a El Ciego	Laboratory work	Data management and standardization	Ebro River_Puente a El Ciego 2011-09-15	dwca-macro-invert-che-v2.6.zip	University of Navarra  Department of Environmental Biology	doi:10.15470/GKIZNU	http://doi.org/10.15470/gkiznu	Ebro River_Puente a El Ciego	2011-09-15	microhabitat
Ebro River_Puente a El Ciego	Laboratory work	Data management and standardization	Ebro River_Puente a El Ciego 2015-07-29	dwca-macro-invert-che-v2.6.zip	University of Navarra  Department of Environmental Biology	doi:10.15470/GKIZNU	http://doi.org/10.15470/gkiznu	Ebro River_Puente a El Ciego	2015-07-29	microhabitat
Ebro River_Puente a El Ciego	Laboratory work	Data management and standardization	Ebro River_Puente a El Ciego 2010-09-14	dwca-macro-invert-che-v2.6.zip	University of Navarra  Department of Environmental Biology	doi:10.15470/GKIZNU	http://doi.org/10.15470/gkiznu	Ebro River_Puente a El Ciego	2010-09-14	microhabitat
Ebro River_Puente a El Ciego	Laboratory work	Data management and standardization	Ebro River_Puente a El Ciego 2014-08-06	dwca-macro-invert-che-v2.6.zip	University of Navarra  Department of Environmental Biology	doi:10.15470/GKIZNU	http://doi.org/10.15470/gkiznu	Ebro River_Puente a El Ciego	2014-08-06	microhabitat
Ebro River_Puente a El Ciego	Laboratory work	Data management and standardization	Ebro River_Puente a El Ciego 2008-08-19	dwca-macro-invert-che-v2.6.zip	University of Navarra  Department of Environmental Biology	doi:10.15470/GKIZNU	http://doi.org/10.15470/gkiznu	Ebro River_Puente a El Ciego	2008-08-19	microhabitat
Ebro River_Puente a El Ciego	Laboratory work	Data management and standardization	Ebro River_Puente a El Ciego 2008-07-30	dwca-macro-invert-che-v2.6.zip	University of Navarra  Department of Environmental Biology	doi:10.15470/GKIZNU	http://doi.org/10.15470/gkiznu	Ebro River_Puente a El Ciego	2008-07-30	microhabitat
Ebro River_Puente a El Ciego	Laboratory work	Data management and standardization	Ebro River_Puente a El Ciego 2013-08-14	dwca-macro-invert-che-v2.6.zip	University of Navarra  Department of Environmental Biology	doi:10.15470/GKIZNU	http://doi.org/10.15470/gkiznu	Ebro River_Puente a El Ciego	2013-08-14	microhabitat
Tiran River_Haro	Laboratory work	Data management and standardization	Tiran River_Haro 2011-09-15	dwca-macro-invert-che-v2.6.zip	University of Navarra  Department of Environmental Biology	doi:10.15470/GKIZNU	http://doi.org/10.15470/gkiznu	Tiran River_Haro	2011-09-15	microhabitat
Tiran River_Haro	Laboratory work	Data management and standardization	Tiran River_Haro 2012-09-26	dwca-macro-invert-che-v2.6.zip	University of Navarra  Department of Environmental Biology	doi:10.15470/GKIZNU	http://doi.org/10.15470/gkiznu	Tiran River_Haro	2012-09-26	microhabitat
Tiran River_Haro	Laboratory work	Data management and standardization	Tiran River_Haro 2005-08-08	dwca-macro-invert-che-v2.6.zip	University of Navarra  Department of Environmental Biology	doi:10.15470/GKIZNU	http://doi.org/10.15470/gkiznu	Tiran River_Haro	2005-08-08	microhabitat
Tiran River_Haro	Laboratory work	Data management and standardization	Tiran River_Haro 2008-08-19	dwca-macro-invert-che-v2.6.zip	University of Navarra  Department of Environmental Biology	doi:10.15470/GKIZNU	http://doi.org/10.15470/gkiznu	Tiran River_Haro	2008-08-19	microhabitat
Tiran River_Haro	Laboratory work	Data management and standardization	Tiran River_Haro 2010-07-14	dwca-macro-invert-che-v2.6.zip	University of Navarra  Department of Environmental Biology	doi:10.15470/GKIZNU	http://doi.org/10.15470/gkiznu	Tiran River_Haro	2010-07-14	microhabitat
Jalan River_apila	Laboratory work	Data management and standardization	Jalan River_apila 2014-09-18	dwca-macro-invert-che-v2.6.zip	University of Navarra  Department of Environmental Biology	doi:10.15470/GKIZNU	http://doi.org/10.15470/gkiznu	Jalan River_apila	2014-09-18	microhabitat
Jalan River_apila	Laboratory work	Data management and standardization	Jalan River_apila 2014-09-17	dwca-macro-invert-che-v2.6.zip	University of Navarra  Department of Environmental Biology	doi:10.15470/GKIZNU	http://doi.org/10.15470/gkiznu	Jalan River_apila	2014-09-17	microhabitat
Jalan River_apila	Laboratory work	Data management and standardization	Jalan River_apila 2005-07-18	dwca-macro-invert-che-v2.6.zip	University of Navarra  Department of Environmental Biology	doi:10.15470/GKIZNU	http://doi.org/10.15470/gkiznu	Jalan River_apila	2005-07-18	microhabitat
Jalan River_apila	Laboratory work	Data management and standardization	Jalan River_apila 2008-07-08	dwca-macro-invert-che-v2.6.zip	University of Navarra  Department of Environmental Biology	doi:10.15470/GKIZNU	http://doi.org/10.15470/gkiznu	Jalan River_apila	2008-07-08	microhabitat
Aguasvivas River_Almochuel	Laboratory work	Data management and standardization	Aguasvivas River_Almochuel 2008-06-23	dwca-macro-invert-che-v2.6.zip	University of Navarra  Department of Environmental Biology	doi:10.15470/GKIZNU	http://doi.org/10.15470/gkiznu	Aguasvivas River_Almochuel	2008-06-23	microhabitat
Huecha River_Magallan	Laboratory work	Data management and standardization	Huecha River_Magallan 2010-05-19	dwca-macro-invert-che-v2.6.zip	University of Navarra  Department of Environmental Biology	doi:10.15470/GKIZNU	http://doi.org/10.15470/gkiznu	Huecha River_Magallan	2010-05-19	microhabitat
Huecha River_Magallan	Laboratory work	Data management and standardization	Huecha River_Magallan 2013-07-03	dwca-macro-invert-che-v2.6.zip	University of Navarra  Department of Environmental Biology	doi:10.15470/GKIZNU	http://doi.org/10.15470/gkiznu	Huecha River_Magallan	2013-07-03	microhabitat
Huecha River_Magallan	Laboratory work	Data management and standardization	Huecha River_Magallan 2009-06-23	dwca-macro-invert-che-v2.6.zip	University of Navarra  Department of Environmental Biology	doi:10.15470/GKIZNU	http://doi.org/10.15470/gkiznu	Huecha River_Magallan	2009-06-23	microhabitat
Huecha River_Magallan	Laboratory work	Data management and standardization	Huecha River_Magallan 2005-07-13	dwca-macro-invert-che-v2.6.zip	University of Navarra  Department of Environmental Biology	doi:10.15470/GKIZNU	http://doi.org/10.15470/gkiznu	Huecha River_Magallan	2005-07-13	microhabitat
Huecha River_Magallan	Laboratory work	Data management and standardization	Huecha River_Magallan 2014-07-24	dwca-macro-invert-che-v2.6.zip	University of Navarra  Department of Environmental Biology	doi:10.15470/GKIZNU	http://doi.org/10.15470/gkiznu	Huecha River_Magallan	2014-07-24	microhabitat
Huecha River_Magallan	Laboratory work	Data management and standardization	Huecha River_Magallan 2008-06-30	dwca-macro-invert-che-v2.6.zip	University of Navarra  Department of Environmental Biology	doi:10.15470/GKIZNU	http://doi.org/10.15470/gkiznu	Huecha River_Magallan	2008-06-30	microhabitat
Escuriza River_Ariao	Laboratory work	Data management and standardization	Escuriza River_Ariao 2008-06-23	dwca-macro-invert-che-v2.6.zip	University of Navarra  Department of Environmental Biology	doi:10.15470/GKIZNU	http://doi.org/10.15470/gkiznu	Escuriza River_Ariao	2008-06-23	microhabitat
Escuriza River_Ariao	Laboratory work	Data management and standardization	Escuriza River_Ariao 2005-08-03	dwca-macro-invert-che-v2.6.zip	University of Navarra  Department of Environmental Biology	doi:10.15470/GKIZNU	http://doi.org/10.15470/gkiznu	Escuriza River_Ariao	2005-08-03	microhabitat
Escuriza River_Ariao	Laboratory work	Data management and standardization	Escuriza River_Ariao 2010-05-25	dwca-macro-invert-che-v2.6.zip	University of Navarra  Department of Environmental Biology	doi:10.15470/GKIZNU	http://doi.org/10.15470/gkiznu	Escuriza River_Ariao	2010-05-25	microhabitat
Iregua River_Alberite	Laboratory work	Data management and standardization	Iregua River_Alberite 2008-08-13	dwca-macro-invert-che-v2.6.zip	University of Navarra  Department of Environmental Biology	doi:10.15470/GKIZNU	http://doi.org/10.15470/gkiznu	Iregua River_Alberite	2008-08-13	microhabitat
Iregua River_Alberite	Laboratory work	Data management and standardization	Iregua River_Alberite 2015-07-29	dwca-macro-invert-che-v2.6.zip	University of Navarra  Department of Environmental Biology	doi:10.15470/GKIZNU	http://doi.org/10.15470/gkiznu	Iregua River_Alberite	2015-07-29	microhabitat
Iregua River_Alberite	Laboratory work	Data management and standardization	Iregua River_Alberite 2014-07-29	dwca-macro-invert-che-v2.6.zip	University of Navarra  Department of Environmental Biology	doi:10.15470/GKIZNU	http://doi.org/10.15470/gkiznu	Iregua River_Alberite	2014-07-29	microhabitat
Alcanadre River_Casbas	Laboratory work	Data management and standardization	Alcanadre River_Casbas 2015-07-07	dwca-macro-invert-che-v2.6.zip	University of Navarra  Department of Environmental Biology	doi:10.15470/GKIZNU	http://doi.org/10.15470/gkiznu	Alcanadre River_Casbas	2015-07-07	microhabitat
Alcanadre River_Casbas	Laboratory work	Data management and standardization	Alcanadre River_Casbas 2011-07-13	dwca-macro-invert-che-v2.6.zip	University of Navarra  Department of Environmental Biology	doi:10.15470/GKIZNU	http://doi.org/10.15470/gkiznu	Alcanadre River_Casbas	2011-07-13	microhabitat
Alcanadre River_Casbas	Laboratory work	Data management and standardization	Alcanadre River_Casbas 2014-07-15	dwca-macro-invert-che-v2.6.zip	University of Navarra  Department of Environmental Biology	doi:10.15470/GKIZNU	http://doi.org/10.15470/gkiznu	Alcanadre River_Casbas	2014-07-15	microhabitat
Alcanadre River_Casbas	Laboratory work	Data management and standardization	Alcanadre River_Casbas 2013-07-11	dwca-macro-invert-che-v2.6.zip	University of Navarra  Department of Environmental Biology	doi:10.15470/GKIZNU	http://doi.org/10.15470/gkiznu	Alcanadre River_Casbas	2013-07-11	microhabitat
Alcanadre River_Casbas	Laboratory work	Data management and standardization	Alcanadre River_Casbas 2010-08-10	dwca-macro-invert-che-v2.6.zip	University of Navarra  Department of Environmental Biology	doi:10.15470/GKIZNU	http://doi.org/10.15470/gkiznu	Alcanadre River_Casbas	2010-08-10	microhabitat
Alcanadre River_Casbas	Laboratory work	Data management and standardization	Alcanadre River_Casbas 2008-07-28	dwca-macro-invert-che-v2.6.zip	University of Navarra  Department of Environmental Biology	doi:10.15470/GKIZNU	http://doi.org/10.15470/gkiznu	Alcanadre River_Casbas	2008-07-28	microhabitat
Alcanadre River_Casbas	Laboratory work	Data management and standardization	Alcanadre River_Casbas 2012-07-24	dwca-macro-invert-che-v2.6.zip	University of Navarra  Department of Environmental Biology	doi:10.15470/GKIZNU	http://doi.org/10.15470/gkiznu	Alcanadre River_Casbas	2012-07-24	microhabitat
Alcanadre River_Casbas	Laboratory work	Data management and standardization	Alcanadre River_Casbas 2009-06-30	dwca-macro-invert-che-v2.6.zip	University of Navarra  Department of Environmental Biology	doi:10.15470/GKIZNU	http://doi.org/10.15470/gkiznu	Alcanadre River_Casbas	2009-06-30	microhabitat
Arazas River_Ordesa	Laboratory work	Data management and standardization	Arazas River_Ordesa 2008-09-22	dwca-macro-invert-che-v2.6.zip	University of Navarra  Department of Environmental Biology	doi:10.15470/GKIZNU	http://doi.org/10.15470/gkiznu	Arazas River_Ordesa	2008-09-22	microhabitat
Arazas River_Ordesa	Laboratory work	Data management and standardization	Arazas River_Ordesa 2015-09-08	dwca-macro-invert-che-v2.6.zip	University of Navarra  Department of Environmental Biology	doi:10.15470/GKIZNU	http://doi.org/10.15470/gkiznu	Arazas River_Ordesa	2015-09-08	microhabitat
Arazas River_Ordesa	Laboratory work	Data management and standardization	Arazas River_Ordesa 2013-09-23	dwca-macro-invert-che-v2.6.zip	University of Navarra  Department of Environmental Biology	doi:10.15470/GKIZNU	http://doi.org/10.15470/gkiznu	Arazas River_Ordesa	2013-09-23	microhabitat
Arazas River_Ordesa	Laboratory work	Data management and standardization	Arazas River_Ordesa 2014-09-08	dwca-macro-invert-che-v2.6.zip	University of Navarra  Department of Environmental Biology	doi:10.15470/GKIZNU	http://doi.org/10.15470/gkiznu	Arazas River_Ordesa	2014-09-08	microhabitat
Arazas River_Ordesa	Laboratory work	Data management and standardization	Arazas River_Ordesa 2011-08-17	dwca-macro-invert-che-v2.6.zip	University of Navarra  Department of Environmental Biology	doi:10.15470/GKIZNU	http://doi.org/10.15470/gkiznu	Arazas River_Ordesa	2011-08-17	microhabitat
Arazas River_Ordesa	Laboratory work	Data management and standardization	Arazas River_Ordesa 2009-08-26	dwca-macro-invert-che-v2.6.zip	University of Navarra  Department of Environmental Biology	doi:10.15470/GKIZNU	http://doi.org/10.15470/gkiznu	Arazas River_Ordesa	2009-08-26	microhabitat
Arazas River_Ordesa	Laboratory work	Data management and standardization	Arazas River_Ordesa 2010-08-18	dwca-macro-invert-che-v2.6.zip	University of Navarra  Department of Environmental Biology	doi:10.15470/GKIZNU	http://doi.org/10.15470/gkiznu	Arazas River_Ordesa	2010-08-18	microhabitat
Saraso River_Saraso-Condado de Treviao	Laboratory work	Data management and standardization	Saraso River_Saraso-Condado de Treviao 2008-08-21	dwca-macro-invert-che-v2.6.zip	University of Navarra  Department of Environmental Biology	doi:10.15470/GKIZNU	http://doi.org/10.15470/gkiznu	Saraso River_Saraso-Condado de Treviao	2008-08-21	microhabitat
Saraso River_Saraso-Condado de Treviao	Laboratory work	Data management and standardization	Saraso River_Saraso-Condado de Treviao 2010-07-12	dwca-macro-invert-che-v2.6.zip	University of Navarra  Department of Environmental Biology	doi:10.15470/GKIZNU	http://doi.org/10.15470/gkiznu	Saraso River_Saraso-Condado de Treviao	2010-07-12	microhabitat
Ebro River_Agua Abajo Miranda de Ebro	Laboratory work	Data management and standardization	Ebro River_Agua Abajo Miranda de Ebro 2009-07-29	dwca-macro-invert-che-v2.6.zip	University of Navarra  Department of Environmental Biology	doi:10.15470/GKIZNU	http://doi.org/10.15470/gkiznu	Ebro River_Agua Abajo Miranda de Ebro	2009-07-29	microhabitat
Ebro River_Agua Abajo Miranda de Ebro	Laboratory work	Data management and standardization	Ebro River_Agua Abajo Miranda de Ebro 2008-08-20	dwca-macro-invert-che-v2.6.zip	University of Navarra  Department of Environmental Biology	doi:10.15470/GKIZNU	http://doi.org/10.15470/gkiznu	Ebro River_Agua Abajo Miranda de Ebro	2008-08-20	microhabitat
Ebro River_Agua Abajo Miranda de Ebro	Laboratory work	Data management and standardization	Ebro River_Agua Abajo Miranda de Ebro 2011-10-03	dwca-macro-invert-che-v2.6.zip	University of Navarra  Department of Environmental Biology	doi:10.15470/GKIZNU	http://doi.org/10.15470/gkiznu	Ebro River_Agua Abajo Miranda de Ebro	2011-10-03	microhabitat
Alcanadre River_Peralta de Alcofea	Laboratory work	Data management and standardization	Alcanadre River_Peralta de Alcofea 2011-07-11	dwca-macro-invert-che-v2.6.zip	University of Navarra  Department of Environmental Biology	doi:10.15470/GKIZNU	http://doi.org/10.15470/gkiznu	Alcanadre River_Peralta de Alcofea	2011-07-11	microhabitat
Alcanadre River_Peralta de Alcofea	Laboratory work	Data management and standardization	Alcanadre River_Peralta de Alcofea 2009-06-25	dwca-macro-invert-che-v2.6.zip	University of Navarra  Department of Environmental Biology	doi:10.15470/GKIZNU	http://doi.org/10.15470/gkiznu	Alcanadre River_Peralta de Alcofea	2009-06-25	microhabitat
Alcanadre River_Peralta de Alcofea	Laboratory work	Data management and standardization	Alcanadre River_Peralta de Alcofea 2015-07-08	dwca-macro-invert-che-v2.6.zip	University of Navarra  Department of Environmental Biology	doi:10.15470/GKIZNU	http://doi.org/10.15470/gkiznu	Alcanadre River_Peralta de Alcofea	2015-07-08	microhabitat
Alcanadre River_Peralta de Alcofea	Laboratory work	Data management and standardization	Alcanadre River_Peralta de Alcofea 2010-06-02	dwca-macro-invert-che-v2.6.zip	University of Navarra  Department of Environmental Biology	doi:10.15470/GKIZNU	http://doi.org/10.15470/gkiznu	Alcanadre River_Peralta de Alcofea	2010-06-02	microhabitat
Calvo_Barranco_Caladrones	Laboratory work	Data management and standardization	Calvo_Barranco_Caladrones 2009-08-04	dwca-macro-invert-che-v2.6.zip	University of Navarra  Department of Environmental Biology	doi:10.15470/GKIZNU	http://doi.org/10.15470/gkiznu	Calvo_Barranco_Caladrones	2009-08-04	microhabitat
Ayuda River_Berantevilla	Laboratory work	Data management and standardization	Ayuda River_Berantevilla 2010-07-22	dwca-macro-invert-che-v2.6.zip	University of Navarra  Department of Environmental Biology	doi:10.15470/GKIZNU	http://doi.org/10.15470/gkiznu	Ayuda River_Berantevilla	2010-07-22	microhabitat
Ayuda River_Berantevilla	Laboratory work	Data management and standardization	Ayuda River_Berantevilla 2009-07-30	dwca-macro-invert-che-v2.6.zip	University of Navarra  Department of Environmental Biology	doi:10.15470/GKIZNU	http://doi.org/10.15470/gkiznu	Ayuda River_Berantevilla	2009-07-30	microhabitat
Ayuda River_Berantevilla	Laboratory work	Data management and standardization	Ayuda River_Berantevilla 2011-10-04	dwca-macro-invert-che-v2.6.zip	University of Navarra  Department of Environmental Biology	doi:10.15470/GKIZNU	http://doi.org/10.15470/gkiznu	Ayuda River_Berantevilla	2011-10-04	microhabitat
Arba de Biel River_El Frago	Laboratory work	Data management and standardization	Arba de Biel River_El Frago 2014-07-01	dwca-macro-invert-che-v2.6.zip	University of Navarra  Department of Environmental Biology	doi:10.15470/GKIZNU	http://doi.org/10.15470/gkiznu	Arba de Biel River_El Frago	2014-07-01	microhabitat
Arba de Biel River_El Frago	Laboratory work	Data management and standardization	Arba de Biel River_El Frago 2013-07-03	dwca-macro-invert-che-v2.6.zip	University of Navarra  Department of Environmental Biology	doi:10.15470/GKIZNU	http://doi.org/10.15470/gkiznu	Arba de Biel River_El Frago	2013-07-03	microhabitat
Arba de Biel River_El Frago	Laboratory work	Data management and standardization	Arba de Biel River_El Frago 2010-05-06	dwca-macro-invert-che-v2.6.zip	University of Navarra  Department of Environmental Biology	doi:10.15470/GKIZNU	http://doi.org/10.15470/gkiznu	Arba de Biel River_El Frago	2010-05-06	microhabitat
Arba de Biel River_El Frago	Laboratory work	Data management and standardization	Arba de Biel River_El Frago 2015-07-02	dwca-macro-invert-che-v2.6.zip	University of Navarra  Department of Environmental Biology	doi:10.15470/GKIZNU	http://doi.org/10.15470/gkiznu	Arba de Biel River_El Frago	2015-07-02	microhabitat
Arba de Biel River_El Frago	Laboratory work	Data management and standardization	Arba de Biel River_El Frago 2009-06-22	dwca-macro-invert-che-v2.6.zip	University of Navarra  Department of Environmental Biology	doi:10.15470/GKIZNU	http://doi.org/10.15470/gkiznu	Arba de Biel River_El Frago	2009-06-22	microhabitat
Vero River_Alquazar	Laboratory work	Data management and standardization	Vero River_Alquazar 2015-07-07	dwca-macro-invert-che-v2.6.zip	University of Navarra  Department of Environmental Biology	doi:10.15470/GKIZNU	http://doi.org/10.15470/gkiznu	Vero River_Alquazar	2015-07-07	microhabitat
Vero River_Alquazar	Laboratory work	Data management and standardization	Vero River_Alquazar 2012-07-24	dwca-macro-invert-che-v2.6.zip	University of Navarra  Department of Environmental Biology	doi:10.15470/GKIZNU	http://doi.org/10.15470/gkiznu	Vero River_Alquazar	2012-07-24	microhabitat
Vero River_Alquazar	Laboratory work	Data management and standardization	Vero River_Alquazar 2010-08-10	dwca-macro-invert-che-v2.6.zip	University of Navarra  Department of Environmental Biology	doi:10.15470/GKIZNU	http://doi.org/10.15470/gkiznu	Vero River_Alquazar	2010-08-10	microhabitat
Vero River_Alquazar	Laboratory work	Data management and standardization	Vero River_Alquazar 2013-07-10	dwca-macro-invert-che-v2.6.zip	University of Navarra  Department of Environmental Biology	doi:10.15470/GKIZNU	http://doi.org/10.15470/gkiznu	Vero River_Alquazar	2013-07-10	microhabitat
Vero River_Alquazar	Laboratory work	Data management and standardization	Vero River_Alquazar 2009-06-30	dwca-macro-invert-che-v2.6.zip	University of Navarra  Department of Environmental Biology	doi:10.15470/GKIZNU	http://doi.org/10.15470/gkiznu	Vero River_Alquazar	2009-06-30	microhabitat
Vero River_Alquazar	Laboratory work	Data management and standardization	Vero River_Alquazar 2011-07-13	dwca-macro-invert-che-v2.6.zip	University of Navarra  Department of Environmental Biology	doi:10.15470/GKIZNU	http://doi.org/10.15470/gkiznu	Vero River_Alquazar	2011-07-13	microhabitat
Vero River_Alquazar	Laboratory work	Data management and standardization	Vero River_Alquazar 2014-07-15	dwca-macro-invert-che-v2.6.zip	University of Navarra  Department of Environmental Biology	doi:10.15470/GKIZNU	http://doi.org/10.15470/gkiznu	Vero River_Alquazar	2014-07-15	microhabitat
Guatizalema River_Nocito	Laboratory work	Data management and standardization	Guatizalema River_Nocito 2010-08-17	dwca-macro-invert-che-v2.6.zip	University of Navarra  Department of Environmental Biology	doi:10.15470/GKIZNU	http://doi.org/10.15470/gkiznu	Guatizalema River_Nocito	2010-08-17	microhabitat
Guatizalema River_Nocito	Laboratory work	Data management and standardization	Guatizalema River_Nocito 2012-07-31	dwca-macro-invert-che-v2.6.zip	University of Navarra  Department of Environmental Biology	doi:10.15470/GKIZNU	http://doi.org/10.15470/gkiznu	Guatizalema River_Nocito	2012-07-31	microhabitat
Guatizalema River_Nocito	Laboratory work	Data management and standardization	Guatizalema River_Nocito 2008-07-31	dwca-macro-invert-che-v2.6.zip	University of Navarra  Department of Environmental Biology	doi:10.15470/GKIZNU	http://doi.org/10.15470/gkiznu	Guatizalema River_Nocito	2008-07-31	microhabitat
Guatizalema River_Nocito	Laboratory work	Data management and standardization	Guatizalema River_Nocito 2013-09-16	dwca-macro-invert-che-v2.6.zip	University of Navarra  Department of Environmental Biology	doi:10.15470/GKIZNU	http://doi.org/10.15470/gkiznu	Guatizalema River_Nocito	2013-09-16	microhabitat
Guatizalema River_Nocito	Laboratory work	Data management and standardization	Guatizalema River_Nocito 2009-08-12	dwca-macro-invert-che-v2.6.zip	University of Navarra  Department of Environmental Biology	doi:10.15470/GKIZNU	http://doi.org/10.15470/gkiznu	Guatizalema River_Nocito	2009-08-12	microhabitat
Guatizalema River_Nocito	Laboratory work	Data management and standardization	Guatizalema River_Nocito 2011-07-14	dwca-macro-invert-che-v2.6.zip	University of Navarra  Department of Environmental Biology	doi:10.15470/GKIZNU	http://doi.org/10.15470/gkiznu	Guatizalema River_Nocito	2011-07-14	microhabitat
Guatizalema River_Nocito	Laboratory work	Data management and standardization	Guatizalema River_Nocito 2014-07-14	dwca-macro-invert-che-v2.6.zip	University of Navarra  Department of Environmental Biology	doi:10.15470/GKIZNU	http://doi.org/10.15470/gkiznu	Guatizalema River_Nocito	2014-07-14	microhabitat
Mascun River_Rodellar	Laboratory work	Data management and standardization	Mascun River_Rodellar 2009-06-30	dwca-macro-invert-che-v2.6.zip	University of Navarra  Department of Environmental Biology	doi:10.15470/GKIZNU	http://doi.org/10.15470/gkiznu	Mascun River_Rodellar	2009-06-30	microhabitat
Mascun River_Rodellar	Laboratory work	Data management and standardization	Mascun River_Rodellar 2014-07-15	dwca-macro-invert-che-v2.6.zip	University of Navarra  Department of Environmental Biology	doi:10.15470/GKIZNU	http://doi.org/10.15470/gkiznu	Mascun River_Rodellar	2014-07-15	microhabitat
Mascun River_Rodellar	Laboratory work	Data management and standardization	Mascun River_Rodellar 2013-07-10	dwca-macro-invert-che-v2.6.zip	University of Navarra  Department of Environmental Biology	doi:10.15470/GKIZNU	http://doi.org/10.15470/gkiznu	Mascun River_Rodellar	2013-07-10	microhabitat
Mascun River_Rodellar	Laboratory work	Data management and standardization	Mascun River_Rodellar 2011-07-13	dwca-macro-invert-che-v2.6.zip	University of Navarra  Department of Environmental Biology	doi:10.15470/GKIZNU	http://doi.org/10.15470/gkiznu	Mascun River_Rodellar	2011-07-13	microhabitat
Mascun River_Rodellar	Laboratory work	Data management and standardization	Mascun River_Rodellar 2012-07-24	dwca-macro-invert-che-v2.6.zip	University of Navarra  Department of Environmental Biology	doi:10.15470/GKIZNU	http://doi.org/10.15470/gkiznu	Mascun River_Rodellar	2012-07-24	microhabitat
Mascun River_Rodellar	Laboratory work	Data management and standardization	Mascun River_Rodellar 2010-08-10	dwca-macro-invert-che-v2.6.zip	University of Navarra  Department of Environmental Biology	doi:10.15470/GKIZNU	http://doi.org/10.15470/gkiznu	Mascun River_Rodellar	2010-08-10	microhabitat
Subordain River_Embun	Laboratory work	Data management and standardization	Subordain River_Embun 2012-08-27	dwca-macro-invert-che-v2.6.zip	University of Navarra  Department of Environmental Biology	doi:10.15470/GKIZNU	http://doi.org/10.15470/gkiznu	Subordain River_Embun	2012-08-27	microhabitat
Subordain River_Embun	Laboratory work	Data management and standardization	Subordain River_Embun 2009-08-19	dwca-macro-invert-che-v2.6.zip	University of Navarra  Department of Environmental Biology	doi:10.15470/GKIZNU	http://doi.org/10.15470/gkiznu	Subordain River_Embun	2009-08-19	microhabitat
Subordain River_Embun	Laboratory work	Data management and standardization	Subordain River_Embun 2015-09-09	dwca-macro-invert-che-v2.6.zip	University of Navarra  Department of Environmental Biology	doi:10.15470/GKIZNU	http://doi.org/10.15470/gkiznu	Subordain River_Embun	2015-09-09	microhabitat
Subordain River_Embun	Laboratory work	Data management and standardization	Subordain River_Embun 2010-08-19	dwca-macro-invert-che-v2.6.zip	University of Navarra  Department of Environmental Biology	doi:10.15470/GKIZNU	http://doi.org/10.15470/gkiznu	Subordain River_Embun	2010-08-19	microhabitat
Subordain River_Embun	Laboratory work	Data management and standardization	Subordain River_Embun 2013-09-25	dwca-macro-invert-che-v2.6.zip	University of Navarra  Department of Environmental Biology	doi:10.15470/GKIZNU	http://doi.org/10.15470/gkiznu	Subordain River_Embun	2013-09-25	microhabitat
Subordain River_Embun	Laboratory work	Data management and standardization	Subordain River_Embun 2011-08-17	dwca-macro-invert-che-v2.6.zip	University of Navarra  Department of Environmental Biology	doi:10.15470/GKIZNU	http://doi.org/10.15470/gkiznu	Subordain River_Embun	2011-08-17	microhabitat
Subordain River_Embun	Laboratory work	Data management and standardization	Subordain River_Embun 2014-09-09	dwca-macro-invert-che-v2.6.zip	University of Navarra  Department of Environmental Biology	doi:10.15470/GKIZNU	http://doi.org/10.15470/gkiznu	Subordain River_Embun	2014-09-09	microhabitat
Urkiola River_Otxandio	Laboratory work	Data management and standardization	Urkiola River_Otxandio 2010-07-12	dwca-macro-invert-che-v2.6.zip	University of Navarra  Department of Environmental Biology	doi:10.15470/GKIZNU	http://doi.org/10.15470/gkiznu	Urkiola River_Otxandio	2010-07-12	microhabitat
Urkiola River_Otxandio	Laboratory work	Data management and standardization	Urkiola River_Otxandio 2009-07-21	dwca-macro-invert-che-v2.6.zip	University of Navarra  Department of Environmental Biology	doi:10.15470/GKIZNU	http://doi.org/10.15470/gkiznu	Urkiola River_Otxandio	2009-07-21	microhabitat
Ebro River_Trespaderne	Laboratory work	Data management and standardization	Ebro River_Trespaderne 2015-08-03	dwca-macro-invert-che-v2.6.zip	University of Navarra  Department of Environmental Biology	doi:10.15470/GKIZNU	http://doi.org/10.15470/gkiznu	Ebro River_Trespaderne	2015-08-03	microhabitat
Martin_rio_Escatran	Laboratory work	Data management and standardization	Martin_rio_Escatran 2005-08-03	dwca-macro-invert-che-v2.6.zip	University of Navarra  Department of Environmental Biology	doi:10.15470/GKIZNU	http://doi.org/10.15470/gkiznu	Martin_rio_Escatran	2005-08-03	microhabitat
Martan River_Montalban	Laboratory work	Data management and standardization	Martan River_Montalban 2011-07-20	dwca-macro-invert-che-v2.6.zip	University of Navarra  Department of Environmental Biology	doi:10.15470/GKIZNU	http://doi.org/10.15470/gkiznu	Martan River_Montalban	2011-07-20	microhabitat
Martan River_Montalban	Laboratory work	Data management and standardization	Martan River_Montalban 2010-05-25	dwca-macro-invert-che-v2.6.zip	University of Navarra  Department of Environmental Biology	doi:10.15470/GKIZNU	http://doi.org/10.15470/gkiznu	Martan River_Montalban	2010-05-25	microhabitat
Omecillo River_Pinedo-Corro	Laboratory work	Data management and standardization	Omecillo River_Pinedo-Corro 2015-08-10	dwca-macro-invert-che-v2.6.zip	University of Navarra  Department of Environmental Biology	doi:10.15470/GKIZNU	http://doi.org/10.15470/gkiznu	Omecillo River_Pinedo-Corro	2015-08-10	microhabitat
Omecillo River_Pinedo-Corro	Laboratory work	Data management and standardization	Omecillo River_Pinedo-Corro 2011-10-03	dwca-macro-invert-che-v2.6.zip	University of Navarra  Department of Environmental Biology	doi:10.15470/GKIZNU	http://doi.org/10.15470/gkiznu	Omecillo River_Pinedo-Corro	2011-10-03	microhabitat
Omecillo River_Pinedo-Corro	Laboratory work	Data management and standardization	Omecillo River_Pinedo-Corro 2012-09-13	dwca-macro-invert-che-v2.6.zip	University of Navarra  Department of Environmental Biology	doi:10.15470/GKIZNU	http://doi.org/10.15470/gkiznu	Omecillo River_Pinedo-Corro	2012-09-13	microhabitat
Omecillo River_Pinedo-Corro	Laboratory work	Data management and standardization	Omecillo River_Pinedo-Corro 2013-08-07	dwca-macro-invert-che-v2.6.zip	University of Navarra  Department of Environmental Biology	doi:10.15470/GKIZNU	http://doi.org/10.15470/gkiznu	Omecillo River_Pinedo-Corro	2013-08-07	microhabitat
Omecillo River_Pinedo-Corro	Laboratory work	Data management and standardization	Omecillo River_Pinedo-Corro 2014-08-06	dwca-macro-invert-che-v2.6.zip	University of Navarra  Department of Environmental Biology	doi:10.15470/GKIZNU	http://doi.org/10.15470/gkiznu	Omecillo River_Pinedo-Corro	2014-08-06	microhabitat
Omecillo River_Pinedo-Corro	Laboratory work	Data management and standardization	Omecillo River_Pinedo-Corro 2010-07-22	dwca-macro-invert-che-v2.6.zip	University of Navarra  Department of Environmental Biology	doi:10.15470/GKIZNU	http://doi.org/10.15470/gkiznu	Omecillo River_Pinedo-Corro	2010-07-22	microhabitat
Omecillo_Arroyo_Salinas de Aaana	Laboratory work	Data management and standardization	Omecillo_Arroyo_Salinas de Aaana 2014-08-06	dwca-macro-invert-che-v2.6.zip	University of Navarra  Department of Environmental Biology	doi:10.15470/GKIZNU	http://doi.org/10.15470/gkiznu	Omecillo_Arroyo_Salinas de Aaana	2014-08-06	microhabitat
Omecillo_Arroyo_Salinas de Aaana	Laboratory work	Data management and standardization	Omecillo_Arroyo_Salinas de Aaana 2013-08-07	dwca-macro-invert-che-v2.6.zip	University of Navarra  Department of Environmental Biology	doi:10.15470/GKIZNU	http://doi.org/10.15470/gkiznu	Omecillo_Arroyo_Salinas de Aaana	2013-08-07	microhabitat
Omecillo_Arroyo_Salinas de Aaana	Laboratory work	Data management and standardization	Omecillo_Arroyo_Salinas de Aaana 2012-09-13	dwca-macro-invert-che-v2.6.zip	University of Navarra  Department of Environmental Biology	doi:10.15470/GKIZNU	http://doi.org/10.15470/gkiznu	Omecillo_Arroyo_Salinas de Aaana	2012-09-13	microhabitat
Omecillo_Arroyo_Salinas de Aaana	Laboratory work	Data management and standardization	Omecillo_Arroyo_Salinas de Aaana 2010-07-22	dwca-macro-invert-che-v2.6.zip	University of Navarra  Department of Environmental Biology	doi:10.15470/GKIZNU	http://doi.org/10.15470/gkiznu	Omecillo_Arroyo_Salinas de Aaana	2010-07-22	microhabitat
Omecillo_Arroyo_Salinas de Aaana	Laboratory work	Data management and standardization	Omecillo_Arroyo_Salinas de Aaana 2015-08-10	dwca-macro-invert-che-v2.6.zip	University of Navarra  Department of Environmental Biology	doi:10.15470/GKIZNU	http://doi.org/10.15470/gkiznu	Omecillo_Arroyo_Salinas de Aaana	2015-08-10	microhabitat
Izki River_Antoaanza	Laboratory work	Data management and standardization	Izki River_Antoaanza 2012-09-10	dwca-macro-invert-che-v2.6.zip	University of Navarra  Department of Environmental Biology	doi:10.15470/GKIZNU	http://doi.org/10.15470/gkiznu	Izki River_Antoaanza	2012-09-10	microhabitat
Izki River_Antoaanza	Laboratory work	Data management and standardization	Izki River_Antoaanza 2014-08-20	dwca-macro-invert-che-v2.6.zip	University of Navarra  Department of Environmental Biology	doi:10.15470/GKIZNU	http://doi.org/10.15470/gkiznu	Izki River_Antoaanza	2014-08-20	microhabitat
Izki River_Antoaanza	Laboratory work	Data management and standardization	Izki River_Antoaanza 2013-07-30	dwca-macro-invert-che-v2.6.zip	University of Navarra  Department of Environmental Biology	doi:10.15470/GKIZNU	http://doi.org/10.15470/gkiznu	Izki River_Antoaanza	2013-07-30	microhabitat
Izki River_Antoaanza	Laboratory work	Data management and standardization	Izki River_Antoaanza 2015-07-22	dwca-macro-invert-che-v2.6.zip	University of Navarra  Department of Environmental Biology	doi:10.15470/GKIZNU	http://doi.org/10.15470/gkiznu	Izki River_Antoaanza	2015-07-22	microhabitat
Izki River_Antoaanza	Laboratory work	Data management and standardization	Izki River_Antoaanza 2005-07-19	dwca-macro-invert-che-v2.6.zip	University of Navarra  Department of Environmental Biology	doi:10.15470/GKIZNU	http://doi.org/10.15470/gkiznu	Izki River_Antoaanza	2005-07-19	microhabitat
Rudran River_Tablada de Rudran	Laboratory work	Data management and standardization	Rudran River_Tablada de Rudran 2010-07-27	dwca-macro-invert-che-v2.6.zip	University of Navarra  Department of Environmental Biology	doi:10.15470/GKIZNU	http://doi.org/10.15470/gkiznu	Rudran River_Tablada de Rudran	2010-07-27	microhabitat
Rudran River_Tablada de Rudran	Laboratory work	Data management and standardization	Rudran River_Tablada de Rudran 2013-08-20	dwca-macro-invert-che-v2.6.zip	University of Navarra  Department of Environmental Biology	doi:10.15470/GKIZNU	http://doi.org/10.15470/gkiznu	Rudran River_Tablada de Rudran	2013-08-20	microhabitat
Rudran River_Tablada de Rudran	Laboratory work	Data management and standardization	Rudran River_Tablada de Rudran 2015-08-05	dwca-macro-invert-che-v2.6.zip	University of Navarra  Department of Environmental Biology	doi:10.15470/GKIZNU	http://doi.org/10.15470/gkiznu	Rudran River_Tablada de Rudran	2015-08-05	microhabitat
Rudran River_Tablada de Rudran	Laboratory work	Data management and standardization	Rudran River_Tablada de Rudran 2012-09-19	dwca-macro-invert-che-v2.6.zip	University of Navarra  Department of Environmental Biology	doi:10.15470/GKIZNU	http://doi.org/10.15470/gkiznu	Rudran River_Tablada de Rudran	2012-09-19	microhabitat
Rudran River_Tablada de Rudran	Laboratory work	Data management and standardization	Rudran River_Tablada de Rudran 2011-09-29	dwca-macro-invert-che-v2.6.zip	University of Navarra  Department of Environmental Biology	doi:10.15470/GKIZNU	http://doi.org/10.15470/gkiznu	Rudran River_Tablada de Rudran	2011-09-29	microhabitat
Rudran River_Tablada de Rudran	Laboratory work	Data management and standardization	Rudran River_Tablada de Rudran 2014-08-05	dwca-macro-invert-che-v2.6.zip	University of Navarra  Department of Environmental Biology	doi:10.15470/GKIZNU	http://doi.org/10.15470/gkiznu	Rudran River_Tablada de Rudran	2014-08-05	microhabitat
Ebro River_Manzanedo	Laboratory work	Data management and standardization	Ebro River_Manzanedo 2013-08-20	dwca-macro-invert-che-v2.6.zip	University of Navarra  Department of Environmental Biology	doi:10.15470/GKIZNU	http://doi.org/10.15470/gkiznu	Ebro River_Manzanedo	2013-08-20	microhabitat
Ebro River_Manzanedo	Laboratory work	Data management and standardization	Ebro River_Manzanedo 2012-09-19	dwca-macro-invert-che-v2.6.zip	University of Navarra  Department of Environmental Biology	doi:10.15470/GKIZNU	http://doi.org/10.15470/gkiznu	Ebro River_Manzanedo	2012-09-19	microhabitat
Nela River_Puentedey	Laboratory work	Data management and standardization	Nela River_Puentedey 2010-07-27	dwca-macro-invert-che-v2.6.zip	University of Navarra  Department of Environmental Biology	doi:10.15470/GKIZNU	http://doi.org/10.15470/gkiznu	Nela River_Puentedey	2010-07-27	microhabitat
Nela River_Puentedey	Laboratory work	Data management and standardization	Nela River_Puentedey 2015-08-04	dwca-macro-invert-che-v2.6.zip	University of Navarra  Department of Environmental Biology	doi:10.15470/GKIZNU	http://doi.org/10.15470/gkiznu	Nela River_Puentedey	2015-08-04	microhabitat
Nela River_Puentedey	Laboratory work	Data management and standardization	Nela River_Puentedey 2011-09-28	dwca-macro-invert-che-v2.6.zip	University of Navarra  Department of Environmental Biology	doi:10.15470/GKIZNU	http://doi.org/10.15470/gkiznu	Nela River_Puentedey	2011-09-28	microhabitat
Nela River_Puentedey	Laboratory work	Data management and standardization	Nela River_Puentedey 2012-09-19	dwca-macro-invert-che-v2.6.zip	University of Navarra  Department of Environmental Biology	doi:10.15470/GKIZNU	http://doi.org/10.15470/gkiznu	Nela River_Puentedey	2012-09-19	microhabitat
Nela River_Puentedey	Laboratory work	Data management and standardization	Nela River_Puentedey 2013-08-19	dwca-macro-invert-che-v2.6.zip	University of Navarra  Department of Environmental Biology	doi:10.15470/GKIZNU	http://doi.org/10.15470/gkiznu	Nela River_Puentedey	2013-08-19	microhabitat
Nela River_Puentedey	Laboratory work	Data management and standardization	Nela River_Puentedey 2014-08-05	dwca-macro-invert-che-v2.6.zip	University of Navarra  Department of Environmental Biology	doi:10.15470/GKIZNU	http://doi.org/10.15470/gkiznu	Nela River_Puentedey	2014-08-05	microhabitat
Trueba River_Las Machorras-El Vado	Laboratory work	Data management and standardization	Trueba River_Las Machorras-El Vado 2010-07-20	dwca-macro-invert-che-v2.6.zip	University of Navarra  Department of Environmental Biology	doi:10.15470/GKIZNU	http://doi.org/10.15470/gkiznu	Trueba River_Las Machorras-El Vado	2010-07-20	microhabitat
Trueba River_Las Machorras-El Vado	Laboratory work	Data management and standardization	Trueba River_Las Machorras-El Vado 2011-09-28	dwca-macro-invert-che-v2.6.zip	University of Navarra  Department of Environmental Biology	doi:10.15470/GKIZNU	http://doi.org/10.15470/gkiznu	Trueba River_Las Machorras-El Vado	2011-09-28	microhabitat
Trueba River_Las Machorras-El Vado	Laboratory work	Data management and standardization	Trueba River_Las Machorras-El Vado 2012-09-19	dwca-macro-invert-che-v2.6.zip	University of Navarra  Department of Environmental Biology	doi:10.15470/GKIZNU	http://doi.org/10.15470/gkiznu	Trueba River_Las Machorras-El Vado	2012-09-19	microhabitat
Trueba River_Las Machorras-El Vado	Laboratory work	Data management and standardization	Trueba River_Las Machorras-El Vado 2013-08-19	dwca-macro-invert-che-v2.6.zip	University of Navarra  Department of Environmental Biology	doi:10.15470/GKIZNU	http://doi.org/10.15470/gkiznu	Trueba River_Las Machorras-El Vado	2013-08-19	microhabitat
Trueba River_Las Machorras-El Vado	Laboratory work	Data management and standardization	Trueba River_Las Machorras-El Vado 2015-08-04	dwca-macro-invert-che-v2.6.zip	University of Navarra  Department of Environmental Biology	doi:10.15470/GKIZNU	http://doi.org/10.15470/gkiznu	Trueba River_Las Machorras-El Vado	2015-08-04	microhabitat
Trueba River_Villacomparada	Laboratory work	Data management and standardization	Trueba River_Villacomparada 2010-07-26	dwca-macro-invert-che-v2.6.zip	University of Navarra  Department of Environmental Biology	doi:10.15470/GKIZNU	http://doi.org/10.15470/gkiznu	Trueba River_Villacomparada	2010-07-26	microhabitat
Trueba River_Villacomparada	Laboratory work	Data management and standardization	Trueba River_Villacomparada 2005-08-24	dwca-macro-invert-che-v2.6.zip	University of Navarra  Department of Environmental Biology	doi:10.15470/GKIZNU	http://doi.org/10.15470/gkiznu	Trueba River_Villacomparada	2005-08-24	microhabitat
Jerea River_Palazuelos de Cuesta Urria	Laboratory work	Data management and standardization	Jerea River_Palazuelos de Cuesta Urria 2014-08-04	dwca-macro-invert-che-v2.6.zip	University of Navarra  Department of Environmental Biology	doi:10.15470/GKIZNU	http://doi.org/10.15470/gkiznu	Jerea River_Palazuelos de Cuesta Urria	2014-08-04	microhabitat
Jerea River_Palazuelos de Cuesta Urria	Laboratory work	Data management and standardization	Jerea River_Palazuelos de Cuesta Urria 2010-07-26	dwca-macro-invert-che-v2.6.zip	University of Navarra  Department of Environmental Biology	doi:10.15470/GKIZNU	http://doi.org/10.15470/gkiznu	Jerea River_Palazuelos de Cuesta Urria	2010-07-26	microhabitat
Jerea River_Palazuelos de Cuesta Urria	Laboratory work	Data management and standardization	Jerea River_Palazuelos de Cuesta Urria 2015-08-03	dwca-macro-invert-che-v2.6.zip	University of Navarra  Department of Environmental Biology	doi:10.15470/GKIZNU	http://doi.org/10.15470/gkiznu	Jerea River_Palazuelos de Cuesta Urria	2015-08-03	microhabitat
Jerea River_Palazuelos de Cuesta Urria	Laboratory work	Data management and standardization	Jerea River_Palazuelos de Cuesta Urria 2013-08-20	dwca-macro-invert-che-v2.6.zip	University of Navarra  Department of Environmental Biology	doi:10.15470/GKIZNU	http://doi.org/10.15470/gkiznu	Jerea River_Palazuelos de Cuesta Urria	2013-08-20	microhabitat
Jerea River_Palazuelos de Cuesta Urria	Laboratory work	Data management and standardization	Jerea River_Palazuelos de Cuesta Urria 2011-09-29	dwca-macro-invert-che-v2.6.zip	University of Navarra  Department of Environmental Biology	doi:10.15470/GKIZNU	http://doi.org/10.15470/gkiznu	Jerea River_Palazuelos de Cuesta Urria	2011-09-29	microhabitat
Jerea River_Palazuelos de Cuesta Urria	Laboratory work	Data management and standardization	Jerea River_Palazuelos de Cuesta Urria 2012-09-18	dwca-macro-invert-che-v2.6.zip	University of Navarra  Department of Environmental Biology	doi:10.15470/GKIZNU	http://doi.org/10.15470/gkiznu	Jerea River_Palazuelos de Cuesta Urria	2012-09-18	microhabitat
Oca River_Villalmondar	Laboratory work	Data management and standardization	Oca River_Villalmondar 2010-07-13	dwca-macro-invert-che-v2.6.zip	University of Navarra  Department of Environmental Biology	doi:10.15470/GKIZNU	http://doi.org/10.15470/gkiznu	Oca River_Villalmondar	2010-07-13	microhabitat
Urbian River_Santa Cruz del Valle	Laboratory work	Data management and standardization	Urbian River_Santa Cruz del Valle 2013-08-22	dwca-macro-invert-che-v2.6.zip	University of Navarra  Department of Environmental Biology	doi:10.15470/GKIZNU	http://doi.org/10.15470/gkiznu	Urbian River_Santa Cruz del Valle	2013-08-22	microhabitat
Urbian River_Santa Cruz del Valle	Laboratory work	Data management and standardization	Urbian River_Santa Cruz del Valle 2015-08-11	dwca-macro-invert-che-v2.6.zip	University of Navarra  Department of Environmental Biology	doi:10.15470/GKIZNU	http://doi.org/10.15470/gkiznu	Urbian River_Santa Cruz del Valle	2015-08-11	microhabitat
Urbian River_Santa Cruz del Valle	Laboratory work	Data management and standardization	Urbian River_Santa Cruz del Valle 2012-09-20	dwca-macro-invert-che-v2.6.zip	University of Navarra  Department of Environmental Biology	doi:10.15470/GKIZNU	http://doi.org/10.15470/gkiznu	Urbian River_Santa Cruz del Valle	2012-09-20	microhabitat
Urbian River_Santa Cruz del Valle	Laboratory work	Data management and standardization	Urbian River_Santa Cruz del Valle 2011-09-14	dwca-macro-invert-che-v2.6.zip	University of Navarra  Department of Environmental Biology	doi:10.15470/GKIZNU	http://doi.org/10.15470/gkiznu	Urbian River_Santa Cruz del Valle	2011-09-14	microhabitat
Urbian River_Santa Cruz del Valle	Laboratory work	Data management and standardization	Urbian River_Santa Cruz del Valle 2010-07-13	dwca-macro-invert-che-v2.6.zip	University of Navarra  Department of Environmental Biology	doi:10.15470/GKIZNU	http://doi.org/10.15470/gkiznu	Urbian River_Santa Cruz del Valle	2010-07-13	microhabitat
Urbian River_Santa Cruz del Valle	Laboratory work	Data management and standardization	Urbian River_Santa Cruz del Valle 2014-07-31	dwca-macro-invert-che-v2.6.zip	University of Navarra  Department of Environmental Biology	doi:10.15470/GKIZNU	http://doi.org/10.15470/gkiznu	Urbian River_Santa Cruz del Valle	2014-07-31	microhabitat
Oroncillo River_Santa Maraa de Ribarredonda	Laboratory work	Data management and standardization	Oroncillo River_Santa Maraa de Ribarredonda 2013-08-21	dwca-macro-invert-che-v2.6.zip	University of Navarra  Department of Environmental Biology	doi:10.15470/GKIZNU	http://doi.org/10.15470/gkiznu	Oroncillo River_Santa Maraa de Ribarredonda	2013-08-21	microhabitat
Oroncillo River_Santa Maraa de Ribarredonda	Laboratory work	Data management and standardization	Oroncillo River_Santa Maraa de Ribarredonda 2014-08-05	dwca-macro-invert-che-v2.6.zip	University of Navarra  Department of Environmental Biology	doi:10.15470/GKIZNU	http://doi.org/10.15470/gkiznu	Oroncillo River_Santa Maraa de Ribarredonda	2014-08-05	microhabitat
Oroncillo River_Santa Maraa de Ribarredonda	Laboratory work	Data management and standardization	Oroncillo River_Santa Maraa de Ribarredonda 2010-07-14	dwca-macro-invert-che-v2.6.zip	University of Navarra  Department of Environmental Biology	doi:10.15470/GKIZNU	http://doi.org/10.15470/gkiznu	Oroncillo River_Santa Maraa de Ribarredonda	2010-07-14	microhabitat
Oroncillo River_Santa Maraa de Ribarredonda	Laboratory work	Data management and standardization	Oroncillo River_Santa Maraa de Ribarredonda 2015-08-06	dwca-macro-invert-che-v2.6.zip	University of Navarra  Department of Environmental Biology	doi:10.15470/GKIZNU	http://doi.org/10.15470/gkiznu	Oroncillo River_Santa Maraa de Ribarredonda	2015-08-06	microhabitat
Oroncillo River_Santa Maraa de Ribarredonda	Laboratory work	Data management and standardization	Oroncillo River_Santa Maraa de Ribarredonda 2011-09-29	dwca-macro-invert-che-v2.6.zip	University of Navarra  Department of Environmental Biology	doi:10.15470/GKIZNU	http://doi.org/10.15470/gkiznu	Oroncillo River_Santa Maraa de Ribarredonda	2011-09-29	microhabitat
Tiran River_Fresneda de la Sierra_aguas arriba	Laboratory work	Data management and standardization	Tiran River_Fresneda de la Sierra_aguas arriba 2011-09-14	dwca-macro-invert-che-v2.6.zip	University of Navarra  Department of Environmental Biology	doi:10.15470/GKIZNU	http://doi.org/10.15470/gkiznu	Tiran River_Fresneda de la Sierra_aguas arriba	2011-09-14	microhabitat
Tiran River_Fresneda de la Sierra_aguas arriba	Laboratory work	Data management and standardization	Tiran River_Fresneda de la Sierra_aguas arriba 2013-08-22	dwca-macro-invert-che-v2.6.zip	University of Navarra  Department of Environmental Biology	doi:10.15470/GKIZNU	http://doi.org/10.15470/gkiznu	Tiran River_Fresneda de la Sierra_aguas arriba	2013-08-22	microhabitat
Tiran River_Fresneda de la Sierra_aguas arriba	Laboratory work	Data management and standardization	Tiran River_Fresneda de la Sierra_aguas arriba 2014-07-31	dwca-macro-invert-che-v2.6.zip	University of Navarra  Department of Environmental Biology	doi:10.15470/GKIZNU	http://doi.org/10.15470/gkiznu	Tiran River_Fresneda de la Sierra_aguas arriba	2014-07-31	microhabitat
Tiran River_Fresneda de la Sierra_aguas arriba	Laboratory work	Data management and standardization	Tiran River_Fresneda de la Sierra_aguas arriba 2010-07-13	dwca-macro-invert-che-v2.6.zip	University of Navarra  Department of Environmental Biology	doi:10.15470/GKIZNU	http://doi.org/10.15470/gkiznu	Tiran River_Fresneda de la Sierra_aguas arriba	2010-07-13	microhabitat
Tiran River_Fresneda de la Sierra_aguas arriba	Laboratory work	Data management and standardization	Tiran River_Fresneda de la Sierra_aguas arriba 2012-09-20	dwca-macro-invert-che-v2.6.zip	University of Navarra  Department of Environmental Biology	doi:10.15470/GKIZNU	http://doi.org/10.15470/gkiznu	Tiran River_Fresneda de la Sierra_aguas arriba	2012-09-20	microhabitat
Tiran River_Fresneda de la Sierra_aguas arriba	Laboratory work	Data management and standardization	Tiran River_Fresneda de la Sierra_aguas arriba 2015-08-11	dwca-macro-invert-che-v2.6.zip	University of Navarra  Department of Environmental Biology	doi:10.15470/GKIZNU	http://doi.org/10.15470/gkiznu	Tiran River_Fresneda de la Sierra_aguas arriba	2015-08-11	microhabitat
[truncated: 487 more rows]
